# Supplementary material for: Characterization of genome-wide ordered sequence-tagged Mycobacterium mutant libraries by Cartesian Pooling-Coordinate Sequencing
Source: Nat Commun. 2015 May 11;6:7106. doi: 10.1038/ncomms8106 (PMC4432585; doi:10.1038/ncomms8106)
Supplement: Supplementary Data 1 — List containing all transposon insertion events in our M. bovis BCG mutant library. [file ncomms8106-s2.xls]

## Sheet: Legend
Legend
Tn_Start - Tn_Stop	position in the genome where the transposon is inserted
TnInsertion	Identification number of specific transposon insertions
TA_coverage_Trim x bp	read count of reads that start at the transposon insertion site (reads were trimmed to 25 or 60 bp)
Ratio_RwRevReads_Trim x bp	ratio of forward and reverse reads that start at the tn insertion site (reads were trimmed to 25 or 60bp)
Duplicated_region_Trim x bp	indicates if the read mapped uniquely to the genome (unique = "."; if not: 'Duplicated_region'); may indicate if the gene is duplicated or contains highly repetitive sequences (reads were trimmed to 25 or 60bp)
MiniMTL	indicates if the tn insertion mutant was identified in the proof-of-concept subset of the library
Inserted_Dinucleotide	Himar transposon normally insert into a TA dinucleotide; may differ in rare cases
Start - End	position of the gene in the genome
Strand	orientation of the gene in the genome (+ or - strand)
Locus_BCG	unique identification number of each gene in the genome
Gene_Name_BCG	alternative name for the gene
Length	length of the gene
Tn_%_AfterStartCodon	indicates (in %) how far after the startcodon the transposon is inserted (1% = near the startcodon; 100% = near the stopcodon)
Gene_Products	information on the gene product (mostly proteins)
Locus_Tb	homologue of the gene in M. tb
Gene_Name_Tb	alternative name for the homologue in M. tb
Sassetti2003, Griffin2011, DeJesus2013	Different studies investigating the gene essentiality in BCG or TB (Sassetti et al, 2003; Griffin et al, 2011; De Jesus et al, 2013) - E (Essential), NE (Non-essential), U (uncertain)
Location_Assignment	Positions of the mutants within the library were automatically assigned with a heuristic algorithm:
		Coverage below 300	transposon insertion events with a read count below 300 were not considered
		Unique	unique identification of the position (only 4 subpools contain a substantial read count)
		TPok_unique	unique identification of the position in the TP subsets (plate coordinate); for the AP subsets (X - Y coordinates within the plate), read counts were sorted, and the highest read counts were used to map the transposon to the most highly probable unique location if those read counts were substantially higher than the second highest read count
		TPok_nonunique	unique identification of the position in the TP subsets (plate coordinate); for the AP subsets (X - Y coordinates within the plate), read counts were sorted, and the highest read counts were used to map the transposon to te most highly probable unique location if those read counts were substantially higher than the second highest read count; multiple positions are possible
		APok_unique	unique identification of the position in the AP subsets (X - Y coordinates within the plate); for the TP subsets (plate coordinates), read counts were sorted, and the highest read counts were used to map the transposon to the most highly probable unique location if those read counts were substantially higher than the second highest read count
		APok_unique	unique identification of the position in the AP subsets (X - Y coordinates within the plate); for the TP subsets (plate coordinates), read counts were sorted, and the highest read counts were used to map the transposon to the most higly probable unique location if those read counts were substantially higher than the second highest read count; multiple positions are possible
		Heuristic	Read counts for both AP and TP subsets were sorted, and the highest read counts were used to map the transposon to the most higly probable unique location if those read counts were substantially higher than the second highest read count
Position_Plate/Well/Alternative	Positions of the mutants within the library; Plate (Z) coordinates (TP) and Well (X-Y) coordinates (AP); alternative positions, if any
	Positions were calculated on data from the complete library and on data from the proof-of-concept (POC) library. Positions that agree are marked in green, positions that differ are marked in blue.

## Sheet: PlateCoordinate_TP_Layout
Complete library - TP (Z coordinate) masterplate layout
1	2	3	4	5	6	7	8	9	10	11	12		A
13	14	15	16	17	18	19	20	21	22	23	24		B
25	26	27	28	29	30	31	32	33	34	35	36		C
37	38	39	40	41	42	43	44	45	46	47	48		D
49	50	51	52	53	54	55	56	57	58	59	60		E
61	62	63	64	65	66	67	68	69	70	71	72		F
73	74	75	76	77	78	79	80	81	82	83	84		G
85	86	87	88	89	90	91	92	93	94	95	96		H
1	2	3	4	5	6	7	8	9	10	11	12

## Sheet: TnList
Chromosome	Tn_Start	Tn_End	TnInsertion	TA_coverage_Trim25bp	Ratio_RwRevReads_Trim25bp	Duplicated_Region_Trim25bp	TA_coverage_Trim60bp	Ratio_RwRevReads_Trim60bp	Duplicated_Region_Trim60bp	MiniMTL	TA_Coverage_MiniMTL	Inserted_Dinucleotide	Start	End	Strand	Locus_BCG	Gene_Name_BCG	Length	Tn_%_AfterStartCodon	Gene_Products	Locus_tb	Gene_Name_Tb	Sassetti2003	Griffin2011	DeJesus2013	Location_Assignment	Position_Plate (Z)	Position_Well (X-Y)	Position_Alternative1	Position_Alternative2	Position_Alternative3	POC_Location_Assignment	POC_Position_Plate	POC_Position_Well	POC_Position_Alternative1	POC_Position_Alternative2	PCR_Validation
Chromosome	3283	3284	TnInsertion-1	28	1.21429	Duplicated_Region	25	1.27273	Duplicated_Region	.	.	TA	3280	4437	+	BCG_0003	recF	1158	0	dna replication and repair protein recF	Rv0003	recF	non-essential	NE	NE	Coverage below 300	.	.	.	.	.	.	.	.	.	.
Chromosome	3329	3330	TnInsertion-2	2053	1.02537	Duplicated_Region	1569	0.913415	Duplicated_Region	.	.	TA	3280	4437	+	BCG_0003	recF	1158	4	dna replication and repair protein recF	Rv0003	recF	non-essential	NE	NE	Unique	TP 5E	AP 3E	.	.	.	.	.	.	.	.
Chromosome	3591	3592	TnInsertion-3	1498	1.28885	Duplicated_Region	1105	1.35608	Duplicated_Region	.	.	TA	3280	4437	+	BCG_0003	recF	1158	27	dna replication and repair protein recF	Rv0003	recF	non-essential	NE	NE	.	.	.	.	.	.	.	.	.	.	.
Chromosome	3708	3709	TnInsertion-4	168	1.15116	Duplicated_Region	141	1.38983	Duplicated_Region	.	.	TA	3280	4437	+	BCG_0003	recF	1158	37	dna replication and repair protein recF	Rv0003	recF	non-essential	NE	NE	Coverage below 300	.	.	.	.	.	.	.	.	.	.
Chromosome	5120	5121	TnInsertion-5	57	0.962963	Duplicated_Region	37	0.947368	Duplicated_Region	.	.	TA	.	.	.	.	.	.	.	.	.	.	.	.	.	Coverage below 300	.	.	.	.	.	.	.	.	.	.
Chromosome	11422	11423	TnInsertion-6	2847	1.04091	Duplicated_Region	2213	1.03963	Duplicated_Region	.	.	TA	.	.	.	.	.	.	.	.	.	.	.	.	.	Unique	TP 8E	AP 9D	.	.	.	.	.	.	.	.
Chromosome	11530	11531	TnInsertion-7	3039	1.27239	Duplicated_Region	2510	1.36569	Duplicated_Region	.	.	TA	.	.	.	.	.	.	.	.	.	.	.	.	.	.	.	.	.	.	.	.	.	.	.	.
Chromosome	11739	11740	TnInsertion-8	1412	1.0404	Duplicated_Region	1138	1.04676	Duplicated_Region	.	.	TA	.	.	.	.	.	.	.	.	.	.	.	.	.	Unique	TP 1F	AP 7F	.	.	.	.	.	.	.	.
Chromosome	12466	12467	TnInsertion-9	1726	0.896133	Duplicated_Region	1421	0.96	Duplicated_Region	.	.	TA	.	.	.	.	.	.	.	.	.	.	.	.	.	Unique	TP 3A	AP 10B	.	.	.	.	.	.	.	.
Chromosome	12491	12492	TnInsertion-10	7	1.33333	Duplicated_Region	4	0.333333	Duplicated_Region	.	.	TA	12468	13016	+	BCG_0009	ppiA_1	549	4	putative iron-regulated peptidyl-prolyl cis-trans isomerase A ppiA	Rv0009	ppiA	non-essential	NE	NE	Coverage below 300	.	.	.	.	.	.	.	.	.	.
Chromosome	12750	12751	TnInsertion-11	1899	1.14269	Duplicated_Region	1460	1.02778	Duplicated_Region	.	.	TA	12468	13016	+	BCG_0009	ppiA_1	549	51	putative iron-regulated peptidyl-prolyl cis-trans isomerase A ppiA	Rv0009	ppiA	non-essential	NE	NE	TPok_unique	TP 12H	AP 5F	.	.	.	.	.	.	.	.
Chromosome	12798	12799	TnInsertion-12	4273	0.929184	Duplicated_Region	3567	0.967457	Duplicated_Region	.	.	TA	12468	13016	+	BCG_0009	ppiA_1	549	60	putative iron-regulated peptidyl-prolyl cis-trans isomerase A ppiA	Rv0009	ppiA	non-essential	NE	NE	Unique	TP 2A	AP 8A	.	.	.	.	.	.	.	.
Chromosome	13025	13026	TnInsertion-13	3154	0.855542	Duplicated_Region	2724	0.915612	Duplicated_Region	.	.	TA	.	.	.	.	.	.	.	.	.	.	.	.	.	TPok_nonunique	TP 4F	AP 11C	AP 11B	AP 11D	.	.	.	.	.	.
Chromosome	13321	13322	TnInsertion-14	3040	0.943554	Duplicated_Region	2464	0.938631	Duplicated_Region	.	.	TA	13222	13557	-	BCG_0010c	BCG_0010c	336	71	hypothetical protein	Rv0010c	-	non-essential	NE	NE	.	.	.	.	.	.	.	.	.	.	.
Chromosome	14620	14621	TnInsertion-15	5958	1.21593	Duplicated_Region	5018	1.26751	Duplicated_Region	MiniMTL-1	22	TA	14088	14876	+	BCG_0012	BCG_0012	789	67	hypothetical protein	Rv0012	-	non-essential	NE	NE	.	.	.	.	.	.	Coverage below 150	.	.	.	.
Chromosome	18428	18429	TnInsertion-16	8166	1.19483	Duplicated_Region	6257	1.30545	Duplicated_Region	.	.	TC	18322	18912	+	BCG_0016	sigMa_2	591	18	putative alternative RNA polymerase sigma factor sigMa	Rv3911	sigM	non-essential	NE	NE	Unique	TP 9E	AP 6A	.	.	.	.	.	.	.	.
Chromosome	18667	18668	TnInsertion-17	8721	0.714731	Duplicated_Region	7190	0.624125	Duplicated_Region	.	.	TA	18322	18912	+	BCG_0016	sigMa_2	591	58	putative alternative RNA polymerase sigma factor sigMa	Rv3911	sigM	non-essential	NE	NE	.	.	.	.	.	.	.	.	.	.	.
Chromosome	19568	19569	TnInsertion-18	2466	0.917252	Duplicated_Region	1853	0.854855	Duplicated_Region	.	.	TA	19005	19769	+	BCG_0018	BCG_0018	765	74	hypothetical alanine rich protein	Rv3912	-	non-essential	NE	NE	Unique	TP 7D	AP 1H	.	.	.	.	.	.	.	.
Chromosome	25825	25826	TnInsertion-19	4212	0.83592	Duplicated_Region	3343	0.797312	Duplicated_Region	.	.	TA	25663	26337	-	BCG_0025c	gidB	675	76	putative glucose-inhibited division protein B GID	Rv3919c	gidB	no-data	NE	NE	Unique	TP 11E	AP 12D	.	.	.	.	.	.	.	.
Chromosome	26211	26212	TnInsertion-20	934	1.14579	Duplicated_Region	755	1.10306	Duplicated_Region	.	.	TA	25663	26337	-	BCG_0025c	gidB	675	19	putative glucose-inhibited division protein B GID	Rv3919c	gidB	no-data	NE	NE	Unique	TP 12C	AP 8A	.	.	.	.	.	.	.	.
Chromosome	26877	26878	TnInsertion-21	2	0	Duplicated_Region	0	0	Not_Found	.	.	TA	26469	27032	-	BCG_0026c	BCG_0026c	564	28	hypothetical protein similar to jag protein	Rv3920c	-	non-essential	NE	NE	Coverage below 300	.	.	.	.	.	.	.	.	.	.
Chromosome	29317	29318	TnInsertion-22	1137	1.09623	Duplicated_Region	817	1.02228	Duplicated_Region	.	.	TA	.	.	.	.	.	.	.	.	.	.	.	.	.	Unique	TP 9A	AP 4B	.	.	.	.	.	.	.	.
Chromosome	29556	29557	TnInsertion-23	5626	1.08296	Duplicated_Region	4486	1.0943	Duplicated_Region	.	.	TA	.	.	.	.	.	.	.	.	.	.	.	.	.	Unique	TP 12B	AP 7B	.	.	.	.	.	.	.	.
Chromosome	32950	32951	TnInsertion-24	24	1.625	Duplicated_Region	24	1.4	Duplicated_Region	.	.	TA	32947	34104	+	BCG_0033	recF	1158	0	Dna replication and repair protein recF	Rv0003	recF	non-essential	NE	NE	Coverage below 300	.	.	.	.	.	.	.	.	.	.
Chromosome	32996	32997	TnInsertion-25	2114	0.948742	Duplicated_Region	1625	0.885151	Duplicated_Region	.	.	TA	32947	34104	+	BCG_0033	recF	1158	4	Dna replication and repair protein recF	Rv0003	recF	non-essential	NE	NE	Unique	TP 5E	AP 3E	.	.	.	.	.	.	.	.
Chromosome	33258	33259	TnInsertion-26	1441	1.35828	Duplicated_Region	1093	1.42889	Duplicated_Region	.	.	TA	32947	34104	+	BCG_0033	recF	1158	27	Dna replication and repair protein recF	Rv0003	recF	non-essential	NE	NE	Unique	TP 6E	AP 11B	.	.	.	.	.	.	.	.
Chromosome	33375	33376	TnInsertion-27	188	1.1375	Duplicated_Region	157	1.30882	Duplicated_Region	.	.	TA	32947	34104	+	BCG_0033	recF	1158	37	Dna replication and repair protein recF	Rv0003	recF	non-essential	NE	NE	Coverage below 300	.	.	.	.	.	.	.	.	.	.
Chromosome	34787	34788	TnInsertion-28	54	0.870968	Duplicated_Region	35	0.842105	Duplicated_Region	.	.	TA	.	.	.	.	.	.	.	.	.	.	.	.	.	Coverage below 300	.	.	.	.	.	.	.	.	.	.
Chromosome	41089	41090	TnInsertion-29	2739	1.03519	Duplicated_Region	2237	0.983156	Duplicated_Region	.	.	TA	.	.	.	.	.	.	.	.	.	.	.	.	.	Unique	TP 8E	AP 9D	.	.	.	.	.	.	.	.
Chromosome	41197	41198	TnInsertion-30	3068	1.21033	Duplicated_Region	2479	1.28059	Duplicated_Region	.	.	TA	.	.	.	.	.	.	.	.	.	.	.	.	.	.	.	.	.	.	.	.	.	.	.	.
Chromosome	41406	41407	TnInsertion-31	1392	1.05621	Duplicated_Region	1132	1.08471	Duplicated_Region	.	.	TA	.	.	.	.	.	.	.	.	.	.	.	.	.	Unique	TP 1F	AP 7F	.	.	.	.	.	.	.	.
Chromosome	42133	42134	TnInsertion-32	1681	0.838043	Duplicated_Region	1351	1.00445	Duplicated_Region	.	.	TA	.	.	.	.	.	.	.	.	.	.	.	.	.	Unique	TP 3A	AP 10B	.	.	.	.	.	.	.	.
Chromosome	42158	42159	TnInsertion-33	6	0.5	Duplicated_Region	9	1.25	Duplicated_Region	.	.	TA	42135	42683	+	BCG_0039	ppiA_2	549	4	putative iron-regulated peptidyl-prolyL cis-trans isomerase a ppiA	Rv0009	ppiA	non-essential	NE	NE	Coverage below 300	.	.	.	.	.	.	.	.	.	.
Chromosome	42417	42418	TnInsertion-34	1817	1.19325	Duplicated_Region	1459	1.12993	Duplicated_Region	.	.	TA	42135	42683	+	BCG_0039	ppiA_2	549	51	putative iron-regulated peptidyl-prolyL cis-trans isomerase a ppiA	Rv0009	ppiA	non-essential	NE	NE	TPok_unique	TP 12H	AP 5F	.	.	.	.	.	.	.	.
Chromosome	42465	42466	TnInsertion-35	4316	0.946727	Duplicated_Region	3572	0.863328	Duplicated_Region	.	.	TA	42135	42683	+	BCG_0039	ppiA_2	549	60	putative iron-regulated peptidyl-prolyL cis-trans isomerase a ppiA	Rv0009	ppiA	non-essential	NE	NE	Unique	TP 2A	AP 8A	.	.	.	.	.	.	.	.
Chromosome	42692	42693	TnInsertion-36	3170	0.918478	Duplicated_Region	2632	0.941003	Duplicated_Region	.	.	TA	.	.	.	.	.	.	.	.	.	.	.	.	.	TPok_nonunique	TP 4F	AP 11C	AP 11B	AP 11D	.	.	.	.	.	.
Chromosome	42988	42989	TnInsertion-37	3064	0.92125	Duplicated_Region	2402	0.923139	Duplicated_Region	.	.	TA	42889	43224	-	BCG_0040c	BCG_0040c	336	71	hypothetical protein	Rv0010c	-	non-essential	NE	NE	.	.	.	.	.	.	.	.	.	.	.
Chromosome	44287	44288	TnInsertion-38	6121	1.23052	Duplicated_Region	5120	1.28878	Duplicated_Region	MiniMTL-2	34	TA	43755	44543	+	BCG_0042	BCG_0042	789	67	hypothetical protein	Rv0012	-	non-essential	NE	NE	.	.	.	.	.	.	Coverage below 150	.	.	.	.
Chromosome	48704	48705	TnInsertion-39	480	1.01681	.	363	1.07429	.	.	.	TA	48425	49900	-	BCG_0046c	pbpA	1476	81	putative penicillin-binding protein pbpA	Rv0016c	pbpA	non-essential	NE	NE	.	.	.	.	.	.	.	.	.	.	.
Chromosome	48804	48805	TnInsertion-40	3537	0.732125	.	2946	0.725835	.	.	.	TA	48425	49900	-	BCG_0046c	pbpA	1476	74	putative penicillin-binding protein pbpA	Rv0016c	pbpA	non-essential	NE	NE	Unique	TP 7A	AP 9C	.	.	.	.	.	.	.	.
Chromosome	48817	48818	TnInsertion-41	23	0.533333	.	10	0.666667	.	.	.	TA	48425	49900	-	BCG_0046c	pbpA	1476	73	putative penicillin-binding protein pbpA	Rv0016c	pbpA	non-essential	NE	NE	Coverage below 300	.	.	.	.	.	.	.	.	.	.
Chromosome	50163	50164	TnInsertion-42	3074	0.8093	.	2545	0.830935	.	.	.	TA	49897	51306	-	BCG_0047c	rodA	1410	81	putative cell division protein rodA	Rv0017c	rodA	non-essential	NE	NE	Unique	TP 8C	AP 9D	.	.	.	.	.	.	.	.
Chromosome	50213	50214	TnInsertion-43	8295	0.900779	.	6391	0.909471	.	.	.	TA	49897	51306	-	BCG_0047c	rodA	1410	78	putative cell division protein rodA	Rv0017c	rodA	non-essential	NE	NE	Unique	TP 8C	AP 4G	.	.	.	.	.	.	.	.
Chromosome	51865	51866	TnInsertion-44	2322	0.951261	.	1803	0.907937	.	.	.	TA	51303	52847	-	BCG_0048c	pstP	1545	64	Serine/threonine phosphatase PPP	Rv0018c	ppp	non-essential	E	E	TPok_nonunique	TP 3C	AP 5B	AP 6B	AP 7B	.	.	.	.	.	.
Chromosome	52126	52127	TnInsertion-45	458	1.16038	.	394	1.11828	.	.	.	TA	51303	52847	-	BCG_0048c	pstP	1545	47	Serine/threonine phosphatase PPP	Rv0018c	ppp	non-essential	E	E	Unique	TP 4F	AP 11H	.	.	.	.	.	.	.	.
Chromosome	52996	52997	TnInsertion-46	18518	0.934399	.	15295	0.993873	.	MiniMTL-3	2892	TA	52936	53403	-	BCG_0049c	BCG_0049c	468	87	hypothetical protein	Rv0019c	-	non-essential	NE	NE	Unique	TP 5D	AP 12C	.	.	.	Unique	TP 5D	AP 12C	.	.
Chromosome	53108	53109	TnInsertion-47	4558	1.03755	.	3909	0.990326	.	.	.	TA	52936	53403	-	BCG_0049c	BCG_0049c	468	63	hypothetical protein	Rv0019c	-	non-essential	NE	NE	Unique	TP 7A	AP 12B	.	.	.	.	.	.	.	.
Chromosome	53216	53217	TnInsertion-48	16100	0.751904	.	13741	0.752679	.	.	.	TA	52936	53403	-	BCG_0049c	BCG_0049c	468	40	hypothetical protein	Rv0019c	-	non-essential	NE	NE	TPok_unique	TP 11A	AP 8B	.	.	.	.	.	.	.	.
Chromosome	53389	53390	TnInsertion-49	1626	1.10078	.	1418	1.12913	.	.	.	TA	52936	53403	-	BCG_0049c	BCG_0049c	468	3	hypothetical protein	Rv0019c	-	non-essential	NE	NE	Unique	TP 6H	AP 4E	.	.	.	.	.	.	.	.
Chromosome	53522	53523	TnInsertion-50	6303	1.13011	.	4849	1.23045	.	.	.	TA	.	.	.	.	.	.	.	.	.	.	.	.	.	Unique	TP 10A	AP 12D	.	.	.	.	.	.	.	.
Chromosome	54816	54817	TnInsertion-51	1346	0.82138	.	1041	0.776451	.	MiniMTL-4	128	TA	53527	55092	-	BCG_0050c	TB39	1566	18	hypothetical protein TB39.8	Rv0020c	TB39.8	non-essential	E	E	Unique	TP 12F	AP 8G	.	.	.	Coverage below 150	.	.	.	.	YES
Chromosome	54818	54819	TnInsertion-52	919	0.673953	.	687	0.568493	.	.	.	TA	53527	55092	-	BCG_0050c	TB39	1566	18	hypothetical protein TB39.8	Rv0020c	TB39.8	non-essential	E	E	Unique	TP 5C	AP 4E	.	.	.	.	.	.	.	.
Chromosome	55153	55154	TnInsertion-53	15747	0.994301	.	12488	1.02432	.	.	.	TA	.	.	.	.	.	.	.	.	.	.	.	.	.	Unique	TP 4C	AP 4H	.	.	.	.	.	.	.	.
Chromosome	55562	55563	TnInsertion-54	9462	0.537037	.	7556	0.556334	.	.	.	TA	55561	56529	-	BCG_0051c	BCG_0051c	969	100	hypothetical protein	Rv0021c	-	non-essential	NE	NE	TPok_unique	TP 6C	AP 4F	.	.	.	.	.	.	.	.
Chromosome	55841	55842	TnInsertion-55	3501	0.916256	.	2947	0.926144	.	.	.	TA	55561	56529	-	BCG_0051c	BCG_0051c	969	71	hypothetical protein	Rv0021c	-	non-essential	NE	NE	TPok_unique	TP 6A	AP 5C	.	.	.	.	.	.	.	.
Chromosome	55928	55929	TnInsertion-56	9972	1.4726	.	7828	1.42955	.	.	.	TA	55561	56529	-	BCG_0051c	BCG_0051c	969	62	hypothetical protein	Rv0021c	-	non-essential	NE	NE	Unique	TP 12A	AP 10F	.	.	.	.	.	.	.	.
Chromosome	56270	56271	TnInsertion-57	5553	1.10341	.	4401	1.11079	.	.	.	TA	55561	56529	-	BCG_0051c	BCG_0051c	969	27	hypothetical protein	Rv0021c	-	non-essential	NE	NE	TPok_unique	TP 9C	AP 3C	.	.	.	.	.	.	.	.
Chromosome	56947	56948	TnInsertion-58	8552	0.782781	.	7043	0.713208	.	.	.	TA	56671	57090	-	BCG_0052c	whiB5	420	34	putative transcriptional regulatory protein whiB-like whiB5	Rv0022c	whiB5	non-essential	NE	NE	TPok_unique	TP 8A	AP 11A	.	.	.	.	.	.	.	.
Chromosome	57058	57059	TnInsertion-59	1960	1.33056	.	1507	1.34006	.	.	.	TA	56671	57090	-	BCG_0052c	whiB5	420	8	putative transcriptional regulatory protein whiB-like whiB5	Rv0022c	whiB5	non-essential	NE	NE	Unique	TP 5F	AP 2B	.	.	.	.	.	.	.	.
Chromosome	58353	58354	TnInsertion-60	7880	0.747616	.	6472	0.671056	.	.	.	TA	58010	58843	+	BCG_0054	BCG_0054	834	41	putative secreted protein P60-related protein	Rv0024	-	non-essential	NE	NE	Unique	TP 1G	AP 6B	.	.	.	.	.	.	.	.
Chromosome	58562	58563	TnInsertion-61	2854	1.58047	.	2519	1.70569	.	.	.	TA	58010	58843	+	BCG_0054	BCG_0054	834	66	putative secreted protein P60-related protein	Rv0024	-	non-essential	NE	NE	Unique	TP 1B	AP 11C	.	.	.	.	.	.	.	.
Chromosome	59314	59315	TnInsertion-62	2038	1.08384	.	1680	1.09215	.	.	.	TA	.	.	.	.	.	.	.	.	.	.	.	.	.	Unique	TP 9G	AP 8G	.	.	.	.	.	.	.	.
Chromosome	59318	59319	TnInsertion-63	16892	0.831111	.	13869	0.85613	.	.	.	TA	.	.	.	.	.	.	.	.	.	.	.	.	.	.	.	.	.	.	.	.	.	.	.	.
Chromosome	60615	60616	TnInsertion-64	10521	1.0904	.	7857	1.08188	.	.	.	TA	59369	60802	+	BCG_0057	BCG_0057	1434	87	hypothetical protein	Rv0026	-	non-essential	NE	NE	Heuristic	TP 12D	AP 6D	.	.	.	.	.	.	.	.
Chromosome	60804	60805	TnInsertion-65	11099	0.794503	.	9270	0.829846	.	.	.	TA	.	.	.	.	.	.	.	.	.	.	.	.	.	TPok_unique	TP 5C	AP 8E	.	.	.	.	.	.	.	.
Chromosome	62709	62710	TnInsertion-66	3958	0.894686	.	3194	0.834578	.	.	.	TA	61708	62805	+	BCG_0060	BCG_0060	1098	91	hypothetical protein	Rv0029	-	non-essential	NE	NE	Unique	TP 9A	AP 10A	.	.	.	.	.	.	.	.
Chromosome	62868	62869	TnInsertion-67	805	0.687631	.	663	0.717617	.	.	.	TA	.	.	.	.	.	.	.	.	.	.	.	.	.	Unique	TP 10C	AP 9G	.	.	.	.	.	.	.	.
Chromosome	63010	63011	TnInsertion-68	4203	0.856449	.	3477	0.817564	.	MiniMTL-5	1627	TA	62875	63204	+	BCG_0061	BCG_0061	330	41	hypothetical protein	Rv0030	-	non-essential	NE	NE	Heuristic	TP 10F	AP 9H	.	.	.	Unique	TP 10F	AP 9H	.	.
Chromosome	63211	63212	TnInsertion-69	3227	1.07258	.	2529	1.14322	.	.	.	TA	.	.	.	.	.	.	.	.	.	.	.	.	.	Unique	TP 10G	AP 4E	.	.	.	.	.	.	.	.
Chromosome	63448	63449	TnInsertion-70	23006	0.888989	.	17473	0.76602	.	.	.	TA	.	.	.	.	.	.	.	.	.	.	.	.	.	Heuristic	TP 3A	AP 3B	.	.	.	.	.	.	.	.
Chromosome	64155	64156	TnInsertion-71	23530	0.937263	.	17021	0.99613	.	.	.	TA	63946	66261	+	BCG_0063	bioF2	2316	9	putative 8-amino-7-oxononanoate synthase bioF2	Rv0032	bioF2	non-essential	E	U	TPok_unique	TP 2B	AP 11G	.	.	.	.	.	.	.	.
Chromosome	64330	64331	TnInsertion-72	8313	0.8498	.	6285	0.878924	.	.	.	TA	63946	66261	+	BCG_0063	bioF2	2316	17	putative 8-amino-7-oxononanoate synthase bioF2	Rv0032	bioF2	non-essential	E	U	Unique	TP 12B	AP 6A	.	.	.	.	.	.	.	.
Chromosome	64339	64340	TnInsertion-73	7991	0.920913	.	6503	0.929101	.	.	.	TA	63946	66261	+	BCG_0063	bioF2	2316	17	putative 8-amino-7-oxononanoate synthase bioF2	Rv0032	bioF2	non-essential	E	U	APok_unique	TP 3B	AP 12C	.	.	.	.	.	.	.	.
Chromosome	65354	65355	TnInsertion-74	3905	1.07713	.	3228	1.10293	.	.	.	TA	63946	66261	+	BCG_0063	bioF2	2316	61	putative 8-amino-7-oxononanoate synthase bioF2	Rv0032	bioF2	non-essential	E	U	TPok_nonunique	TP 1B	AP 3B	AP 5B	.	.	.	.	.	.	.
Chromosome	66019	66020	TnInsertion-75	3923	1.18673	.	3346	1.23663	.	.	.	TA	63946	66261	+	BCG_0063	bioF2	2316	90	putative 8-amino-7-oxononanoate synthase bioF2	Rv0032	bioF2	non-essential	E	U	TPok_unique	TP 12H	AP 8D	.	.	.	.	.	.	.	.
Chromosome	66106	66107	TnInsertion-76	3477	1.19231	.	2948	1.21488	.	.	.	TA	63946	66261	+	BCG_0063	bioF2	2316	93	putative 8-amino-7-oxononanoate synthase bioF2	Rv0032	bioF2	non-essential	E	U	Unique	TP 5C	AP 10D	.	.	.	.	.	.	.	.
Chromosome	67004	67005	TnInsertion-77	18	2.6	.	18	2.6	.	.	.	TA	66910	68598	+	BCG_0066	fadD34	1689	6	putative fatty-acid-coa ligase fadD34 (FATTY-ACID-COA SYNTHETASE) (FATTY-ACID-COA SYNTHASE)	Rv0035	fadD34	non-essential	NE	NE	Coverage below 300	.	.	.	.	.	.	.	.	.	.
Chromosome	67277	67278	TnInsertion-78	592	0.73607	.	483	0.712766	.	.	.	TA	66910	68598	+	BCG_0066	fadD34	1689	22	putative fatty-acid-coa ligase fadD34 (FATTY-ACID-COA SYNTHETASE) (FATTY-ACID-COA SYNTHASE)	Rv0035	fadD34	non-essential	NE	NE	Unique	TP 12G	AP 8B	.	.	.	.	.	.	.	.
Chromosome	67435	67436	TnInsertion-79	21281	0.967366	.	16939	0.93478	.	.	.	TA	66910	68598	+	BCG_0066	fadD34	1689	31	putative fatty-acid-coa ligase fadD34 (FATTY-ACID-COA SYNTHETASE) (FATTY-ACID-COA SYNTHASE)	Rv0035	fadD34	non-essential	NE	NE	.	.	.	.	.	.	.	.	.	.	.
Chromosome	67654	67655	TnInsertion-80	54	1	.	43	0.869565	.	.	.	TA	66910	68598	+	BCG_0066	fadD34	1689	44	putative fatty-acid-coa ligase fadD34 (FATTY-ACID-COA SYNTHETASE) (FATTY-ACID-COA SYNTHASE)	Rv0035	fadD34	non-essential	NE	NE	Coverage below 300	.	.	.	.	.	.	.	.	.	.
Chromosome	68014	68015	TnInsertion-81	438	1.09569	.	397	1.0359	.	.	.	TA	66910	68598	+	BCG_0066	fadD34	1689	65	putative fatty-acid-coa ligase fadD34 (FATTY-ACID-COA SYNTHETASE) (FATTY-ACID-COA SYNTHASE)	Rv0035	fadD34	non-essential	NE	NE	Unique	TP 11H	AP 10C	.	.	.	.	.	.	.	.
Chromosome	68095	68096	TnInsertion-82	2048	1.47045	.	1602	1.62193	.	.	.	TA	66910	68598	+	BCG_0066	fadD34	1689	70	putative fatty-acid-coa ligase fadD34 (FATTY-ACID-COA SYNTHETASE) (FATTY-ACID-COA SYNTHASE)	Rv0035	fadD34	non-essential	NE	NE	Unique	TP 12H	AP 5E	.	.	.	.	.	.	.	.
Chromosome	69587	69588	TnInsertion-83	7718	1.18084	.	6261	1.10312	.	.	.	TA	69527	70852	-	BCG_0068c	BCG_0068c	1326	95	putative integral membrane protein	Rv0037c	-	non-essential	NE	U	TPok_unique	TP 11B	AP 3B	.	.	.	.	.	.	.	.
Chromosome	69591	69592	TnInsertion-84	4272	0.851756	.	3556	0.871579	.	.	.	TA	69527	70852	-	BCG_0068c	BCG_0068c	1326	95	putative integral membrane protein	Rv0037c	-	non-essential	NE	U	Unique	TP 2D	AP 5H	.	.	.	.	.	.	.	.
Chromosome	69675	69676	TnInsertion-85	16904	0.972923	.	13893	1.02168	.	MiniMTL-6	362	TA	69527	70852	-	BCG_0068c	BCG_0068c	1326	89	putative integral membrane protein	Rv0037c	-	non-essential	NE	U	Heuristic	TP 3F	AP 12B	.	.	.	TPok_unique	TP 10F	AP 2H	.	.
Chromosome	70499	70500	TnInsertion-86	8523	1.50088	.	7264	1.62333	.	.	.	TA	69527	70852	-	BCG_0068c	BCG_0068c	1326	27	putative integral membrane protein	Rv0037c	-	non-essential	NE	U	TPok_unique	TP 7H	AP 3D	.	.	.	.	.	.	.	.
Chromosome	71024	71025	TnInsertion-87	6858	1.34221	.	3562	0.556818	.	.	.	TA	70954	71562	+	BCG_0069	BCG_0069	609	11	hypothetical protein	Rv0038	-	non-essential	NE	NE	Unique	TP 11E	AP 2G	.	.	.	.	.	.	.	.
Chromosome	71858	71859	TnInsertion-88	980	0.753131	.	818	0.838202	.	.	.	TA	71654	72001	-	BCG_0070c	BCG_0070c	348	41	putative transmembrane protein	Rv0039c	-	non-essential	NE	NE	Unique	TP 5E	AP 8D	.	.	.	.	.	.	.	.
Chromosome	72294	72295	TnInsertion-89	10376	1.17344	.	7557	1.25852	.	.	.	TA	72083	73015	-	BCG_0071c	mtc28	933	77	Secreted proline rich protein MTC28 (PROLINE RICH 28 KDA ANTIGEN)	Rv0040c	mtc28	non-essential	NE	NE	Unique	TP 1E	AP 4D	.	.	.	.	.	.	.	.
Chromosome	73199	73200	TnInsertion-90	10211	0.810461	.	8450	0.769634	.	.	.	TA	.	.	.	.	.	.	.	.	.	.	.	.	.	Heuristic	TP 5A	AP 11A	.	.	.	.	.	.	.	.
Chromosome	76165	76166	TnInsertion-91	2084	0.772109	.	1862	0.799034	.	.	.	TA	.	.	.	.	.	.	.	.	.	.	.	.	.	Unique	TP 4H	AP 8C	.	.	.	.	.	.	.	.
Chromosome	77758	77759	TnInsertion-92	2209	1.0397	.	1814	0.976035	.	MiniMTL-7	630	TA	.	.	.	.	.	.	.	.	.	.	.	.	.	APok_unique	TP 10H	AP 3C	.	.	.	Unique	TP 10H	AP 3C	.	.
Chromosome	78304	78305	TnInsertion-93	8383	1.62379	.	7164	1.65628	.	.	.	TA	77883	78677	-	BCG_0075c	BCG_0075c	795	47	putative oxidoreductase	Rv0044c	-	non-essential	NE	NE	Unique	TP 7G	AP 12D	.	.	.	.	.	.	.	.
Chromosome	79038	79039	TnInsertion-94	13118	1.17943	.	11387	1.19826	.	.	.	TA	78693	79589	-	BCG_0076c	BCG_0076c	897	62	putative hydrolase	Rv0045c	-	non-essential	NE	NE	.	.	.	.	.	.	.	.	.	.	.
Chromosome	79266	79267	TnInsertion-95	15627	1.15992	.	13363	1.23424	.	.	.	TA	78693	79589	-	BCG_0076c	BCG_0076c	897	36	putative hydrolase	Rv0045c	-	non-essential	NE	NE	Unique	TP 7A	AP 12E	.	.	.	.	.	.	.	.
Chromosome	79400	79401	TnInsertion-96	7125	1.15452	.	5732	1.0981	.	.	.	TA	78693	79589	-	BCG_0076c	BCG_0076c	897	21	putative hydrolase	Rv0045c	-	non-essential	NE	NE	TPok_unique	TP 10A	AP 4E	.	.	.	.	.	.	.	.
Chromosome	81617	81618	TnInsertion-97	11690	1.23433	.	9419	1.27842	.	MiniMTL-8	1856	TA	81478	82347	-	BCG_0079c	BCG_0079c	870	84	hypothetical protein	Rv0048c	-	non-essential	NE	NE	Heuristic	TP 12F	AP 9H	.	.	.	TPok_unique	TP 12F	AP 9H	.	.
Chromosome	81777	81778	TnInsertion-98	7967	1.15034	.	5650	1.37395	.	.	.	TA	81478	82347	-	BCG_0079c	BCG_0079c	870	66	hypothetical protein	Rv0048c	-	non-essential	NE	NE	.	.	.	.	.	.	.	.	.	.	.
Chromosome	83298	83299	TnInsertion-99	18	2.6	.	17	2.4	.	.	.	TA	.	.	.	.	.	.	.	.	.	.	.	.	.	Coverage below 300	.	.	.	.	.	.	.	.	.	.
Chromosome	83823	83824	TnInsertion-100	3868	1.17059	.	3139	1.15295	.	.	.	TA	83313	85358	+	BCG_0081	ponA1	2046	25	putative bifunctional penicillin-binding protein 1A/1B PONA1	Rv0050	ponA1	non-essential	E	U	APok_unique	TP 3E	AP 10D	.	.	.	.	.	.	.	.
Chromosome	84987	84988	TnInsertion-101	12	0.2	.	12	0.2	.	.	.	TA	83313	85358	+	BCG_0081	ponA1	2046	82	putative bifunctional penicillin-binding protein 1A/1B PONA1	Rv0050	ponA1	non-essential	E	U	Coverage below 300	.	.	.	.	.	.	.	.	.	.
Chromosome	85455	85456	TnInsertion-102	111	0.734375	.	96	0.745455	.	.	.	TA	85355	87037	+	BCG_0082	BCG_0082	1683	6	putative transmembrane protein	Rv0051	-	non-essential	NE	NE	Coverage below 300	.	.	.	.	.	.	.	.	.	.
Chromosome	85816	85817	TnInsertion-103	1807	1.27582	.	1522	1.34154	.	.	.	TA	85355	87037	+	BCG_0082	BCG_0082	1683	27	putative transmembrane protein	Rv0051	-	non-essential	NE	NE	Unique	TP 11H	AP 6E	.	.	.	.	.	.	.	.
Chromosome	85844	85845	TnInsertion-104	7	0.75	.	4	1	.	.	.	TA	85355	87037	+	BCG_0082	BCG_0082	1683	29	putative transmembrane protein	Rv0051	-	non-essential	NE	NE	Coverage below 300	.	.	.	.	.	.	.	.	.	.
Chromosome	85850	85851	TnInsertion-105	136	0.679012	.	112	0.6	.	.	.	TA	85355	87037	+	BCG_0082	BCG_0082	1683	29	putative transmembrane protein	Rv0051	-	non-essential	NE	NE	Coverage below 300	.	.	.	.	.	.	.	.	.	.
Chromosome	87169	87170	TnInsertion-106	2504	1.52674	.	2086	1.4982	.	.	.	TA	87069	87632	+	BCG_0083	BCG_0083	564	18	hypothetical protein	Rv0052	-	non-essential	NE	NE	.	.	.	.	.	.	.	.	.	.	.
Chromosome	87615	87616	TnInsertion-107	13867	0.812917	.	11368	0.732399	.	.	.	TA	87069	87632	+	BCG_0083	BCG_0083	564	97	hypothetical protein	Rv0052	-	non-essential	NE	NE	.	.	.	.	.	.	.	.	.	.	.
Chromosome	87708	87709	TnInsertion-108	44226	0.936849	.	36915	0.998863	.	.	.	TA	.	.	.	.	.	.	.	.	.	.	.	.	.	TPok_unique	TP 11A	AP 1E	.	.	.	.	.	.	.	.
Chromosome	89785	89786	TnInsertion-109	35471	0.97533	.	27227	0.985923	.	MiniMTL-9	276	TA	89555	90076	+	BCG_0088	BCG_0088	522	44	hypothetical protein	Rv0057	-	no-data	NE	NE	Heuristic	TP 5G	AP 2B	.	.	.	.	.	.	.	.
Chromosome	89993	89994	TnInsertion-110	1003	1.20925	.	846	1.28649	.	.	.	TA	89555	90076	+	BCG_0088	BCG_0088	522	84	hypothetical protein	Rv0057	-	no-data	NE	NE	Unique	TP 6H	AP 8B	.	.	.	.	.	.	.	.
Chromosome	90004	90005	TnInsertion-111	2589	1.33243	.	2006	1.44039	.	.	.	TA	89555	90076	+	BCG_0088	BCG_0088	522	86	hypothetical protein	Rv0057	-	no-data	NE	NE	Unique	TP 8B	AP 3H	.	.	.	.	.	.	.	.
Chromosome	93036	93037	TnInsertion-112	2635	1.10969	.	2196	1.08349	.	.	.	TA	92859	93551	+	BCG_0090	BCG_0090	693	26	hypothetical protein	Rv0059	-	non-essential	NE	NE	Unique	TP 1A	AP 3D	.	.	.	.	.	.	.	.
Chromosome	93447	93448	TnInsertion-113	15468	1.11138	.	12659	1.17397	.	.	.	TA	92859	93551	+	BCG_0090	BCG_0090	693	85	hypothetical protein	Rv0059	-	non-essential	NE	NE	TPok_unique	TP 9A	AP 2E	.	.	.	.	.	.	.	.
Chromosome	93522	93523	TnInsertion-114	465	1.24638	.	381	1.28144	.	.	.	TA	92859	93551	+	BCG_0090	BCG_0090	693	96	hypothetical protein	Rv0059	-	non-essential	NE	NE	Unique	TP 6E	AP 12H	.	.	.	.	.	.	.	.
Chromosome	94645	94646	TnInsertion-115	928	1.01739	.	781	1.03916	.	.	.	TA	.	.	.	.	.	.	.	.	.	.	.	.	.	Unique	TP 7F	AP 7H	.	.	.	.	.	.	.	.
Chromosome	94768	94769	TnInsertion-116	17	0.214286	.	0	0	Not_Found	.	.	TA	94650	95075	+	BCG_0092	BCG_0092	426	28	hypothetical protein	Rv0061	-	non-essential	NE	NE	Coverage below 300	.	.	.	.	.	.	.	.	.	.
Chromosome	95159	95160	TnInsertion-117	5981	1.17491	.	5023	1.12569	.	.	.	TA	.	.	.	.	.	.	.	.	.	.	.	.	.	Unique	TP 11H	AP 9H	.	.	.	.	.	.	.	.
Chromosome	95374	95375	TnInsertion-118	6215	1.31816	.	5081	1.33609	.	.	.	TA	95211	96353	+	BCG_0093	celA1	1143	14	putative cellulase celA1 (ENDOGLUCANASE)	Rv0062	celA1	non-essential	NE	NE	Unique	TP 1C	AP 9G	.	.	.	.	.	.	.	.
Chromosome	95592	95593	TnInsertion-119	80	1.75862	.	55	1.75	.	.	.	TA	95211	96353	+	BCG_0093	celA1	1143	33	putative cellulase celA1 (ENDOGLUCANASE)	Rv0062	celA1	non-essential	NE	NE	Coverage below 300	.	.	.	.	.	.	.	.	.	.
Chromosome	95724	95725	TnInsertion-120	7050	0.9085	.	5416	0.849095	.	MiniMTL-10	4	TA	95211	96353	+	BCG_0093	celA1	1143	45	putative cellulase celA1 (ENDOGLUCANASE)	Rv0062	celA1	non-essential	NE	NE	Heuristic	TP 10G	AP 1F	.	.	.	Coverage below 150	.	.	.	.
Chromosome	97935	97936	TnInsertion-121	1530	0.0967742	.	1152	0.019469	.	.	.	TA	96582	98021	+	BCG_0094	BCG_0094	1440	94	putative oxidoreductase	Rv0063	-	non-essential	NE	NE	TPok_unique	TP 3C	AP 11H	.	.	.	.	.	.	.	.
Chromosome	98703	98704	TnInsertion-122	6754	0.943597	.	5315	0.945461	.	.	.	TA	98279	101218	+	BCG_0095	BCG_0095	2940	14	putative transmembrane protein	Rv0064	-	non-essential	NE	NE	.	.	.	.	.	.	.	.	.	.	.
Chromosome	98998	98999	TnInsertion-123	3619	1.068	.	2780	1	.	MiniMTL-11	366	TA	98279	101218	+	BCG_0095	BCG_0095	2940	24	putative transmembrane protein	Rv0064	-	non-essential	NE	NE	Unique	TP 5D	AP 9D	.	.	.	.	.	.	.	.
Chromosome	99316	99317	TnInsertion-124	1879	1.03796	.	1599	1.02149	.	.	.	TA	98279	101218	+	BCG_0095	BCG_0095	2940	35	putative transmembrane protein	Rv0064	-	non-essential	NE	NE	Unique	TP 3H	AP 9C	.	.	.	.	.	.	.	.
Chromosome	99465	99466	TnInsertion-125	4345	0.772746	.	3561	0.806697	.	.	.	TA	98279	101218	+	BCG_0095	BCG_0095	2940	40	putative transmembrane protein	Rv0064	-	non-essential	NE	NE	Unique	TP 1A	AP 2E	.	.	.	.	.	.	.	.
Chromosome	99587	99588	TnInsertion-126	3071	0.887523	.	2568	0.842181	.	.	.	TA	98279	101218	+	BCG_0095	BCG_0095	2940	44	putative transmembrane protein	Rv0064	-	non-essential	NE	NE	TPok_unique	TP 5H	AP 2C	.	.	.	.	.	.	.	.
Chromosome	99857	99858	TnInsertion-127	455	1.03125	.	376	0.989418	.	.	.	TA	98279	101218	+	BCG_0095	BCG_0095	2940	54	putative transmembrane protein	Rv0064	-	non-essential	NE	NE	TPok_unique	TP 2H	AP 12B	.	.	.	.	.	.	.	.
Chromosome	101278	101279	TnInsertion-128	3534	0.859022	.	2832	0.857049	.	.	.	TA	.	.	.	.	.	.	.	.	.	.	.	.	.	Unique	TP 4A	AP 4D	.	.	.	.	.	.	.	.
Chromosome	101375	101376	TnInsertion-129	46306	1.13107	.	36372	1.1777	.	.	.	TA	101285	101524	+	BCG_0095A	BCG_0095A	240	38	hypothetical protein, antitoxin	ND	ND	ND	ND	ND	.	.	.	.	.	.	.	.	.	.	.
Chromosome	101772	101773	TnInsertion-130	342	0.889503	.	284	0.972222	.	.	.	TA	101517	101918	+	BCG_0096	BCG_0096	402	63	hypothetical protein	Rv0065	-	non-essential	NE	NE	Unique	TP 1A	AP 3F	.	.	.	.	.	.	.	.
Chromosome	103111	103112	TnInsertion-131	2536	0.77095	.	2133	0.736971	.	.	.	TA	101970	104207	-	BCG_0097c	icd2	2238	49	putative isocitrate dehydrogenase	Rv0066c	icd2	non-essential	E	E	Unique	TP 10C	AP 4E	.	.	.	.	.	.	.	.
Chromosome	105309	105310	TnInsertion-132	7344	1.41977	.	5949	1.52934	.	.	.	TA	104997	105908	+	BCG_0099	BCG_0099	912	34	putative oxidoreductase	Rv0068	-	non-essential	NE	NE	TPok_unique	TP 11G	AP 6A	.	.	.	.	.	.	.	.
Chromosome	105311	105312	TnInsertion-133	12201	1.09856	.	9876	1.14929	.	.	.	TA	104997	105908	+	BCG_0099	BCG_0099	912	34	putative oxidoreductase	Rv0068	-	non-essential	NE	NE	Heuristic	TP 4G	AP 9G	.	.	.	.	.	.	.	.
Chromosome	106423	106424	TnInsertion-134	20200	1.07392	.	14911	1.1387	.	.	.	TA	105933	107318	-	BCG_0100c	sdaA	1386	65	putative l-serine dehydratase sdaA	Rv0069c	sdaA	non-essential	NE	NE	APok_unique	TP 4E	AP 2A	.	.	.	.	.	.	.	.
Chromosome	107226	107227	TnInsertion-135	2762	0.829139	.	2314	0.792409	.	.	.	TA	105933	107318	-	BCG_0100c	sdaA	1386	7	putative l-serine dehydratase sdaA	Rv0069c	sdaA	non-essential	NE	NE	TPok_unique	TP 5H	AP 4G	.	.	.	.	.	.	.	.
Chromosome	108138	108139	TnInsertion-136	8331	0.944678	.	6604	0.972521	.	.	.	TA	107315	108592	-	BCG_0101c	glyA	1278	36	putative serine hydroxymethyltransferase glyA2	Rv0070c	glyA	non-essential	NE	NE	Unique	TP 11D	AP 11D	.	.	.	.	.	.	.	.
Chromosome	108480	108481	TnInsertion-137	10824	1.00482	.	8887	0.987699	.	.	.	TA	107315	108592	-	BCG_0101c	glyA	1278	9	putative serine hydroxymethyltransferase glyA2	Rv0070c	glyA	non-essential	NE	NE	Heuristic	TP 1F	AP 6A	.	.	.	.	.	.	.	.
Chromosome	108848	108849	TnInsertion-138	14699	0.764798	.	10424	0.721268	.	.	.	TA	.	.	.	.	.	.	.	.	.	.	.	.	.	Unique	TP 9D	AP 2A	.	.	.	.	.	.	.	.
Chromosome	109021	109022	TnInsertion-139	16144	0.844607	.	12892	0.815775	.	.	.	TA	.	.	.	.	.	.	.	.	.	.	.	.	.	.	.	.	.	.	.	.	.	.	.	.
Chromosome	109465	109466	TnInsertion-140	3331	1.69063	.	1740	17.5106	.	.	.	TA	109182	109934	+	BCG_0102	BCG_0102	753	38	putative maturase	Rv0071	-	non-essential	NE	NE	Unique	TP 2E	AP 10A	.	.	.	.	.	.	.	.
Chromosome	109969	109970	TnInsertion-141	3455	1.07915	Duplicated_Region	4051	2.04816	Duplicated_Region	.	.	TA	.	.	.	.	.	.	.	.	.	.	.	.	.	TPok_unique	TP 11E	AP 5G	.	.	.	.	.	.	.	.
Chromosome	110167	110168	TnInsertion-142	18554	0.762181	.	12832	0.880973	.	.	.	TA	.	.	.	.	.	.	.	.	.	.	.	.	.	Unique	TP 11D	AP 1B	.	.	.	.	.	.	.	.
Chromosome	110528	110529	TnInsertion-143	22779	1.19684	.	18191	1.2195	.	MiniMTL-12	2772	TA	110365	111414	+	BCG_0103	BCG_0103	1050	16	putative glutamine-transport transmembrane protein ABC transporter	Rv0072	-	non-essential	NE	NE	Heuristic	TP 7A	AP 2F	.	.	.	TPok_unique	TP 12F	AP 5C	.	.
Chromosome	110573	110574	TnInsertion-144	2992	0.893671	.	2340	0.833856	.	.	.	TA	110365	111414	+	BCG_0103	BCG_0103	1050	20	putative glutamine-transport transmembrane protein ABC transporter	Rv0072	-	non-essential	NE	NE	Unique	TP 6H	AP 1F	.	.	.	.	.	.	.	.
Chromosome	110920	110921	TnInsertion-145	14169	0.992267	.	10140	1.02274	.	.	.	TA	110365	111414	+	BCG_0103	BCG_0103	1050	53	putative glutamine-transport transmembrane protein ABC transporter	Rv0072	-	non-essential	NE	NE	Unique	TP 11D	AP 6F	.	.	.	.	.	.	.	.
Chromosome	110957	110958	TnInsertion-146	16829	1.07228	.	13323	1.0958	.	.	.	TA	110365	111414	+	BCG_0103	BCG_0103	1050	56	putative glutamine-transport transmembrane protein ABC transporter	Rv0072	-	non-essential	NE	NE	Heuristic	TP 11E	AP 7H	.	.	.	.	.	.	.	.
Chromosome	110961	110962	TnInsertion-147	14126	0.884723	.	11513	0.891097	.	.	.	TA	110365	111414	+	BCG_0103	BCG_0103	1050	57	putative glutamine-transport transmembrane protein ABC transporter	Rv0072	-	non-essential	NE	NE	.	.	.	.	.	.	.	.	.	.	.
Chromosome	111052	111053	TnInsertion-148	10621	0.790459	.	3533	159.591	.	.	.	TC	110365	111414	+	BCG_0103	BCG_0103	1050	65	putative glutamine-transport transmembrane protein ABC transporter	Rv0072	-	non-essential	NE	NE	Unique	TP 12D	AP 6G	.	.	.	.	.	.	.	.
Chromosome	111186	111187	TnInsertion-149	71	1.62963	.	0	0	Not_Found	.	.	TA	110365	111414	+	BCG_0103	BCG_0103	1050	78	putative glutamine-transport transmembrane protein ABC transporter	Rv0072	-	non-essential	NE	NE	Coverage below 300	.	.	.	.	.	.	.	.	.	.
Chromosome	111307	111308	TnInsertion-150	2211	0.914286	.	1816	0.874097	.	MiniMTL-13	1023	TA	110365	111414	+	BCG_0103	BCG_0103	1050	90	putative glutamine-transport transmembrane protein ABC transporter	Rv0072	-	non-essential	NE	NE	Unique	TP 9H	AP 11A	.	.	.	Unique	TP 9H	AP 11A	.	.
Chromosome	111476	111477	TnInsertion-151	4086	1.08576	.	3316	1.00605	.	.	.	TA	111417	112409	+	BCG_0104	BCG_0104	993	6	putative glutamine-transport atp-binding protein ABC transporter glnQ	Rv0073	-	non-essential	NE	NE	.	.	.	.	.	.	.	.	.	.	.
Chromosome	112158	112159	TnInsertion-152	2342	0.902518	.	1973	0.870142	.	.	.	TA	111417	112409	+	BCG_0104	BCG_0104	993	75	putative glutamine-transport atp-binding protein ABC transporter glnQ	Rv0073	-	non-essential	NE	NE	Unique	TP 2E	AP 8H	.	.	.	.	.	.	.	.
Chromosome	112245	112246	TnInsertion-153	8377	0.754346	.	7359	0.740539	.	.	.	TA	111417	112409	+	BCG_0104	BCG_0104	993	83	putative glutamine-transport atp-binding protein ABC transporter glnQ	Rv0073	-	non-essential	NE	NE	Unique	TP 4C	AP 12D	.	.	.	.	.	.	.	.
Chromosome	112737	112738	TnInsertion-154	346	0.932961	.	284	1.01418	.	.	.	TA	112489	113724	+	BCG_0105	BCG_0105	1236	20	hypothetical protein	Rv0074	-	no-data	NE	NE	Unique	TP 1B	AP 11F	.	.	.	.	.	.	.	.
Chromosome	112855	112856	TnInsertion-155	17363	0.876878	.	12354	1.02425	.	.	.	TA	112489	113724	+	BCG_0105	BCG_0105	1236	30	hypothetical protein	Rv0074	-	no-data	NE	NE	Unique	TP 12B	AP 4F	.	.	.	.	.	.	.	.
Chromosome	112980	112981	TnInsertion-156	1838	0.892894	.	1560	0.824561	.	.	.	TA	112489	113724	+	BCG_0105	BCG_0105	1236	40	hypothetical protein	Rv0074	-	no-data	NE	NE	Unique	TP 3B	AP 7A	.	.	.	.	.	.	.	.
Chromosome	113144	113145	TnInsertion-157	5450	1.11897	.	4509	1.16675	.	MiniMTL-14	294	TA	112489	113724	+	BCG_0105	BCG_0105	1236	53	hypothetical protein	Rv0074	-	no-data	NE	NE	Heuristic	TP 1C	AP 5F	.	.	.	Unique	TP 10F	AP 3B	.	.
Chromosome	113307	113308	TnInsertion-158	4274	1.35482	.	3545	1.36333	.	.	.	TA	112489	113724	+	BCG_0105	BCG_0105	1236	66	hypothetical protein	Rv0074	-	no-data	NE	NE	Unique	TP 9B	AP 8F	.	.	.	.	.	.	.	.
Chromosome	113479	113480	TnInsertion-159	4051	1.16747	.	3433	1.1323	.	.	.	TA	112489	113724	+	BCG_0105	BCG_0105	1236	80	hypothetical protein	Rv0074	-	no-data	NE	NE	TPok_nonunique	TP 6C	AP 8H	AP 9H	.	.	.	.	.	.	.
Chromosome	114613	114614	TnInsertion-160	9804	1.02395	.	7903	1.08303	.	.	.	TA	113737	114909	+	BCG_0106	BCG_0106	1173	75	putative aminotransferase	Rv0075	-	non-essential	NE	NE	Heuristic	TP 3A	AP 8F	.	.	.	.	.	.	.	.
Chromosome	114751	114752	TnInsertion-161	2237	0.688302	.	1872	0.604113	.	.	.	TA	113737	114909	+	BCG_0106	BCG_0106	1173	86	putative aminotransferase	Rv0075	-	non-essential	NE	NE	Unique	TP 6C	AP 3D	.	.	.	.	.	.	.	.
Chromosome	114919	114920	TnInsertion-162	6739	0.984393	.	5397	1.0615	.	.	.	TA	.	.	.	.	.	.	.	.	.	.	.	.	.	TPok_unique	TP 7D	AP 11D	.	.	.	.	.	.	.	.
Chromosome	114964	114965	TnInsertion-163	6066	1.09461	.	4748	1.12534	.	.	.	TA	114924	115313	-	BCG_0107c	BCG_0107c	390	90	hypothetical protein	Rv0076c	-	non-essential	NE	S	Unique	TP 3E	AP 1C	.	.	.	.	.	.	.	.
Chromosome	116189	116190	TnInsertion-164	4600	0.975945	.	3568	1.06243	.	.	.	TA	115377	116207	-	BCG_0108c	BCG_0108c	831	2	putative oxidoreductase	Rv0077c	-	non-essential	NE	NE	TPok_unique	TP 12G	AP 10B	.	.	.	.	.	.	.	.
Chromosome	116422	116423	TnInsertion-165	61	0.742857	.	61	0.742857	.	.	.	TA	116269	116874	+	BCG_0109	BCG_0109	606	25	putative transcriptional regulatory protein	Rv0078	-	no-data	NE	NE	Coverage below 300	.	.	.	.	.	.	.	.	.	.
Chromosome	116576	116577	TnInsertion-166	981	0.618812	.	773	0.580777	.	.	.	TA	116269	116874	+	BCG_0109	BCG_0109	606	51	putative transcriptional regulatory protein	Rv0078	-	no-data	NE	NE	.	.	.	.	.	.	.	.	.	.	.
Chromosome	117050	117051	TnInsertion-167	12379	1.19369	.	9104	1.22211	.	.	.	TA	116949	117542	-	BCG_0110c	BCG_0110c	594	83	hypothetical protein	Rv0078A	-	no-data	NE	NE	TPok_unique	TP 5B	AP 7F	.	.	.	.	.	.	.	.
Chromosome	117084	117085	TnInsertion-168	5914	1.07582	.	4519	1.06914	.	.	.	TA	116949	117542	-	BCG_0110c	BCG_0110c	594	77	hypothetical protein	Rv0078A	-	no-data	NE	NE	Unique	TP 1D	AP 1B	.	.	.	.	.	.	.	.
Chromosome	117356	117357	TnInsertion-169	1078	0.996296	.	964	0.987629	.	.	.	TA	116949	117542	-	BCG_0110c	BCG_0110c	594	31	hypothetical protein	Rv0078A	-	no-data	NE	NE	Unique	TP 8B	AP 10E	.	.	.	.	.	.	.	.
Chromosome	118168	118169	TnInsertion-170	6086	1.04778	.	5037	1.06265	.	MiniMTL-15	11	TA	117945	118766	+	BCG_0112	BCG_0112	822	27	hypothetical protein	Rv0079	-	non-essential	NE	NE	Heuristic	TP 5G	AP 2E	.	.	.	Coverage below 150	.	.	.	.
Chromosome	118406	118407	TnInsertion-171	11404	0.752574	.	3936	0.0465302	.	.	.	TA	117945	118766	+	BCG_0112	BCG_0112	822	56	hypothetical protein	Rv0079	-	non-essential	NE	NE	Unique	TP 9D	AP 7D	.	.	.	.	.	.	.	.
Chromosome	118519	118520	TnInsertion-172	2494	1.07488	.	1414	1.14242	.	.	.	TA	117945	118766	+	BCG_0112	BCG_0112	822	70	hypothetical protein	Rv0079	-	non-essential	NE	NE	Unique	TP 12C	AP 12F	.	.	.	.	.	.	.	.
Chromosome	118695	118696	TnInsertion-173	52	0.485714	.	50	0.612903	.	.	.	TA	117945	118766	+	BCG_0112	BCG_0112	822	91	hypothetical protein	Rv0079	-	non-essential	NE	NE	Coverage below 300	.	.	.	.	.	.	.	.	.	.
Chromosome	119334	119335	TnInsertion-174	4907	0.979427	.	3930	0.948438	.	MiniMTL-16	29	TA	119316	119660	+	BCG_0114	BCG_0114	345	5	putative transcriptional regulatory protein	Rv0081	-	non-essential	NE	NE	.	.	.	.	.	.	Coverage below 150	.	.	.	.
Chromosome	120813	120814	TnInsertion-175	13607	1.00162	.	10874	1.00258	.	MiniMTL-17	61	TA	120141	122069	+	BCG_0116	BCG_0116	1929	35	putative oxidoreductase	Rv0083	-	non-essential	NE	NE	.	.	.	.	.	.	Coverage below 150	.	.	.	.
Chromosome	122063	122064	TnInsertion-176	7439	1.32034	.	4842	2.29837	.	.	.	TA	120141	122069	+	BCG_0116	BCG_0116	1929	100	putative oxidoreductase	Rv0083	-	non-essential	NE	NE	Unique	TP 8E	AP 8D	.	.	.	.	.	.	.	.
Chromosome	122075	122076	TnInsertion-177	12241	0.874005	.	6727	1.73566	.	.	.	TA	122069	123019	+	BCG_0117	hycD	951	1	putative formate hydrogenlyase hycD (FHL)	Rv0084	hycD	non-essential	NE	NE	Unique	TP 11B	AP 11F	.	.	.	.	.	.	.	.
Chromosome	126307	126308	TnInsertion-178	4979	1.18665	.	3788	1.05646	.	.	.	TA	125155	126633	+	BCG_0120	hycE	1479	78	putative formate hydrogenase hycQ (FHL)	Rv0087	hycE	no-data	NE	NE	TPok_unique	TP 2D	AP 5F	.	.	.	.	.	.	.	.
Chromosome	127026	127027	TnInsertion-179	5672	0.744694	.	4559	0.691024	.	.	.	TA	126668	127342	+	BCG_0121	BCG_0121	675	53	hypothetical protein	Rv0088	-	no-data	E	U	Unique	TP 3D	AP 11B	.	.	.	.	.	.	.	.
Chromosome	128354	128355	TnInsertion-180	13906	0.896359	.	11626	0.952965	.	MiniMTL-18	171	TA	128221	128991	+	BCG_0123	BCG_0123	771	17	hypothetical protein	Rv0090	-	non-essential	NE	NE	Heuristic	TP 9F	AP 9D	.	.	.	.	.	.	.	.
Chromosome	128878	128879	TnInsertion-181	6893	0.954352	.	5879	0.928806	.	.	.	TA	128221	128991	+	BCG_0123	BCG_0123	771	85	hypothetical protein	Rv0090	-	non-essential	NE	NE	Unique	TP 7H	AP 9C	.	.	.	.	.	.	.	.
Chromosome	128892	128893	TnInsertion-182	4396	0.703876	.	3707	0.673589	.	.	.	TA	128221	128991	+	BCG_0123	BCG_0123	771	87	hypothetical protein	Rv0090	-	non-essential	NE	NE	Unique	TP 7A	AP 3H	.	.	.	.	.	.	.	.
Chromosome	129287	129288	TnInsertion-183	12662	0.973504	.	10054	1.00839	.	.	.	TA	.	.	.	.	.	.	.	.	.	.	.	.	.	Unique	TP 10E	AP 11B	.	.	.	.	.	.	.	.
Chromosome	130246	130247	TnInsertion-184	24432	1.39647	.	18518	1.40244	.	.	.	TA	.	.	.	.	.	.	.	.	.	.	.	.	.	Unique	TP 11E	AP 6C	.	.	.	.	.	.	.	.
Chromosome	130370	130371	TnInsertion-185	3176	0.948466	.	2627	0.990152	.	MiniMTL-19	16	TA	130324	132609	+	BCG_0125	ctpA	2286	2	putative cation transporter p-type atpase A ctpA	Rv0092	ctpA	non-essential	NE	NE	Heuristic	TP 5G	AP 5C	.	.	.	Coverage below 150	.	.	.	.
Chromosome	132782	132783	TnInsertion-186	4159	0.732195	.	3604	0.758049	.	.	.	TA	132556	133404	-	BCG_0126c	BCG_0126c	849	73	hypothetical protein	Rv0093c	-	no-data	NE	NE	Unique	TP 6A	AP 5H	.	.	.	.	.	.	.	.
Chromosome	133833	133834	TnInsertion-187	733	0.994805	Duplicated_Region	541	0.756494	Duplicated_Region	.	.	TA	133451	134404	-	BCG_0127c	BCG_0127c	954	60	hypothetical protein	Rv0094c, Rv3467	-	non-essential, non-essential	No data, NE	S, S	Unique	TP 1G	AP 9F	.	.	.	.	.	.	.	.
Chromosome	134213	134214	TnInsertion-188	1170	0.513228	Duplicated_Region	997	0.543344	Duplicated_Region	.	.	TA	134175	134957	-	BCG_0128c	BCG_0128c	783	95	hypothetical protein	Rv1588c	-	non-essential	NE	NE	Heuristic	TP 8H	AP 11H	.	.	.	.	.	.	.	.
Chromosome	134303	134304	TnInsertion-189	3307	1.04647	Duplicated_Region	2633	0.914909	Duplicated_Region	.	.	TA	134175	134957	-	BCG_0128c	BCG_0128c	783	84	hypothetical protein	Rv1588c	-	non-essential	NE	NE	Unique	TP 2E	AP 1F	.	.	.	.	.	.	.	.
Chromosome	134571	134572	TnInsertion-190	1295	1.15033	Duplicated_Region	1119	1.11531	Duplicated_Region	.	.	TA	134175	134957	-	BCG_0128c	BCG_0128c	783	49	hypothetical protein	Rv1588c	-	non-essential	NE	NE	Unique	TP 2F	AP 7E	.	.	.	.	.	.	.	.
Chromosome	134930	134931	TnInsertion-191	12773	0.79044	.	9772	0.790728	.	.	.	TA	134175	134957	-	BCG_0128c	BCG_0128c	783	4	hypothetical protein	Rv1588c	-	non-essential	NE	NE	Unique	TP 12D	AP 3E	.	.	.	.	.	.	.	.
Chromosome	135001	135002	TnInsertion-192	17376	0.869794	.	13690	0.870219	.	MiniMTL-20	1673	TA	.	.	.	.	.	.	.	.	.	.	.	.	.	Heuristic	TP 4G	AP 2H	.	.	.	Unique	TP 12F	AP 6G	.	.
Chromosome	135158	135159	TnInsertion-193	5388	0.919487	.	4282	0.90735	.	.	.	TA	135066	136457	+	BCG_0129	PPE1	1392	7	PPE family protein	Rv0096	PPE1	no-data	NE	NE	Unique	TP 4D	AP 8D	.	.	.	.	.	.	.	.
Chromosome	135328	135329	TnInsertion-194	4093	1.08507	.	3294	1.04216	.	.	.	TA	135066	136457	+	BCG_0129	PPE1	1392	19	PPE family protein	Rv0096	PPE1	no-data	NE	NE	TPok_unique	TP 5E	AP 9E	.	.	.	.	.	.	.	.
Chromosome	135516	135517	TnInsertion-195	3211	1.43812	.	2720	1.43509	.	MiniMTL-21	4	TA	135066	136457	+	BCG_0129	PPE1	1392	32	PPE family protein	Rv0096	PPE1	no-data	NE	NE	TPok_unique	TP 8F	AP 10A	.	.	.	Coverage below 150	.	.	.	.
Chromosome	135605	135606	TnInsertion-196	4441	2.22747	.	3480	2.29545	.	.	.	TA	135066	136457	+	BCG_0129	PPE1	1392	39	PPE family protein	Rv0096	PPE1	no-data	NE	NE	Unique	TP 1G	AP 6F	.	.	.	.	.	.	.	.
Chromosome	135619	135620	TnInsertion-197	1833	2.39444	.	1621	2.5393	.	.	.	TA	135066	136457	+	BCG_0129	PPE1	1392	40	PPE family protein	Rv0096	PPE1	no-data	NE	NE	Unique	TP 4E	AP 12H	.	.	.	.	.	.	.	.
Chromosome	135783	135784	TnInsertion-198	3392	0.875069	.	2435	0.805041	.	.	.	TA	135066	136457	+	BCG_0129	PPE1	1392	52	PPE family protein	Rv0096	PPE1	no-data	NE	NE	Unique	TP 3D	AP 8B	.	.	.	.	.	.	.	.
Chromosome	136065	136066	TnInsertion-199	6523	1.19778	.	4571	0.970259	.	.	.	TA	135066	136457	+	BCG_0129	PPE1	1392	72	PPE family protein	Rv0096	PPE1	no-data	NE	NE	Unique	TP 3B	AP 2C	.	.	.	.	.	.	.	.
Chromosome	136409	136410	TnInsertion-200	1910	1.53989	.	1669	1.54421	.	.	.	TA	135066	136457	+	BCG_0129	PPE1	1392	96	PPE family protein	Rv0096	PPE1	no-data	NE	NE	Unique	TP 8A	AP 8D	.	.	.	.	.	.	.	.
Chromosome	136547	136548	TnInsertion-201	2235	1.08295	.	1868	1.11312	.	MiniMTL-22	163	TA	136476	137345	+	BCG_0130	BCG_0130	870	8	putative oxidoreductase	Rv0097	-	non-essential	NE	NE	TPok_unique	TP 11F	AP 8E	.	.	.	Unique	TP 11F	AP 8E	.	.
Chromosome	136773	136774	TnInsertion-202	5264	1.01454	.	4134	1.00777	.	.	.	TA	136476	137345	+	BCG_0130	BCG_0130	870	34	putative oxidoreductase	Rv0097	-	non-essential	NE	NE	Unique	TP 2C	AP 10B	.	.	.	.	.	.	.	.
Chromosome	136775	136776	TnInsertion-203	4288	0.872489	.	3443	0.875272	.	.	.	TA	136476	137345	+	BCG_0130	BCG_0130	870	34	putative oxidoreductase	Rv0097	-	non-essential	NE	NE	Heuristic	TP 2H	AP 12D	.	.	.	.	.	.	.	.
Chromosome	136848	136849	TnInsertion-204	10213	1.1739	.	8085	1.14286	.	.	.	TA	136476	137345	+	BCG_0130	BCG_0130	870	43	putative oxidoreductase	Rv0097	-	non-essential	NE	NE	TPok_unique	TP 12H	AP 9H	.	.	.	.	.	.	.	.
Chromosome	136987	136988	TnInsertion-205	440	0.904762	.	394	0.940887	.	.	.	TA	136476	137345	+	BCG_0130	BCG_0130	870	59	putative oxidoreductase	Rv0097	-	non-essential	NE	NE	Unique	TP 1H	AP 5H	.	.	.	.	.	.	.	.
Chromosome	137020	137021	TnInsertion-206	2581	1.19473	.	1747	1.18375	.	.	.	TA	136476	137345	+	BCG_0130	BCG_0130	870	63	putative oxidoreductase	Rv0097	-	non-essential	NE	NE	Unique	TP 11E	AP 3F	.	.	.	.	.	.	.	.
Chromosome	137030	137031	TnInsertion-207	5660	0.796255	.	4637	0.76446	.	.	.	TA	136476	137345	+	BCG_0130	BCG_0130	870	64	putative oxidoreductase	Rv0097	-	non-essential	NE	NE	Unique	TP 7B	AP 7H	.	.	.	.	.	.	.	.
Chromosome	137070	137071	TnInsertion-208	4091	0.766408	.	3262	0.744385	.	.	.	TA	136476	137345	+	BCG_0130	BCG_0130	870	68	putative oxidoreductase	Rv0097	-	non-essential	NE	NE	TPok_unique	TP 1F	AP 9G	.	.	.	.	.	.	.	.
Chromosome	137198	137199	TnInsertion-209	15406	0.919512	.	11479	0.885822	.	.	.	TA	136476	137345	+	BCG_0130	BCG_0130	870	83	putative oxidoreductase	Rv0097	-	non-essential	NE	NE	Unique	TP 12B	AP 1A	.	.	.	.	.	.	.	.
Chromosome	137459	137460	TnInsertion-210	1340	1.00599	.	1074	0.977901	.	.	.	TA	137342	137893	+	BCG_0131	BCG_0131	552	21	hypothetical protein	Rv0098	-	non-essential	NE	NE	TPok_nonunique	TP 9G	AP 4A	AP 5A	.	.	.	.	.	.	.
Chromosome	137477	137478	TnInsertion-211	1590	1.06494	.	1256	1.03236	.	.	.	TA	137342	137893	+	BCG_0131	BCG_0131	552	24	hypothetical protein	Rv0098	-	non-essential	NE	NE	Unique	TP 10D	AP 12E	.	.	.	.	.	.	.	.
Chromosome	137689	137690	TnInsertion-212	278	1.57407	.	204	2.34426	.	.	.	TA	137342	137893	+	BCG_0131	BCG_0131	552	63	hypothetical protein	Rv0098	-	non-essential	NE	NE	Coverage below 300	.	.	.	.	.	.	.	.	.	.
Chromosome	138135	138136	TnInsertion-213	5681	0.765931	.	4204	0.679584	.	.	.	TA	137898	139520	+	BCG_0132	fadD10	1623	15	putative fatty-acid-CoA ligase fadD10	Rv0099	fadD10	non-essential	NE	U	Unique	TP 9E	AP 6F	.	.	.	.	.	.	.	.
Chromosome	138694	138695	TnInsertion-214	12774	1.25093	.	10351	1.20328	.	.	.	TA	137898	139520	+	BCG_0132	fadD10	1623	49	putative fatty-acid-CoA ligase fadD10	Rv0099	fadD10	non-essential	NE	U	TPok_unique	TP 8G	AP 5A	.	.	.	.	.	.	.	.
Chromosome	139564	139565	TnInsertion-215	13924	1.31719	.	10489	1.34443	.	.	.	TA	139525	139761	+	BCG_0133	BCG_0133	237	16	hypothetical protein	Rv0100	-	non-essential	NE	NE	Unique	TP 12A	AP 9F	.	.	.	.	.	.	.	.
Chromosome	140057	140058	TnInsertion-216	562	0.624277	.	462	0.604167	.	.	.	TA	139743	147281	+	BCG_0134	nrp	7539	4	putative peptide synthetase nrp	Rv0101	nrp	non-essential	NE	NE	Unique	TP 4F	AP 10A	.	.	.	.	.	.	.	.
Chromosome	140215	140216	TnInsertion-217	22550	0.991346	.	17114	1.02317	.	.	.	TA	139743	147281	+	BCG_0134	nrp	7539	6	putative peptide synthetase nrp	Rv0101	nrp	non-essential	NE	NE	APok_unique	TP 1F	AP 2F	.	.	.	.	.	.	.	.
Chromosome	140453	140454	TnInsertion-218	20365	1.16511	.	16004	1.13103	.	.	.	TA	139743	147281	+	BCG_0134	nrp	7539	9	putative peptide synthetase nrp	Rv0101	nrp	non-essential	NE	NE	.	.	.	.	.	.	.	.	.	.	.
Chromosome	143137	143138	TnInsertion-219	2004	0.811935	.	1505	0.977661	.	.	.	TA	139743	147281	+	BCG_0134	nrp	7539	45	putative peptide synthetase nrp	Rv0101	nrp	non-essential	NE	NE	Unique	TP 12H	AP 11D	.	.	.	.	.	.	.	.
Chromosome	143259	143260	TnInsertion-220	2023	0.824166	.	1658	0.765708	.	MiniMTL-23	181	TA	139743	147281	+	BCG_0134	nrp	7539	47	putative peptide synthetase nrp	Rv0101	nrp	non-essential	NE	NE	Unique	TP 10F	AP 3H	.	.	.	Unique	TP 10F	AP 3H	.	.
Chromosome	143313	143314	TnInsertion-221	2180	1.23819	.	1848	1.26193	.	.	.	TA	139743	147281	+	BCG_0134	nrp	7539	47	putative peptide synthetase nrp	Rv0101	nrp	non-essential	NE	NE	.	.	.	.	.	.	.	.	.	.	.
Chromosome	144254	144255	TnInsertion-222	10671	0.842369	.	8608	0.852378	.	.	.	TA	139743	147281	+	BCG_0134	nrp	7539	60	putative peptide synthetase nrp	Rv0101	nrp	non-essential	NE	NE	Unique	TP 8E	AP 8C	.	.	.	.	.	.	.	.
Chromosome	144654	144655	TnInsertion-223	4013	0.884922	.	3255	0.81742	.	.	.	TA	139743	147281	+	BCG_0134	nrp	7539	65	putative peptide synthetase nrp	Rv0101	nrp	non-essential	NE	NE	Unique	TP 6F	AP 10F	.	.	.	.	.	.	.	.
Chromosome	145047	145048	TnInsertion-224	16811	0.654138	.	13455	0.699507	.	.	.	TA	139743	147281	+	BCG_0134	nrp	7539	70	putative peptide synthetase nrp	Rv0101	nrp	non-essential	NE	NE	TPok_unique	TP 9E	AP 1H	.	.	.	.	.	.	.	.
Chromosome	145081	145082	TnInsertion-225	22524	0.787335	.	16663	0.809819	.	.	.	TA	139743	147281	+	BCG_0134	nrp	7539	71	putative peptide synthetase nrp	Rv0101	nrp	non-essential	NE	NE	TPok_unique	TP 8A	AP 1B	.	.	.	.	.	.	.	.
Chromosome	145203	145204	TnInsertion-226	2527	0.604444	.	1881	0.654354	.	MiniMTL-24	801	TA	139743	147281	+	BCG_0134	nrp	7539	72	putative peptide synthetase nrp	Rv0101	nrp	non-essential	NE	NE	Unique	TP 5D	AP 1B	.	.	.	Unique	TP 5D	AP 1B	.	.
Chromosome	145305	145306	TnInsertion-227	4610	1.29239	.	3154	1.19332	.	.	.	TA	139743	147281	+	BCG_0134	nrp	7539	74	putative peptide synthetase nrp	Rv0101	nrp	non-essential	NE	NE	Unique	TP 12B	AP 11A	.	.	.	.	.	.	.	.
Chromosome	145558	145559	TnInsertion-228	2787	0.874243	.	2039	0.815672	.	MiniMTL-25	183	TA	139743	147281	+	BCG_0134	nrp	7539	77	putative peptide synthetase nrp	Rv0101	nrp	non-essential	NE	NE	APok_unique	TP 11F	AP 1B	.	.	.	Unique	TP 11F	AP 1B	.	.
Chromosome	145676	145677	TnInsertion-229	17926	0.780846	.	12103	0.837128	.	.	.	TA	139743	147281	+	BCG_0134	nrp	7539	79	putative peptide synthetase nrp	Rv0101	nrp	non-essential	NE	NE	Unique	TP 9A	AP 1G	.	.	.	.	.	.	.	.
Chromosome	145894	145895	TnInsertion-230	29	0.611111	.	21	0.5	.	.	.	TA	139743	147281	+	BCG_0134	nrp	7539	82	putative peptide synthetase nrp	Rv0101	nrp	non-essential	NE	NE	Coverage below 300	.	.	.	.	.	.	.	.	.	.
Chromosome	146989	146990	TnInsertion-231	3548	0.964563	.	3005	0.928755	.	.	.	TA	139743	147281	+	BCG_0134	nrp	7539	96	putative peptide synthetase nrp	Rv0101	nrp	non-essential	NE	NE	Unique	TP 11G	AP 3E	.	.	.	.	.	.	.	.
Chromosome	147259	147260	TnInsertion-232	46	0.586207	.	21	0.909091	.	.	.	TA	139743	147281	+	BCG_0134	nrp	7539	100	putative peptide synthetase nrp	Rv0101	nrp	non-essential	NE	NE	Coverage below 300	.	.	.	.	.	.	.	.	.	.
Chromosome	147364	147365	TnInsertion-233	11410	0.760531	.	4164	19.82	.	.	.	TA	.	.	.	.	.	.	.	.	.	.	.	.	.	Heuristic	TP 1G	AP 12B	.	.	.	.	.	.	.	.
Chromosome	150634	150635	TnInsertion-234	3776	0.888	.	2583	1.38945	.	.	.	TA	149657	151915	-	BCG_0136c	ctpB	2259	57	putative cation-transporter P-type atpase B ctpB	Rv0103c	ctpB	non-essential	NE	NE	TPok_unique	TP 12H	AP 9C	.	.	.	.	.	.	.	.
Chromosome	151508	151509	TnInsertion-235	13479	1.25326	.	11379	1.32557	.	.	.	TA	149657	151915	-	BCG_0136c	ctpB	2259	18	putative cation-transporter P-type atpase B ctpB	Rv0103c	ctpB	non-essential	NE	NE	Heuristic	TP 2D	AP 12D	.	.	.	.	.	.	.	.
Chromosome	152130	152131	TnInsertion-236	12483	1.02121	.	10086	0.962257	.	.	.	TA	152059	153573	+	BCG_0137	BCG_0137	1515	5	hypothetical protein	Rv0104	-	non-essential	NE	NE	TPok_unique	TP 2E	AP 3A	.	.	.	.	.	.	.	.
Chromosome	152284	152285	TnInsertion-237	14012	1.30764	.	12063	1.37274	.	.	.	TA	152059	153573	+	BCG_0137	BCG_0137	1515	15	hypothetical protein	Rv0104	-	non-essential	NE	NE	.	.	.	.	.	.	.	.	.	.	.
Chromosome	152385	152386	TnInsertion-238	10688	0.783414	.	8170	0.72145	.	.	.	TA	152059	153573	+	BCG_0137	BCG_0137	1515	22	hypothetical protein	Rv0104	-	non-essential	NE	NE	TPok_unique	TP 2H	AP 1B	.	.	.	.	.	.	.	.
Chromosome	152438	152439	TnInsertion-239	4691	1.14986	.	3872	1.22529	.	.	.	TA	152059	153573	+	BCG_0137	BCG_0137	1515	25	hypothetical protein	Rv0104	-	non-essential	NE	NE	TPok_nonunique	TP 8F	AP 6H	AP 7H	AP 9H	.	.	.	.	.	.
Chromosome	152576	152577	TnInsertion-240	2349	0.808314	.	1802	0.773622	.	.	.	TA	152059	153573	+	BCG_0137	BCG_0137	1515	34	hypothetical protein	Rv0104	-	non-essential	NE	NE	Unique	TP 5B	AP 12E	.	.	.	.	.	.	.	.
Chromosome	153088	153089	TnInsertion-241	13202	1.22181	.	11358	1.24511	.	.	.	TA	152059	153573	+	BCG_0137	BCG_0137	1515	68	hypothetical protein	Rv0104	-	non-essential	NE	NE	.	.	.	.	.	.	.	.	.	.	.
Chromosome	153264	153265	TnInsertion-242	16826	1.03286	.	13262	1.00605	.	.	.	TA	152059	153573	+	BCG_0137	BCG_0137	1515	80	hypothetical protein	Rv0104	-	non-essential	NE	NE	.	.	.	.	.	.	.	.	.	.	.
Chromosome	153652	153653	TnInsertion-243	13012	0.816811	.	10844	0.798342	.	.	.	TA	.	.	.	.	.	.	.	.	.	.	.	.	.	.	.	.	.	.	.	.	.	.	.	.
Chromosome	154834	154835	TnInsertion-244	19776	0.896615	.	15675	0.911119	.	.	.	TC	154116	155312	+	BCG_0139	BCG_0139	1197	60	hypothetical protein	Rv0106	-	no-data	NE	NE	TPok_unique	TP 7B	AP 3G	.	.	.	.	.	.	.	.
Chromosome	157474	157475	TnInsertion-245	689	1.23701	.	378	0.588235	.	.	.	TA	155407	160284	-	BCG_0140c	ctpI	4878	58	putative cation-transporter atpase I ctpI	Rv0107c	ctpI	non-essential	NE	U	TPok_nonunique	TP 3C	AP 3F	AP 3E	.	.	.	.	.	.	.
Chromosome	158974	158975	TnInsertion-246	4079	0.925873	.	3200	0.907032	.	.	.	TA	155407	160284	-	BCG_0140c	ctpI	4878	27	putative cation-transporter atpase I ctpI	Rv0107c	ctpI	non-essential	NE	U	Unique	TP 6B	AP 4C	.	.	.	.	.	.	.	.
Chromosome	159139	159140	TnInsertion-247	542	1.60577	.	169	0.134228	.	.	.	TA	155407	160284	-	BCG_0140c	ctpI	4878	23	putative cation-transporter atpase I ctpI	Rv0107c	ctpI	non-essential	NE	U	Unique	TP 9G	AP 3B	.	.	.	.	.	.	.	.
Chromosome	159570	159571	TnInsertion-248	9329	1.25012	.	7533	1.20586	.	.	.	TA	155407	160284	-	BCG_0140c	ctpI	4878	15	putative cation-transporter atpase I ctpI	Rv0107c	ctpI	non-essential	NE	U	TPok_unique	TP 10G	AP 12H	.	.	.	.	.	.	.	.
Chromosome	159762	159763	TnInsertion-249	3867	0.888184	.	2976	0.923723	.	MiniMTL-26	84	TA	155407	160284	-	BCG_0140c	ctpI	4878	11	putative cation-transporter atpase I ctpI	Rv0107c	ctpI	non-essential	NE	U	Heuristic	TP 10G	AP 11F	.	.	.	Coverage below 150	.	.	.	.
Chromosome	160330	160331	TnInsertion-250	6193	1.01792	.	4773	0.982143	.	.	.	TA	.	.	.	.	.	.	.	.	.	.	.	.	.	Unique	TP 1B	AP 11B	.	.	.	.	.	.	.	.
Chromosome	160892	160893	TnInsertion-251	12529	1.12825	.	9778	1.14948	.	.	.	TA	.	.	.	.	.	.	.	.	.	.	.	.	.	Unique	TP 9B	AP 9G	.	.	.	.	.	.	.	.
Chromosome	161484	161485	TnInsertion-252	2674	1.03501	.	2157	1.07404	.	.	.	TA	161126	162616	+	BCG_0142	PE_PGRS1	1491	24	PE-PGRS family protein	Rv0109	PE_PGRS1	no-data	NE	NE	Unique	TP 5H	AP 1E	.	.	.	.	.	.	.	.
Chromosome	162614	162615	TnInsertion-253	11347	0.716641	.	8721	0.70866	.	.	.	TA	161126	162616	+	BCG_0142	PE_PGRS1	1491	100	PE-PGRS family protein	Rv0109	PE_PGRS1	no-data	NE	NE	.	.	.	.	.	.	.	.	.	.	.
Chromosome	162746	162747	TnInsertion-254	3999	1.1114	.	3183	1.02352	.	.	.	TA	.	.	.	.	.	.	.	.	.	.	.	.	.	Heuristic	TP 12G	AP 7E	.	.	.	.	.	.	.	.
Chromosome	162884	162885	TnInsertion-255	9528	0.992055	.	7126	0.920237	.	.	.	TA	162764	163513	+	BCG_0143	BCG_0143	750	16	putative integral membrane protein	Rv0110	-	non-essential	NE	NE	Unique	TP 6E	AP 1F	.	.	.	.	.	.	.	.
Chromosome	163154	163155	TnInsertion-256	7405	1.09181	.	5871	1.19149	.	.	.	TA	162764	163513	+	BCG_0143	BCG_0143	750	52	putative integral membrane protein	Rv0110	-	non-essential	NE	NE	Heuristic	TP 8G	AP 12B	.	.	.	.	.	.	.	.
Chromosome	163373	163374	TnInsertion-257	943	0.92057	.	805	0.987654	.	MiniMTL-27	647	TA	162764	163513	+	BCG_0143	BCG_0143	750	81	putative integral membrane protein	Rv0110	-	non-essential	NE	NE	Unique	TP 9H	AP 3C	.	.	.	Unique	TP 9H	AP 3C	.	.
Chromosome	163761	163762	TnInsertion-258	3768	1.33313	.	3217	1.32947	.	.	.	TA	163694	165751	+	BCG_0144	BCG_0144	2058	3	putative transmembrane acyltransferase	Rv0111	-	non-essential	NE	NE	Unique	TP 7H	AP 8H	.	.	.	.	.	.	.	.
Chromosome	164213	164214	TnInsertion-259	7130	0.569448	.	5203	0.488698	.	.	.	TA	163694	165751	+	BCG_0144	BCG_0144	2058	25	putative transmembrane acyltransferase	Rv0111	-	non-essential	NE	NE	TPok_unique	TP 3C	AP 2A	.	.	.	.	.	.	.	.
Chromosome	165227	165228	TnInsertion-260	459	0.928571	.	334	0.825137	.	.	.	TA	163694	165751	+	BCG_0144	BCG_0144	2058	74	putative transmembrane acyltransferase	Rv0111	-	non-essential	NE	NE	Unique	TP 12E	AP 11B	.	.	.	.	.	.	.	.
Chromosome	165638	165639	TnInsertion-261	2257	1.01698	.	1921	1.04579	.	.	.	TA	163694	165751	+	BCG_0144	BCG_0144	2058	94	putative transmembrane acyltransferase	Rv0111	-	non-essential	NE	NE	Unique	TP 8H	AP 6D	.	.	.	.	.	.	.	.
Chromosome	165907	165908	TnInsertion-262	7163	0.590364	.	5921	0.586549	.	.	.	TA	.	.	.	.	.	.	.	.	.	.	.	.	.	Heuristic	TP 6H	AP 2B	.	.	.	.	.	.	.	.
Chromosome	166119	166120	TnInsertion-263	5020	0.951788	.	4010	0.91866	.	.	.	TA	166033	166989	+	BCG_0145	gca	957	9	putative gdp-mannose 4,6-dehydratase gca	Rv0112	gca	essential	E	NE	APok_unique	TP 3F	AP 2B	.	.	.	.	.	.	.	.
Chromosome	167357	167358	TnInsertion-264	4444	1.12937	.	3635	1.15599	.	.	.	TA	167063	167653	+	BCG_0146	gmhA	591	50	putative phosphoheptose isomerase gmhA	Rv0113	gmhA	non-essential	NE	NE	Unique	TP 2B	AP 10H	.	.	.	.	.	.	.	.
Chromosome	167766	167767	TnInsertion-265	2	1	.	2	1	.	.	.	TA	167685	168257	+	BCG_0147	BCG_0147	573	14	putative dehydratase	Rv0114	gmhB	non-essential	NE	NE	Coverage below 300	.	.	.	.	.	.	.	.	.	.
Chromosome	167844	167845	TnInsertion-266	7173	0.969522	.	6145	0.945236	.	.	.	TA	167685	168257	+	BCG_0147	BCG_0147	573	28	putative dehydratase	Rv0114	gmhB	non-essential	NE	NE	TPok_unique	TP 7C	AP 3C	.	.	.	.	.	.	.	.
Chromosome	167959	167960	TnInsertion-267	7276	1.01272	.	6302	0.974311	.	.	.	TA	167685	168257	+	BCG_0147	BCG_0147	573	48	putative dehydratase	Rv0114	gmhB	non-essential	NE	NE	TPok_unique	TP 4H	AP 3E	.	.	.	.	.	.	.	.
Chromosome	168011	168012	TnInsertion-268	6028	1.44941	.	4792	1.38171	.	.	.	TA	167685	168257	+	BCG_0147	BCG_0147	573	57	putative dehydratase	Rv0114	gmhB	non-essential	NE	NE	TPok_unique	TP 10E	AP 3C	.	.	.	.	.	.	.	.
Chromosome	168360	168361	TnInsertion-269	6774	0.993526	.	5071	0.893577	.	.	.	TA	168257	169324	+	BCG_0149	BCG_0149	1068	10	putative sugar kinase	Rv0115	hddA	non-essential	NE	NE	Unique	TP 5B	AP 9F	.	.	.	.	.	.	.	.
Chromosome	168743	168744	TnInsertion-270	4706	1.19804	.	3961	1.203	.	.	.	TA	168257	169324	+	BCG_0149	BCG_0149	1068	46	putative sugar kinase	Rv0115	hddA	non-essential	NE	NE	Unique	TP 7C	AP 8H	.	.	.	.	.	.	.	.
Chromosome	169851	169852	TnInsertion-271	7811	0.942069	.	6387	0.986007	.	.	.	TA	.	.	.	.	.	.	.	.	.	.	.	.	.	Unique	TP 8A	AP 10G	.	.	.	.	.	.	.	.
Chromosome	169862	169863	TnInsertion-272	9607	0.87344	.	7134	0.951313	.	.	.	TA	.	.	.	.	.	.	.	.	.	.	.	.	.	Unique	TP 12A	AP 11F	.	.	.	.	.	.	.	.
Chromosome	170233	170234	TnInsertion-273	5849	0.715249	.	4692	0.682927	.	.	.	TA	170012	170767	-	BCG_0150c	BCG_0150c	756	71	hypothetical protein	Rv0116c	-	non-essential	NE	NE	TPok_unique	TP 11E	AP 3G	.	.	.	.	.	.	.	.
Chromosome	170281	170282	TnInsertion-274	4403	1.0652	.	3427	1.05579	.	.	.	TA	170012	170767	-	BCG_0150c	BCG_0150c	756	64	hypothetical protein	Rv0116c	-	non-essential	NE	NE	Unique	TP 2E	AP 9H	.	.	.	.	.	.	.	.
Chromosome	170744	170745	TnInsertion-275	5960	1.20904	.	4761	1.29115	.	.	.	TA	170012	170767	-	BCG_0150c	BCG_0150c	756	3	hypothetical protein	Rv0116c	-	non-essential	NE	NE	TPok_unique	TP 8G	AP 2G	.	.	.	.	.	.	.	.
Chromosome	170746	170747	TnInsertion-276	8571	0.767946	.	6316	0.844088	.	.	.	GA	170012	170767	-	BCG_0150c	BCG_0150c	756	3	hypothetical protein	Rv0116c	-	non-essential	NE	NE	Unique	TP 4C	AP 4B	.	.	.	.	.	.	.	.
Chromosome	170748	170749	TnInsertion-277	3852	1.02311	.	3030	1.12334	.	.	.	TA	170012	170767	-	BCG_0150c	BCG_0150c	756	3	hypothetical protein	Rv0116c	-	non-essential	NE	NE	Unique	TP 8D	AP 11H	.	.	.	.	.	.	.	.
Chromosome	171020	171021	TnInsertion-278	1487	0.723059	.	1207	0.714489	.	.	.	TA	170945	171889	+	BCG_0151	oxyS	945	8	Oxidative stress response regulatory protein oxyS	Rv0117	oxyS	non-essential	NE	NE	Unique	TP 9D	AP 8G	.	.	.	.	.	.	.	.
Chromosome	174445	174446	TnInsertion-279	8	1	.	8	1	.	.	.	TA	173794	175371	+	BCG_0153	fadD7	1578	41	putative fatty-acid-CoA ligase fadD7	Rv0119	fadD7	no-data	E	E	Coverage below 300	.	.	.	.	.	.	.	.	.	.
Chromosome	180274	180275	TnInsertion-280	3649	2.4457	.	2182	241.444	.	.	.	TA	179277	180893	+	BCG_0158	PE_PGRS2	1617	62	PE-PGRS family protein	Rv0124	PE_PGRS2	no-data	NE	NE	TPok_unique	TP 6A	AP 12A	.	.	.	.	.	.	.	.
Chromosome	180960	180961	TnInsertion-281	4266	0.932065	.	3455	0.926938	.	.	.	TA	.	.	.	.	.	.	.	.	.	.	.	.	.	Unique	TP 3B	AP 12D	.	.	.	.	.	.	.	.
Chromosome	181017	181018	TnInsertion-282	9258	0.615425	.	6974	0.580331	.	MiniMTL-28	3452	TA	.	.	.	.	.	.	.	.	.	.	.	.	.	Heuristic	TP 5D	AP 3E	.	.	.	TPok_unique	TP 5D	AP 3E	.	.
Chromosome	183316	183317	TnInsertion-283	1446	0.948787	.	1185	0.914378	.	.	.	TA	182221	184026	+	BCG_0160	treS	1806	61	Trehalose synthase treS	Rv0126	treS	growth-defect	E	U	Unique	TP 4F	AP 5B	.	.	.	.	.	.	.	.
Chromosome	183766	183767	TnInsertion-284	495	6.98387	.	0	0	Not_Found	MiniMTL-29	436	TA	182221	184026	+	BCG_0160	treS	1806	86	Trehalose synthase treS	Rv0126	treS	growth-defect	E	U	Unique	TP 11F	AP 1H	.	.	.	Unique	TP 11F	AP 1H	.	.
Chromosome	185518	185519	TnInsertion-285	8	1	.	5	0.25	.	.	.	TA	.	.	.	.	.	.	.	.	.	.	.	.	.	Coverage below 300	.	.	.	.	.	.	.	.	.	.
Chromosome	185579	185580	TnInsertion-286	3206	0.847839	.	2364	0.851214	.	.	.	TA	185564	186343	+	BCG_0162	BCG_0162	780	2	putative transmembrane protein	Rv0128	-	non-essential	NE	NE	Unique	TP 4B	AP 3B	.	.	.	.	.	.	.	.
Chromosome	185628	185629	TnInsertion-287	2175	0.838546	.	1742	0.805181	.	.	.	TA	185564	186343	+	BCG_0162	BCG_0162	780	8	putative transmembrane protein	Rv0128	-	non-essential	NE	NE	Unique	TP 1D	AP 5F	.	.	.	.	.	.	.	.
Chromosome	185760	185761	TnInsertion-288	4118	1.02757	.	3506	1.04909	.	.	.	TA	185564	186343	+	BCG_0162	BCG_0162	780	25	putative transmembrane protein	Rv0128	-	non-essential	NE	NE	Unique	TP 6F	AP 10C	.	.	.	.	.	.	.	.
Chromosome	186139	186140	TnInsertion-289	20201	1.02618	.	11985	2.07781	.	.	.	TA	185564	186343	+	BCG_0162	BCG_0162	780	74	putative transmembrane protein	Rv0128	-	non-essential	NE	NE	.	.	.	.	.	.	.	.	.	.	.
Chromosome	186205	186206	TnInsertion-290	7212	1.20483	.	5962	1.27992	.	.	.	TA	185564	186343	+	BCG_0162	BCG_0162	780	82	putative transmembrane protein	Rv0128	-	non-essential	NE	NE	.	.	.	.	.	.	.	.	.	.	.
Chromosome	186953	186954	TnInsertion-291	8	0	.	0	0	Not_Found	.	.	TA	186475	187497	-	BCG_0163c	fbpC	1023	53	Secreted antigen 85-c fbpC (85C)	Rv0129c	fbpC	non-essential	NE	NE	Coverage below 300	.	.	.	.	.	.	.	.	.	.
Chromosome	187088	187089	TnInsertion-292	5862	1.22298	.	4413	1.28416	.	.	.	TA	186475	187497	-	BCG_0163c	fbpC	1023	40	Secreted antigen 85-c fbpC (85C)	Rv0129c	fbpC	non-essential	NE	NE	Unique	TP 3G	AP 1F	.	.	.	.	.	.	.	.
Chromosome	187497	187498	TnInsertion-293	27642	0.972878	.	22436	0.969107	.	.	.	TA	.	.	.	.	.	.	.	.	.	.	.	.	.	.	.	.	.	.	.	.	.	.	.	.
Chromosome	189154	189155	TnInsertion-294	13915	1.28302	.	10795	1.18301	.	.	.	TA	188212	189555	-	BCG_0165c	fadE1	1344	30	putative acyl-CoA dehydrogenase fadE1	Rv0131c	fadE1	non-essential	NE	NE	TPok_unique	TP 9A	AP 1A	.	.	.	.	.	.	.	.
Chromosome	189410	189411	TnInsertion-295	780	1.37082	.	604	1.33205	.	.	.	TA	188212	189555	-	BCG_0165c	fadE1	1344	11	putative acyl-CoA dehydrogenase fadE1	Rv0131c	fadE1	non-essential	NE	NE	Unique	TP 3H	AP 9F	.	.	.	.	.	.	.	.
Chromosome	189488	189489	TnInsertion-296	12787	1.05414	.	10390	1.00424	.	MiniMTL-30	2974	TA	188212	189555	-	BCG_0165c	fadE1	1344	5	putative acyl-CoA dehydrogenase fadE1	Rv0131c	fadE1	non-essential	NE	NE	TPok_unique	TP 5D	AP 2C	.	.	.	TPok_unique	TP 5D	AP 2C	.	.
Chromosome	189578	189579	TnInsertion-297	10233	0.943221	.	8276	0.877495	.	.	.	TA	.	.	.	.	.	.	.	.	.	.	.	.	.	Unique	TP 11B	AP 5H	.	.	.	.	.	.	.	.
Chromosome	190330	190331	TnInsertion-298	11217	1.34029	.	8756	1.27606	.	MiniMTL-31	112	TA	189597	190679	-	BCG_0166c	fgd2	1083	32	putative f420-dependant glucose-6-phosphate dehydrogenase fgd2	Rv0132c	fgd2	non-essential	NE	NE	Heuristic	TP 2D	AP 7B	.	.	.	Coverage below 150	.	.	.	.
Chromosome	190443	190444	TnInsertion-299	14849	0.905428	.	11848	0.845483	.	.	.	TA	189597	190679	-	BCG_0166c	fgd2	1083	22	putative f420-dependant glucose-6-phosphate dehydrogenase fgd2	Rv0132c	fgd2	non-essential	NE	NE	Unique	TP 11B	AP 6E	.	.	.	.	.	.	.	.
Chromosome	190536	190537	TnInsertion-300	12443	1.04319	.	9196	1.07538	.	MiniMTL-32	12	TA	189597	190679	-	BCG_0166c	fgd2	1083	13	putative f420-dependant glucose-6-phosphate dehydrogenase fgd2	Rv0132c	fgd2	non-essential	NE	NE	Unique	TP 5D	AP 12H	.	.	.	Coverage below 150	.	.	.	.
Chromosome	191279	191280	TnInsertion-301	8576	1.00047	.	6934	1.04966	.	.	.	TA	.	.	.	.	.	.	.	.	.	.	.	.	.	Unique	TP 10A	AP 1A	.	.	.	.	.	.	.	.
Chromosome	191504	191505	TnInsertion-302	27669	0.793893	.	16421	0.40087	.	.	.	TA	.	.	.	.	.	.	.	.	.	.	.	.	.	Heuristic	TP 4D	AP 11G	.	.	.	.	.	.	.	.
Chromosome	192107	192108	TnInsertion-303	2888	6.72193	.	1892	156.667	.	.	.	TA	192051	192158	+	BCG_0169	BCG_0169	108	52	BCG_0169	ND	ND	ND	ND	ND	Unique	TP 12E	AP 7B	.	.	.	.	.	.	.	.
Chromosome	192253	192254	TnInsertion-304	3820	0.837422	.	2944	0.748219	.	.	.	TA	192160	192570	+	BCG_0170	BCG_0170	411	23	BCG_0170	ND	ND	ND	ND	ND	Unique	TP 12H	AP 8A	.	.	.	.	.	.	.	.
Chromosome	192688	192689	TnInsertion-305	79	1.19444	.	69	1.15625	.	.	.	TA	192541	193146	-	BCG_0171c	BCG_0171c	606	76	putative transcriptional regulatory protein	Rv0135c	-	non-essential	NE	NE	Coverage below 300	.	.	.	.	.	.	.	.	.	.
Chromosome	193163	193164	TnInsertion-306	9210	1.05077	.	7629	1.10223	.	MiniMTL-33	12	TA	.	.	.	.	.	.	.	.	.	.	.	.	.	Heuristic	TP 1F	AP 8A	.	.	.	Coverage below 150	.	.	.	.
Chromosome	193718	193719	TnInsertion-307	13665	0.927091	.	11481	0.908728	.	.	.	TA	193263	194588	+	BCG_0172	cyp138	1326	34	putative cytochrome p450 138 cyp138	Rv0136	cyp138	non-essential	NE	NE	Heuristic	TP 8A	AP 6C	.	.	.	.	.	.	.	.
Chromosome	194311	194312	TnInsertion-308	392	0.773756	.	340	0.725888	.	.	.	TA	193263	194588	+	BCG_0172	cyp138	1326	79	putative cytochrome p450 138 cyp138	Rv0136	cyp138	non-essential	NE	NE	Unique	TP 2H	AP 12E	.	.	.	.	.	.	.	.
Chromosome	195349	195350	TnInsertion-309	17425	0.830549	.	13575	0.886465	.	MiniMTL-34	1870	TA	195220	195723	+	BCG_0174	BCG_0174	504	26	hypothetical protein	Rv0138	-	non-essential	NE	NE	.	.	.	.	.	.	Unique	TP 10F	AP 4F	.	.
Chromosome	196883	196884	TnInsertion-310	10754	0.924825	.	8558	0.907713	.	.	.	TA	196807	197187	+	BCG_0176	BCG_0176	381	20	hypothetical protein	Rv0140	-	non-essential	NE	NE	Unique	TP 7E	AP 5G	.	.	.	.	.	.	.	.
Chromosome	196962	196963	TnInsertion-311	15309	0.774134	.	11601	0.878096	.	.	.	TA	196807	197187	+	BCG_0176	BCG_0176	381	41	hypothetical protein	Rv0140	-	non-essential	NE	NE	Unique	TP 10D	AP 7F	.	.	.	.	.	.	.	.
Chromosome	197017	197018	TnInsertion-312	4717	1.12957	.	3881	1.13359	.	MiniMTL-35	337	TA	196807	197187	+	BCG_0176	BCG_0176	381	55	hypothetical protein	Rv0140	-	non-essential	NE	NE	Unique	TP 9H	AP 1D	.	.	.	Unique	TP 9H	AP 1D	.	.
Chromosome	197232	197233	TnInsertion-313	3395	1.01126	.	2640	1.04019	.	.	.	TA	197168	197578	-	BCG_0177c	BCG_0177c	411	84	hypothetical protein	Rv0141c	-	non-essential	NE	NE	.	.	.	.	.	.	.	.	.	.	.
Chromosome	197736	197737	TnInsertion-314	3688	0.860747	.	3153	0.823597	.	MiniMTL-36	665	TA	197608	198534	+	BCG_0178	BCG_0178	927	14	hypothetical protein	Rv0142	-	non-essential	NE	NE	Unique	TP 10H	AP 9F	.	.	.	Unique	TP 10H	AP 9F	.	.
Chromosome	198346	198347	TnInsertion-315	11382	1.22653	.	8710	1.22024	.	.	.	TA	197608	198534	+	BCG_0178	BCG_0178	927	80	hypothetical protein	Rv0142	-	non-essential	NE	NE	Heuristic	TP 9D	AP 4B	.	.	.	.	.	.	.	.
Chromosome	198886	198887	TnInsertion-316	12499	1.14907	.	9964	1.15438	.	.	.	TA	198601	200079	-	BCG_0179c	BCG_0179c	1479	81	putative transmembrane protein	Rv0143c	-	non-essential	NE	NE	Unique	TP 12A	AP 7D	.	.	.	.	.	.	.	.
Chromosome	199202	199203	TnInsertion-317	5610	0.926511	.	4310	0.999072	.	MiniMTL-37	2293	TA	198601	200079	-	BCG_0179c	BCG_0179c	1479	59	putative transmembrane protein	Rv0143c	-	non-essential	NE	NE	Unique	TP 10B	AP 5F	.	.	.	Unique	TP 10B	AP 5F	.	.
Chromosome	199252	199253	TnInsertion-318	22	2.14286	.	8	7	.	.	.	TA	198601	200079	-	BCG_0179c	BCG_0179c	1479	56	putative transmembrane protein	Rv0143c	-	non-essential	NE	NE	Coverage below 300	.	.	.	.	.	.	.	.	.	.
Chromosome	199883	199884	TnInsertion-319	13033	1.12091	.	10434	1.09813	.	.	.	TA	198601	200079	-	BCG_0179c	BCG_0179c	1479	13	putative transmembrane protein	Rv0143c	-	non-essential	NE	NE	TPok_unique	TP 8C	AP 1D	.	.	.	.	.	.	.	.
Chromosome	200351	200352	TnInsertion-320	8860	1.16203	.	6893	1.14068	.	.	.	TA	200181	201023	+	BCG_0180	BCG_0180	843	20	putative transcriptional regulatory protein (possibly tetR-family)	Rv0144	-	non-essential	NE	NE	TPok_unique	TP 5B	AP 3C	.	.	.	.	.	.	.	.
Chromosome	200930	200931	TnInsertion-321	151	1.22059	.	123	1.23636	.	.	.	TA	200181	201023	+	BCG_0180	BCG_0180	843	89	putative transcriptional regulatory protein (possibly tetR-family)	Rv0144	-	non-essential	NE	NE	Coverage below 300	.	.	.	.	.	.	.	.	.	.
Chromosome	201085	201086	TnInsertion-322	9228	0.962987	.	7571	0.906093	.	.	.	TA	.	.	.	.	.	.	.	.	.	.	.	.	.	TPok_unique	TP 7H	AP 6G	.	.	.	.	.	.	.	.
Chromosome	201523	201524	TnInsertion-323	11639	0.77532	.	9830	0.795762	.	.	.	TA	201112	202065	+	BCG_0181	BCG_0181	954	43	hypothetical protein	Rv0145	-	non-essential	NE	NE	Unique	TP 8C	AP 3A	.	.	.	.	.	.	.	.
Chromosome	201650	201651	TnInsertion-324	1621	0.984088	.	1356	1.01486	.	.	.	TA	201112	202065	+	BCG_0181	BCG_0181	954	56	hypothetical protein	Rv0145	-	non-essential	NE	NE	Unique	TP 6H	AP 6H	.	.	.	.	.	.	.	.
Chromosome	201709	201710	TnInsertion-325	430	1.04762	.	372	1.13793	.	.	.	TA	201112	202065	+	BCG_0181	BCG_0181	954	63	hypothetical protein	Rv0145	-	non-essential	NE	NE	Unique	TP 2D	AP 6E	.	.	.	.	.	.	.	.
Chromosome	201854	201855	TnInsertion-326	8282	1.27966	.	6831	1.23017	.	.	.	TA	201112	202065	+	BCG_0181	BCG_0181	954	78	hypothetical protein	Rv0145	-	non-essential	NE	NE	TPok_unique	TP 2B	AP 9H	.	.	.	.	.	.	.	.
Chromosome	202354	202355	TnInsertion-327	6485	1.29558	.	5343	1.37467	.	.	.	TA	202108	203040	+	BCG_0182	BCG_0182	933	26	hypothetical protein	Rv0146	-	non-essential	NE	NE	TPok_unique	TP 11H	AP 3D	.	.	.	.	.	.	.	.
Chromosome	202387	202388	TnInsertion-328	5483	0.882898	.	4250	0.908397	.	.	.	TA	202108	203040	+	BCG_0182	BCG_0182	933	30	hypothetical protein	Rv0146	-	non-essential	NE	NE	Unique	TP 8B	AP 9E	.	.	.	.	.	.	.	.
Chromosome	202492	202493	TnInsertion-329	6485	0.808926	.	4899	0.797139	.	MiniMTL-38	999	TA	202108	203040	+	BCG_0182	BCG_0182	933	41	hypothetical protein	Rv0146	-	non-essential	NE	NE	TPok_unique	TP 5D	AP 7D	.	.	.	TPok_unique	TP 5D	AP 7D	.	.
Chromosome	202522	202523	TnInsertion-330	13264	0.785195	.	10550	0.736054	.	.	.	TA	202108	203040	+	BCG_0182	BCG_0182	933	44	hypothetical protein	Rv0146	-	non-essential	NE	NE	Heuristic	TP 6F	AP 3A	.	.	.	.	.	.	.	.
Chromosome	202678	202679	TnInsertion-331	1116	1.01444	.	950	1.10643	.	.	.	TA	202108	203040	+	BCG_0182	BCG_0182	933	61	hypothetical protein	Rv0146	-	non-essential	NE	NE	Unique	TP 1B	AP 8A	.	.	.	.	.	.	.	.
Chromosome	203061	203062	TnInsertion-332	16282	1.38494	.	13101	1.45521	.	.	.	TA	.	.	.	.	.	.	.	.	.	.	.	.	.	.	.	.	.	.	.	.	.	.	.	.
Chromosome	203063	203064	TnInsertion-333	12250	1.41427	.	9508	1.55385	.	.	.	TA	.	.	.	.	.	.	.	.	.	.	.	.	.	TPok_unique	TP 8A	AP 1G	.	.	.	.	.	.	.	.
Chromosome	203092	203093	TnInsertion-334	344	0.370518	.	313	0.343348	.	.	.	TA	.	.	.	.	.	.	.	.	.	.	.	.	.	Unique	TP 8G	AP 10E	.	.	.	.	.	.	.	.
Chromosome	203444	203445	TnInsertion-335	18148	0.764511	.	14933	0.778373	.	.	.	TA	203135	204655	+	BCG_0183	BCG_0183	1521	20	putative aldehyde dehydrogenase (nad+) dependant	Rv0147	-	non-essential	NE	NE	.	.	.	.	.	.	.	.	.	.	.
Chromosome	203570	203571	TnInsertion-336	5612	0.927198	.	4289	1.07098	.	.	.	TA	203135	204655	+	BCG_0183	BCG_0183	1521	29	putative aldehyde dehydrogenase (nad+) dependant	Rv0147	-	non-essential	NE	NE	TPok_unique	TP 9E	AP 7B	.	.	.	.	.	.	.	.
Chromosome	203612	203613	TnInsertion-337	5633	1.20125	.	4288	1.2001	.	.	.	TA	203135	204655	+	BCG_0183	BCG_0183	1521	31	putative aldehyde dehydrogenase (nad+) dependant	Rv0147	-	non-essential	NE	NE	Unique	TP 6G	AP 2F	.	.	.	.	.	.	.	.
Chromosome	203621	203622	TnInsertion-338	1171	1.0689	.	962	0.959267	.	.	.	TA	203135	204655	+	BCG_0183	BCG_0183	1521	32	putative aldehyde dehydrogenase (nad+) dependant	Rv0147	-	non-essential	NE	NE	Unique	TP 4A	AP 10G	.	.	.	.	.	.	.	.
Chromosome	203729	203730	TnInsertion-339	10516	1.14219	.	8287	1.22709	.	.	.	TA	203135	204655	+	BCG_0183	BCG_0183	1521	39	putative aldehyde dehydrogenase (nad+) dependant	Rv0147	-	non-essential	NE	NE	Unique	TP 8D	AP 10B	.	.	.	.	.	.	.	.
Chromosome	203940	203941	TnInsertion-340	6990	0.947618	.	5437	0.931439	.	.	.	TA	203135	204655	+	BCG_0183	BCG_0183	1521	53	putative aldehyde dehydrogenase (nad+) dependant	Rv0147	-	non-essential	NE	NE	.	.	.	.	.	.	.	.	.	.	.
Chromosome	204143	204144	TnInsertion-341	14882	0.805411	.	11833	0.846886	.	.	.	TA	203135	204655	+	BCG_0183	BCG_0183	1521	66	putative aldehyde dehydrogenase (nad+) dependant	Rv0147	-	non-essential	NE	NE	Unique	TP 11E	AP 6E	.	.	.	.	.	.	.	.
Chromosome	204695	204696	TnInsertion-342	11311	0.724764	.	9401	0.715198	.	.	.	TA	.	.	.	.	.	.	.	.	.	.	.	.	.	Unique	TP 7C	AP 11D	.	.	.	.	.	.	.	.
Chromosome	205089	205090	TnInsertion-343	7196	1.08459	.	5447	1.4038	.	.	.	TA	204730	205590	+	BCG_0184	BCG_0184	861	42	putative short-chain type dehydrogenase/reductase	Rv0148	-	non-essential	NE	NE	Heuristic	TP 1G	AP 12D	.	.	.	.	.	.	.	.
Chromosome	205613	205614	TnInsertion-344	5170	1.04429	.	4209	1.16959	.	.	.	TA	205597	206565	+	BCG_0185	BCG_0185	969	2	putative quinone oxidoreductase	Rv0149	-	non-essential	NE	NE	Unique	TP 8A	AP 10B	.	.	.	.	.	.	.	.
Chromosome	205697	205698	TnInsertion-345	2336	0.885391	.	1948	0.849953	.	.	.	TA	205597	206565	+	BCG_0185	BCG_0185	969	10	putative quinone oxidoreductase	Rv0149	-	non-essential	NE	NE	Unique	TP 2G	AP 5F	.	.	.	.	.	.	.	.
Chromosome	205760	205761	TnInsertion-346	18593	0.735879	.	5960	113.615	.	.	.	TA	205597	206565	+	BCG_0185	BCG_0185	969	17	putative quinone oxidoreductase	Rv0149	-	non-essential	NE	NE	Unique	TP 5C	AP 11H	.	.	.	.	.	.	.	.
Chromosome	205963	205964	TnInsertion-347	22765	0.753177	.	17729	0.739672	.	.	.	TA	205597	206565	+	BCG_0185	BCG_0185	969	38	putative quinone oxidoreductase	Rv0149	-	non-essential	NE	NE	Heuristic	TP 12D	AP 7H	.	.	.	.	.	.	.	.
Chromosome	206099	206100	TnInsertion-348	2827	0.897315	.	2413	0.925778	.	.	.	TA	205597	206565	+	BCG_0185	BCG_0185	969	52	putative quinone oxidoreductase	Rv0149	-	non-essential	NE	NE	Unique	TP 5F	AP 7D	.	.	.	.	.	.	.	.
Chromosome	206131	206132	TnInsertion-349	47387	1.19161	.	37851	1.22156	.	.	.	TA	205597	206565	+	BCG_0185	BCG_0185	969	55	putative quinone oxidoreductase	Rv0149	-	non-essential	NE	NE	Heuristic	TP 11E	AP 12B	.	.	.	.	.	.	.	.
Chromosome	206588	206589	TnInsertion-350	11867	0.84442	.	4657	6.18673	.	.	.	TA	206562	206849	-	BCG_0186c	BCG_0186c	288	91	hypothetical protein	Rv0150c	-	no-data	NE	NE	Unique	TP 10E	AP 5F	.	.	.	.	.	.	.	.
Chromosome	207236	207237	TnInsertion-351	4640	1.68519	.	3901	1.92429	.	.	.	TA	.	.	.	.	.	.	.	.	.	.	.	.	.	.	.	.	.	.	.	.	.	.	.	.
Chromosome	207240	207241	TnInsertion-352	1908	1.53723	.	1497	1.79813	.	.	.	TA	.	.	.	.	.	.	.	.	.	.	.	.	.	Unique	TP 4B	AP 6B	.	.	.	.	.	.	.	.
Chromosome	207411	207412	TnInsertion-353	1370	0.829105	.	1102	0.936731	.	.	.	TA	.	.	.	.	.	.	.	.	.	.	.	.	.	Unique	TP 5C	AP 1F	.	.	.	.	.	.	.	.
Chromosome	207469	207470	TnInsertion-354	771	0.809859	.	565	0.948276	.	.	.	TA	207440	209206	-	BCG_0187c	PE1	1767	98	PE family protein	Rv0151c	PE1	non-essential	NE	NE	.	.	.	.	.	.	.	.	.	.	.
Chromosome	207672	207673	TnInsertion-355	4174	0.590701	.	3374	0.532243	.	.	.	TA	207440	209206	-	BCG_0187c	PE1	1767	87	PE family protein	Rv0151c	PE1	non-essential	NE	NE	Unique	TP 4A	AP 6G	.	.	.	.	.	.	.	.
Chromosome	208083	208084	TnInsertion-356	7838	0.650453	.	6665	0.606798	.	.	.	TA	207440	209206	-	BCG_0187c	PE1	1767	64	PE family protein	Rv0151c	PE1	non-essential	NE	NE	Unique	TP 8A	AP 3C	.	.	.	.	.	.	.	.
Chromosome	208130	208131	TnInsertion-357	3795	1.10599	.	2993	1.09301	.	.	.	TA	207440	209206	-	BCG_0187c	PE1	1767	61	PE family protein	Rv0151c	PE1	non-essential	NE	NE	Unique	TP 2F	AP 12F	.	.	.	.	.	.	.	.
Chromosome	208257	208258	TnInsertion-358	129	0.554217	.	81	0.97561	.	.	.	TA	207440	209206	-	BCG_0187c	PE1	1767	54	PE family protein	Rv0151c	PE1	non-essential	NE	NE	Coverage below 300	.	.	.	.	.	.	.	.	.	.
Chromosome	208595	208596	TnInsertion-359	18307	0.880921	.	15079	0.865982	.	.	.	TA	207440	209206	-	BCG_0187c	PE1	1767	35	PE family protein	Rv0151c	PE1	non-essential	NE	NE	Heuristic	TP 11A	AP 8D	.	.	.	.	.	.	.	.
Chromosome	208726	208727	TnInsertion-360	3238	1.64759	.	2550	1.74194	.	.	.	TA	207440	209206	-	BCG_0187c	PE1	1767	27	PE family protein	Rv0151c	PE1	non-essential	NE	NE	APok_unique	TP 7G	AP 12F	.	.	.	.	.	.	.	.
Chromosome	209153	209154	TnInsertion-361	31	1.58333	.	15	0.25	.	.	.	TA	207440	209206	-	BCG_0187c	PE1	1767	3	PE family protein	Rv0151c	PE1	non-essential	NE	NE	Coverage below 300	.	.	.	.	.	.	.	.	.	.
Chromosome	209790	209791	TnInsertion-362	4059	1.33813	.	3356	1.38014	.	.	.	TA	209216	210793	-	BCG_0188c	PE2	1578	64	PE family protein	Rv0152c	PE2	non-essential	NE	NE	Unique	TP 1A	AP 4A	.	.	.	.	.	.	.	.
Chromosome	209907	209908	TnInsertion-363	11089	1.28216	.	9200	1.29198	.	.	.	TA	209216	210793	-	BCG_0188c	PE2	1578	56	PE family protein	Rv0152c	PE2	non-essential	NE	NE	.	.	.	.	.	.	.	.	.	.	.
Chromosome	209910	209911	TnInsertion-364	18849	1.03861	.	15119	1.05673	.	.	.	TA	209216	210793	-	BCG_0188c	PE2	1578	56	PE family protein	Rv0152c	PE2	non-essential	NE	NE	Heuristic	TP 10D	AP 5D	.	.	.	.	.	.	.	.
Chromosome	209926	209927	TnInsertion-365	3421	0.751664	.	2764	0.723192	.	.	.	TA	209216	210793	-	BCG_0188c	PE2	1578	55	PE family protein	Rv0152c	PE2	non-essential	NE	NE	Heuristic	TP 8B	AP 6B	.	.	.	.	.	.	.	.
Chromosome	209988	209989	TnInsertion-366	692	0.687805	.	569	0.621083	.	MiniMTL-39	141	TA	209216	210793	-	BCG_0188c	PE2	1578	51	PE family protein	Rv0152c	PE2	non-essential	NE	NE	Unique	TP 12F	AP 6D	.	.	.	Coverage below 150	.	.	.	.
Chromosome	210132	210133	TnInsertion-367	33531	1.11819	.	25545	1.12274	.	.	.	TA	209216	210793	-	BCG_0188c	PE2	1578	42	PE family protein	Rv0152c	PE2	non-essential	NE	NE	.	.	.	.	.	.	.	.	.	.	.
Chromosome	210293	210294	TnInsertion-368	10936	0.775613	.	9096	0.757002	.	MiniMTL-40	81	TA	209216	210793	-	BCG_0188c	PE2	1578	32	PE family protein	Rv0152c	PE2	non-essential	NE	NE	.	.	.	.	.	.	Coverage below 150	.	.	.	.
Chromosome	210350	210351	TnInsertion-369	5750	0.819045	.	4593	0.935525	.	.	.	TA	209216	210793	-	BCG_0188c	PE2	1578	28	PE family protein	Rv0152c	PE2	non-essential	NE	NE	Unique	TP 4C	AP 12B	.	.	.	.	.	.	.	.
Chromosome	210432	210433	TnInsertion-370	8159	0.906754	.	6576	0.908853	.	.	.	TA	209216	210793	-	BCG_0188c	PE2	1578	23	PE family protein	Rv0152c	PE2	non-essential	NE	NE	Unique	TP 9D	AP 11G	.	.	.	.	.	.	.	.
Chromosome	210481	210482	TnInsertion-371	7324	0.879394	.	6163	0.868142	.	.	.	TA	209216	210793	-	BCG_0188c	PE2	1578	20	PE family protein	Rv0152c	PE2	non-essential	NE	NE	.	.	.	.	.	.	.	.	.	.	.
Chromosome	210505	210506	TnInsertion-372	9659	0.942288	.	7615	0.957584	.	MiniMTL-41	1644	TA	209216	210793	-	BCG_0188c	PE2	1578	18	PE family protein	Rv0152c	PE2	non-essential	NE	NE	.	.	.	.	.	.	TPok_unique	TP 12F	AP 10G	.	.
Chromosome	210518	210519	TnInsertion-373	5952	1.22671	.	4452	1.33946	.	.	.	TA	209216	210793	-	BCG_0188c	PE2	1578	17	PE family protein	Rv0152c	PE2	non-essential	NE	NE	Unique	TP 12D	AP 4D	.	.	.	.	.	.	.	.
Chromosome	210703	210704	TnInsertion-374	4000	0.842469	.	2987	0.846106	.	.	.	TA	209216	210793	-	BCG_0188c	PE2	1578	6	PE family protein	Rv0152c	PE2	non-essential	NE	NE	TPok_unique	TP 5A	AP 4F	.	.	.	.	.	.	.	.
Chromosome	210742	210743	TnInsertion-375	4874	0.849715	.	3948	0.826087	.	.	.	TA	209216	210793	-	BCG_0188c	PE2	1578	3	PE family protein	Rv0152c	PE2	non-essential	NE	NE	Unique	TP 2B	AP 9E	.	.	.	.	.	.	.	.
Chromosome	210848	210849	TnInsertion-376	721	1.13947	.	601	1.26792	.	MiniMTL-42	450	TA	.	.	.	.	.	.	.	.	.	.	.	.	.	Unique	TP 10F	AP 2E	.	.	.	Unique	TP 10F	AP 2E	.	.
Chromosome	211099	211100	TnInsertion-377	6765	0.982708	.	5435	0.928673	.	MiniMTL-43	2809	TA	211052	211882	-	BCG_0189c	ptbB	831	94	Phosphotyrosine protein phosphatase ptpB	Rv0153c	ptbB	no-data	NE	NE	Unique	TP 9H	AP 4H	.	.	.	Unique	TP 9H	AP 4H	.	.	YES
Chromosome	211170	211171	TnInsertion-378	3795	0.99842	.	3245	1.00804	.	.	.	TA	211052	211882	-	BCG_0189c	ptbB	831	86	Phosphotyrosine protein phosphatase ptpB	Rv0153c	ptbB	no-data	NE	NE	Unique	TP 11H	AP 9E	.	.	.	.	.	.	.	.
Chromosome	212632	212633	TnInsertion-379	2718	0.93452	.	2345	0.873003	.	MiniMTL-44	779	TA	211884	213095	-	BCG_0190c	fadE2	1212	38	putative acyl-CoA dehydrogenase fadE2	Rv0154c	fadE2	non-essential	NE	U	Heuristic	TP 10H	AP 10H	.	.	.	Unique	TP 10H	AP 10H	.	.
Chromosome	212916	212917	TnInsertion-380	20579	0.816649	.	16976	0.801741	.	MiniMTL-45	441	TA	211884	213095	-	BCG_0190c	fadE2	1212	15	putative acyl-CoA dehydrogenase fadE2	Rv0154c	fadE2	non-essential	NE	U	.	.	.	.	.	.	.	.	.	.	.
Chromosome	213118	213119	TnInsertion-381	14354	0.886202	.	11546	0.899326	.	.	.	TA	.	.	.	.	.	.	.	.	.	.	.	.	.	TPok_unique	TP 7H	AP 8B	.	.	.	.	.	.	.	.
Chromosome	213142	213143	TnInsertion-382	3554	0.975542	.	2932	0.990496	.	.	.	TA	.	.	.	.	.	.	.	.	.	.	.	.	.	APok_unique	TP 3H	AP 2G	.	.	.	.	.	.	.	.
Chromosome	213302	213303	TnInsertion-383	46851	1.22222	.	37398	1.19125	.	.	.	TA	.	.	.	.	.	.	.	.	.	.	.	.	.	Heuristic	TP 7D	AP 3G	.	.	.	.	.	.	.	.
Chromosome	213405	213406	TnInsertion-384	10677	1.33632	.	8613	1.51621	.	MiniMTL-46	28	TA	.	.	.	.	.	.	.	.	.	.	.	.	.	.	.	.	.	.	.	Coverage below 150	.	.	.	.
Chromosome	216197	216198	TnInsertion-385	18091	0.885854	.	13856	0.890056	.	.	.	TA	214949	216376	+	BCG_0193	pntB	1428	87	putative nad(p) transhydrogenase (subunit beta) pntB	Rv0157	pntB	non-essential	NE	NE	Unique	TP 10B	AP 2G	.	.	.	.	.	.	.	.
Chromosome	216498	216499	TnInsertion-386	637	1.12333	.	526	0.970037	.	.	.	TA	.	.	.	.	.	.	.	.	.	.	.	.	.	Unique	TP 2C	AP 8E	.	.	.	.	.	.	.	.
Chromosome	216940	216941	TnInsertion-387	3578	1.18304	.	2860	1.12639	.	MiniMTL-47	1765	TA	216682	217326	+	BCG_0194	BCG_0194	645	40	putative transcriptional regulatory protein (possibly tetR-family)	Rv0158	-	non-essential	NE	NE	Unique	TP 12F	AP 10A	.	.	.	Unique	TP 12F	AP 10A	.	.
Chromosome	217081	217082	TnInsertion-388	11084	0.767501	.	8822	0.744168	.	.	.	TA	216682	217326	+	BCG_0194	BCG_0194	645	62	putative transcriptional regulatory protein (possibly tetR-family)	Rv0158	-	non-essential	NE	NE	Unique	TP 10C	AP 5B	.	.	.	.	.	.	.	.
Chromosome	217454	217455	TnInsertion-389	2730	0.772727	.	2032	0.765421	.	.	.	TA	217330	218736	-	BCG_0195c	PE3	1407	91	PE family protein	Rv0159c	PE3	non-essential	NE	NE	Unique	TP 2B	AP 2F	.	.	.	.	.	.	.	.
Chromosome	217458	217459	TnInsertion-390	5451	0.886812	.	4413	0.958722	.	.	.	TA	217330	218736	-	BCG_0195c	PE3	1407	91	PE family protein	Rv0159c	PE3	non-essential	NE	NE	Unique	TP 11E	AP 11G	.	.	.	.	.	.	.	.
Chromosome	217495	217496	TnInsertion-391	5058	1.04446	.	3938	0.945652	.	MiniMTL-48	2672	TA	217330	218736	-	BCG_0195c	PE3	1407	88	PE family protein	Rv0159c	PE3	non-essential	NE	NE	APok_unique	TP 10B	AP 7B	.	.	.	Unique	TP 10B	AP 7B	.	.
Chromosome	217627	217628	TnInsertion-392	1233	0.802632	.	993	0.863039	.	.	.	TA	217330	218736	-	BCG_0195c	PE3	1407	79	PE family protein	Rv0159c	PE3	non-essential	NE	NE	TPok_unique	TP 10G	AP 7B	.	.	.	.	.	.	.	.
Chromosome	217730	217731	TnInsertion-393	1826	1.04826	.	1488	1.10169	.	.	.	TA	217330	218736	-	BCG_0195c	PE3	1407	72	PE family protein	Rv0159c	PE3	non-essential	NE	NE	Heuristic	TP 1E	AP 11A	.	.	.	.	.	.	.	.
Chromosome	217733	217734	TnInsertion-394	4971	0.778533	.	4063	0.728936	.	.	.	TA	217330	218736	-	BCG_0195c	PE3	1407	71	PE family protein	Rv0159c	PE3	non-essential	NE	NE	.	.	.	.	.	.	.	.	.	.	.
Chromosome	217860	217861	TnInsertion-395	6958	1.03689	.	5339	0.964312	.	.	.	TA	217330	218736	-	BCG_0195c	PE3	1407	62	PE family protein	Rv0159c	PE3	non-essential	NE	NE	Unique	TP 3G	AP 9B	.	.	.	.	.	.	.	.
Chromosome	217871	217872	TnInsertion-396	5815	0.971186	.	4451	0.966858	.	MiniMTL-49	2211	TA	217330	218736	-	BCG_0195c	PE3	1407	62	PE family protein	Rv0159c	PE3	non-essential	NE	NE	Heuristic	TP 11F	AP 4F	.	.	.	TPok_unique	TP 11F	AP 4F	.	.
Chromosome	217916	217917	TnInsertion-397	3502	1.16173	.	2803	1.12832	.	.	.	TA	217330	218736	-	BCG_0195c	PE3	1407	58	PE family protein	Rv0159c	PE3	non-essential	NE	NE	Unique	TP 4D	AP 5C	.	.	.	.	.	.	.	.
Chromosome	218080	218081	TnInsertion-398	4322	0.772765	.	3273	0.751204	.	.	.	TA	217330	218736	-	BCG_0195c	PE3	1407	47	PE family protein	Rv0159c	PE3	non-essential	NE	NE	Unique	TP 11D	AP 6F	.	.	.	.	.	.	.	.
Chromosome	218088	218089	TnInsertion-399	6243	1.00225	.	5027	0.962139	.	.	.	TA	217330	218736	-	BCG_0195c	PE3	1407	46	PE family protein	Rv0159c	PE3	non-essential	NE	NE	.	.	.	.	.	.	.	.	.	.	.
Chromosome	218264	218265	TnInsertion-400	24337	1.30181	.	18807	1.24776	.	.	.	TA	217330	218736	-	BCG_0195c	PE3	1407	34	PE family protein	Rv0159c	PE3	non-essential	NE	NE	.	.	.	.	.	.	.	.	.	.	.
Chromosome	218445	218446	TnInsertion-401	14168	1.0587	.	10890	1.04969	.	.	.	TA	217330	218736	-	BCG_0195c	PE3	1407	21	PE family protein	Rv0159c	PE3	non-essential	NE	NE	Unique	TP 4C	AP 5B	.	.	.	.	.	.	.	.
Chromosome	219054	219055	TnInsertion-402	3674	1.20793	.	2912	1.31847	.	.	.	TA	218828	220336	-	BCG_0196c	PE4	1509	85	PE family protein	Rv0160c	PE4	non-essential	NE	NE	Unique	TP 3H	AP 3G	.	.	.	.	.	.	.	.
Chromosome	219207	219208	TnInsertion-403	4604	0.84603	.	3561	0.889125	.	.	.	TA	218828	220336	-	BCG_0196c	PE4	1509	75	PE family protein	Rv0160c	PE4	non-essential	NE	NE	Unique	TP 12D	AP 6H	.	.	.	.	.	.	.	.
Chromosome	219261	219262	TnInsertion-404	12551	0.868135	.	9498	0.837137	.	.	.	TA	218828	220336	-	BCG_0196c	PE4	1509	71	PE family protein	Rv0160c	PE4	non-essential	NE	NE	.	.	.	.	.	.	.	.	.	.	.
Chromosome	219315	219316	TnInsertion-405	59	0.255319	.	42	0.0243902	.	.	.	TC	218828	220336	-	BCG_0196c	PE4	1509	68	PE family protein	Rv0160c	PE4	non-essential	NE	NE	Coverage below 300	.	.	.	.	.	.	.	.	.	.
Chromosome	219342	219343	TnInsertion-406	6332	0.847141	.	5131	0.762019	.	.	.	TA	218828	220336	-	BCG_0196c	PE4	1509	66	PE family protein	Rv0160c	PE4	non-essential	NE	NE	Unique	TP 7C	AP 9H	.	.	.	.	.	.	.	.
Chromosome	219466	219467	TnInsertion-407	3787	0.827703	.	2974	0.926166	.	.	.	TA	218828	220336	-	BCG_0196c	PE4	1509	58	PE family protein	Rv0160c	PE4	non-essential	NE	NE	Heuristic	TP 10A	AP 5G	.	.	.	.	.	.	.	.
Chromosome	219513	219514	TnInsertion-408	2815	0.94675	.	2298	0.932717	.	.	.	TA	218828	220336	-	BCG_0196c	PE4	1509	55	PE family protein	Rv0160c	PE4	non-essential	NE	NE	Unique	TP 4B	AP 10H	.	.	.	.	.	.	.	.
Chromosome	219562	219563	TnInsertion-409	4292	0.887423	.	3432	0.878489	.	.	.	TA	218828	220336	-	BCG_0196c	PE4	1509	51	PE family protein	Rv0160c	PE4	non-essential	NE	NE	Unique	TP 7E	AP 7B	.	.	.	.	.	.	.	.
Chromosome	220413	220414	TnInsertion-410	18501	0.933633	.	15155	0.966905	.	MiniMTL-50	1719	TA	.	.	.	.	.	.	.	.	.	.	.	.	.	.	.	.	.	.	.	.	.	.	.	.
Chromosome	220491	220492	TnInsertion-411	1069	0.961468	.	923	0.943158	.	.	.	TA	.	.	.	.	.	.	.	.	.	.	.	.	.	Unique	TP 12H	AP 9B	.	.	.	.	.	.	.	.
Chromosome	222269	222270	TnInsertion-412	3107	1.2177	.	2697	1.24937	.	.	.	TA	221881	223032	-	BCG_0198c	adhE1	1152	66	putative zinc-type alcohol dehydrogenase (e subunit) adhE	Rv0162c	adhE1	non-essential	NE	NE	Unique	TP 2A	AP 8H	.	.	.	.	.	.	.	.
Chromosome	222973	222974	TnInsertion-413	8808	1.12548	.	3839	0.09937	.	MiniMTL-51	83	TA	221881	223032	-	BCG_0198c	adhE1	1152	5	putative zinc-type alcohol dehydrogenase (e subunit) adhE	Rv0162c	adhE1	non-essential	NE	NE	.	.	.	.	.	.	Coverage below 150	.	.	.	.
Chromosome	223131	223132	TnInsertion-414	951	1.12277	.	786	1.14754	.	.	.	TA	223014	223469	+	BCG_0199	BCG_0199	456	26	hypothetical protein	Rv0163	-	non-essential	NE	NE	Unique	TP 1C	AP 10B	.	.	.	.	.	.	.	.
Chromosome	223236	223237	TnInsertion-415	7359	1.05158	.	5750	1.04263	.	.	.	TA	223014	223469	+	BCG_0199	BCG_0199	456	49	hypothetical protein	Rv0163	-	non-essential	NE	NE	Heuristic	TP 3G	AP 6G	.	.	.	.	.	.	.	.
Chromosome	223386	223387	TnInsertion-416	1869	0.86341	.	1462	0.793865	.	.	.	TA	223014	223469	+	BCG_0199	BCG_0199	456	82	hypothetical protein	Rv0163	-	non-essential	NE	NE	Unique	TP 9E	AP 9H	.	.	.	.	.	.	.	.
Chromosome	224207	224208	TnInsertion-417	13806	1.5029	.	11588	1.49044	.	.	.	TA	224022	224837	-	BCG_0201c	BCG_0201c	816	77	putative transcriptional regulatory protein (probably gntR-family)	Rv0165c	-	non-essential	NE	NE	TPok_unique	TP 4A	AP 11A	.	.	.	.	.	.	.	.
Chromosome	224209	224210	TnInsertion-418	2517	1.05805	.	2011	1.13256	.	MiniMTL-52	1321	TA	224022	224837	-	BCG_0201c	BCG_0201c	816	77	putative transcriptional regulatory protein (probably gntR-family)	Rv0165c	-	non-essential	NE	NE	Unique	TP 10B	AP 9A	.	.	.	Unique	TP 10B	AP 9A	.	.
Chromosome	224839	224840	TnInsertion-419	12133	0.469776	.	8472	0.443763	.	.	.	TA	.	.	.	.	.	.	.	.	.	.	.	.	.	TPok_unique	TP 5C	AP 3B	.	.	.	.	.	.	.	.
Chromosome	224935	224936	TnInsertion-420	7499	0.86218	.	5669	0.743771	.	.	.	TA	224892	226556	+	BCG_0203	fadD5	1665	3	putative fatty-acid-CoA ligase fadD5	Rv0166	fadD5	non-essential	NE	NE	Unique	TP 3B	AP 3G	.	.	.	.	.	.	.	.
Chromosome	225793	225794	TnInsertion-421	2269	0.961106	.	1774	0.899358	.	.	.	TA	224892	226556	+	BCG_0203	fadD5	1665	54	putative fatty-acid-CoA ligase fadD5	Rv0166	fadD5	non-essential	NE	NE	Unique	TP 3D	AP 12D	.	.	.	.	.	.	.	.
Chromosome	226582	226583	TnInsertion-422	7769	1.0986	.	6127	1.15058	.	.	.	TA	.	.	.	.	.	.	.	.	.	.	.	.	.	Unique	TP 1G	AP 6G	.	.	.	.	.	.	.	.
Chromosome	226599	226600	TnInsertion-423	12126	0.978463	.	9893	0.958234	.	.	.	TA	.	.	.	.	.	.	.	.	.	.	.	.	.	.	.	.	.	.	.	.	.	.	.	.
Chromosome	227291	227292	TnInsertion-424	1313	0.836364	.	1007	0.885768	.	.	.	TA	226760	227557	+	BCG_0204	yrbE1A	798	67	hypothetical integral membrane protein yrbE1A	Rv0167	yrbE1A	no-data	NE	NE	Unique	TP 2B	AP 8H	.	.	.	.	.	.	.	.
Chromosome	227712	227713	TnInsertion-425	14288	1.25505	.	11314	1.23774	.	.	.	TA	227559	228428	+	BCG_0205	yrbE1B	870	18	hypothetical integral membrane protein yrbE1B	Rv0168	yrbE1B	non-essential	NE	NE	TPok_unique	TP 5A	AP 4D	.	.	.	.	.	.	.	.
Chromosome	228116	228117	TnInsertion-426	5347	0.80459	.	4391	0.779895	.	.	.	TA	227559	228428	+	BCG_0205	yrbE1B	870	64	hypothetical integral membrane protein yrbE1B	Rv0168	yrbE1B	non-essential	NE	NE	Unique	TP 9E	AP 11E	.	.	.	.	.	.	.	.
Chromosome	228156	228157	TnInsertion-427	54954	0.831312	.	44428	0.79936	.	MiniMTL-53	244	TA	227559	228428	+	BCG_0205	yrbE1B	870	69	hypothetical integral membrane protein yrbE1B	Rv0168	yrbE1B	non-essential	NE	NE	Heuristic	TP 7H	AP 1A	.	.	.	Unique	TP 9H	AP 4G	.	.
Chromosome	228177	228178	TnInsertion-428	4779	0.990421	.	4058	0.962282	.	.	.	TA	227559	228428	+	BCG_0205	yrbE1B	870	71	hypothetical integral membrane protein yrbE1B	Rv0168	yrbE1B	non-essential	NE	NE	TPok_unique	TP 6C	AP 7H	.	.	.	.	.	.	.	.
Chromosome	228276	228277	TnInsertion-429	12492	1.07199	.	10247	1.08654	.	MiniMTL-54	77	TA	227559	228428	+	BCG_0205	yrbE1B	870	82	hypothetical integral membrane protein yrbE1B	Rv0168	yrbE1B	non-essential	NE	NE	Heuristic	TP 4G	AP 1E	.	.	.	Coverage below 150	.	.	.	.
Chromosome	228393	228394	TnInsertion-430	834	0.869955	.	676	0.857143	.	.	.	TA	227559	228428	+	BCG_0205	yrbE1B	870	96	hypothetical integral membrane protein yrbE1B	Rv0168	yrbE1B	non-essential	NE	NE	Unique	TP 9E	AP 10E	.	.	.	.	.	.	.	.
Chromosome	228497	228498	TnInsertion-431	3357	0.93042	.	2812	0.96781	.	.	.	TA	228433	229797	+	BCG_0206	mce1A	1365	5	MCE-family protein mce1A	Rv0169	mce1A	non-essential	NE	NE	Unique	TP 11C	AP 9E	.	.	.	.	.	.	.	.
Chromosome	228530	228531	TnInsertion-432	960	1.09607	.	810	1.13158	.	.	.	TA	228433	229797	+	BCG_0206	mce1A	1365	7	MCE-family protein mce1A	Rv0169	mce1A	non-essential	NE	NE	Heuristic	TP 6F	AP 4C	.	.	.	.	.	.	.	.
Chromosome	228532	228533	TnInsertion-433	7026	0.86812	.	5590	0.863955	.	.	.	TA	228433	229797	+	BCG_0206	mce1A	1365	7	MCE-family protein mce1A	Rv0169	mce1A	non-essential	NE	NE	Heuristic	TP 10G	AP 3D	.	.	.	.	.	.	.	.
Chromosome	228724	228725	TnInsertion-434	1750	1.27568	.	1279	1.2758	.	.	.	TA	228433	229797	+	BCG_0206	mce1A	1365	21	MCE-family protein mce1A	Rv0169	mce1A	non-essential	NE	NE	Heuristic	TP 5G	AP 9H	.	.	.	.	.	.	.	.
Chromosome	228857	228858	TnInsertion-435	3420	2.93103	.	2553	3.625	.	.	.	TA	228433	229797	+	BCG_0206	mce1A	1365	31	MCE-family protein mce1A	Rv0169	mce1A	non-essential	NE	NE	Unique	TP 7E	AP 12F	.	.	.	.	.	.	.	.
Chromosome	229249	229250	TnInsertion-436	6646	1.27759	.	5286	1.37787	.	.	.	TA	228433	229797	+	BCG_0206	mce1A	1365	60	MCE-family protein mce1A	Rv0169	mce1A	non-essential	NE	NE	Unique	TP 5A	AP 2E	.	.	.	.	.	.	.	.
Chromosome	229303	229304	TnInsertion-437	9040	0.947856	.	7229	0.886482	.	.	.	TA	228433	229797	+	BCG_0206	mce1A	1365	64	MCE-family protein mce1A	Rv0169	mce1A	non-essential	NE	NE	.	.	.	.	.	.	.	.	.	.	.
Chromosome	229339	229340	TnInsertion-438	18985	0.87673	.	13759	0.809918	.	.	.	TA	228433	229797	+	BCG_0206	mce1A	1365	66	MCE-family protein mce1A	Rv0169	mce1A	non-essential	NE	NE	.	.	.	.	.	.	.	.	.	.	.
Chromosome	229428	229429	TnInsertion-439	7330	1.50513	.	6263	1.56891	.	.	.	TA	228433	229797	+	BCG_0206	mce1A	1365	73	MCE-family protein mce1A	Rv0169	mce1A	non-essential	NE	NE	Unique	TP 11H	AP 7H	.	.	.	.	.	.	.	.
Chromosome	229578	229579	TnInsertion-440	17866	1.01944	.	14120	1.12267	.	.	.	TA	228433	229797	+	BCG_0206	mce1A	1365	84	MCE-family protein mce1A	Rv0169	mce1A	non-essential	NE	NE	.	.	.	.	.	.	.	.	.	.	.
Chromosome	229678	229679	TnInsertion-441	5804	2.12587	Duplicated_Region	6471	1.01652	.	.	.	TA	228433	229797	+	BCG_0206	mce1A	1365	91	MCE-family protein mce1A	Rv0169	mce1A	non-essential	NE	NE	Unique	TP 7C	AP 11H	.	.	.	.	.	.	.	.
Chromosome	229741	229742	TnInsertion-442	4889	1.03032	.	3688	0.995671	.	.	.	TA	228433	229797	+	BCG_0206	mce1A	1365	96	MCE-family protein mce1A	Rv0169	mce1A	non-essential	NE	NE	Unique	TP 4D	AP 12G	.	.	.	.	.	.	.	.
Chromosome	230061	230062	TnInsertion-443	13065	0.944486	.	10482	0.879505	.	.	.	TA	229794	230834	+	BCG_0207	mce1B	1041	26	MCE-family protein mce1B	Rv0170	mce1B	non-essential	NE	NE	.	.	.	.	.	.	.	.	.	.	.
Chromosome	230816	230817	TnInsertion-444	7392	0.913043	.	5999	0.909293	.	.	.	TA	229794	230834	+	BCG_0207	mce1B	1041	98	MCE-family protein mce1B	Rv0170	mce1B	non-essential	NE	NE	TPok_unique	TP 5F	AP 2H	.	.	.	.	.	.	.	.
Chromosome	230954	230955	TnInsertion-445	4031	0.875756	.	3459	0.840873	.	.	.	TA	230831	232378	+	BCG_0208	mce1C	1548	8	MCE-family protein mce1C	Rv0171	mce1C	non-essential	NE	NE	Unique	TP 7G	AP 7H	.	.	.	.	.	.	.	.
Chromosome	230957	230958	TnInsertion-446	8548	0.853828	.	6579	0.833612	.	MiniMTL-55	3717	TA	230831	232378	+	BCG_0208	mce1C	1548	8	MCE-family protein mce1C	Rv0171	mce1C	non-essential	NE	NE	Unique	TP 5D	AP 1H	.	.	.	TPok_unique	TP 5D	AP 1H	.	.
Chromosome	231236	231237	TnInsertion-447	173	0.406504	.	141	0.355769	.	.	.	TA	230831	232378	+	BCG_0208	mce1C	1548	26	MCE-family protein mce1C	Rv0171	mce1C	non-essential	NE	NE	Coverage below 300	.	.	.	.	.	.	.	.	.	.
Chromosome	231480	231481	TnInsertion-448	22057	1.32571	.	18190	1.26103	.	.	.	TA	230831	232378	+	BCG_0208	mce1C	1548	42	MCE-family protein mce1C	Rv0171	mce1C	non-essential	NE	NE	.	.	.	.	.	.	.	.	.	.	.
Chromosome	231737	231738	TnInsertion-449	27935	1.61392	.	21238	1.57993	.	.	.	TA	230831	232378	+	BCG_0208	mce1C	1548	59	MCE-family protein mce1C	Rv0171	mce1C	non-essential	NE	NE	Unique	TP 9E	AP 4A	.	.	.	.	.	.	.	.
Chromosome	231817	231818	TnInsertion-450	794	1.0359	.	646	1.17508	.	.	.	TA	230831	232378	+	BCG_0208	mce1C	1548	64	MCE-family protein mce1C	Rv0171	mce1C	non-essential	NE	NE	Unique	TP 8G	AP 7C	.	.	.	.	.	.	.	.
Chromosome	232552	232553	TnInsertion-451	4386	0.915284	.	3552	0.917927	.	.	.	TA	232375	233967	+	BCG_0209	mce1D	1593	11	MCE-family protein mce1D	Rv0172	mce1D	no-data	NE	NE	Unique	TP 4E	AP 9H	.	.	.	.	.	.	.	.
Chromosome	232575	232576	TnInsertion-452	14319	0.776771	.	11445	0.705155	.	.	.	TA	232375	233967	+	BCG_0209	mce1D	1593	13	MCE-family protein mce1D	Rv0172	mce1D	no-data	NE	NE	.	.	.	.	.	.	.	.	.	.	.
Chromosome	232657	232658	TnInsertion-453	2786	0.728288	.	2334	0.696221	.	.	.	TA	232375	233967	+	BCG_0209	mce1D	1593	18	MCE-family protein mce1D	Rv0172	mce1D	no-data	NE	NE	.	.	.	.	.	.	.	.	.	.	.
Chromosome	232738	232739	TnInsertion-454	8761	0.85222	.	7119	0.827259	.	MiniMTL-56	1266	TA	232375	233967	+	BCG_0209	mce1D	1593	23	MCE-family protein mce1D	Rv0172	mce1D	no-data	NE	NE	.	.	.	.	.	.	TPok_unique	TP 10F	AP 3C	.	.
Chromosome	232836	232837	TnInsertion-455	2994	1.18222	.	2454	1.1736	.	.	.	TA	232375	233967	+	BCG_0209	mce1D	1593	29	MCE-family protein mce1D	Rv0172	mce1D	no-data	NE	NE	Unique	TP 2F	AP 3C	.	.	.	.	.	.	.	.
Chromosome	232929	232930	TnInsertion-456	693	0.758883	.	551	0.635015	.	.	.	TA	232375	233967	+	BCG_0209	mce1D	1593	35	MCE-family protein mce1D	Rv0172	mce1D	no-data	NE	NE	Unique	TP 12C	AP 1E	.	.	.	.	.	.	.	.
Chromosome	233042	233043	TnInsertion-457	11593	1.06355	.	9054	1.13035	.	MiniMTL-57	5806	TA	232375	233967	+	BCG_0209	mce1D	1593	42	MCE-family protein mce1D	Rv0172	mce1D	no-data	NE	NE	Unique	TP 10B	AP 3B	.	.	.	TPok_unique	TP 10B	AP 3B	.	.
Chromosome	233323	233324	TnInsertion-458	2890	0.814187	.	2141	0.700556	.	.	.	TA	232375	233967	+	BCG_0209	mce1D	1593	60	MCE-family protein mce1D	Rv0172	mce1D	no-data	NE	NE	Unique	TP 4D	AP 5F	.	.	.	.	.	.	.	.
Chromosome	233458	233459	TnInsertion-459	1948	1.22374	.	1536	1.23581	.	.	.	TA	232375	233967	+	BCG_0209	mce1D	1593	68	MCE-family protein mce1D	Rv0172	mce1D	no-data	NE	NE	.	.	.	.	.	.	.	.	.	.	.
Chromosome	233843	233844	TnInsertion-460	13803	0.947925	.	10230	0.878443	.	.	.	TA	232375	233967	+	BCG_0209	mce1D	1593	92	MCE-family protein mce1D	Rv0172	mce1D	no-data	NE	NE	Unique	TP 5E	AP 6A	.	.	.	.	.	.	.	.
Chromosome	234117	234118	TnInsertion-461	10699	0.675121	.	8387	0.664087	.	.	.	TA	233964	235136	+	BCG_0210	lprK	1173	13	putative mce-family lipoprotein lprK (MCE-family lipoprotein mce1E)	Rv0173	lprK	non-essential	NE	NE	Unique	TP 12B	AP 11D	.	.	.	.	.	.	.	.
Chromosome	234849	234850	TnInsertion-462	7819	0.934917	.	6186	0.914578	.	.	.	TA	233964	235136	+	BCG_0210	lprK	1173	75	putative mce-family lipoprotein lprK (MCE-family lipoprotein mce1E)	Rv0173	lprK	non-essential	NE	NE	Unique	TP 11E	AP 12G	.	.	.	.	.	.	.	.
Chromosome	235071	235072	TnInsertion-463	20	1.85714	.	16	3	.	.	.	TA	233964	235136	+	BCG_0210	lprK	1173	94	putative mce-family lipoprotein lprK (MCE-family lipoprotein mce1E)	Rv0173	lprK	non-essential	NE	NE	Coverage below 300	.	.	.	.	.	.	.	.	.	.
Chromosome	235208	235209	TnInsertion-464	4208	1.02113	.	3189	0.966091	.	.	.	TA	235130	236677	+	BCG_0211	mce1F	1548	5	MCE-family protein mce1F	Rv0174	mce1F	non-essential	NE	NE	Unique	TP 11D	AP 7D	.	.	.	.	.	.	.	.
Chromosome	235211	235212	TnInsertion-465	14930	1.33866	.	11775	1.32249	.	.	.	TA	235130	236677	+	BCG_0211	mce1F	1548	5	MCE-family protein mce1F	Rv0174	mce1F	non-essential	NE	NE	Heuristic	TP 4C	AP 6G	.	.	.	.	.	.	.	.
Chromosome	235247	235248	TnInsertion-466	9321	1.02279	.	7330	0.97734	.	.	.	TA	235130	236677	+	BCG_0211	mce1F	1548	8	MCE-family protein mce1F	Rv0174	mce1F	non-essential	NE	NE	Unique	TP 8D	AP 4D	.	.	.	.	.	.	.	.
Chromosome	235286	235287	TnInsertion-467	3519	0.974747	.	2795	0.922283	.	.	.	TA	235130	236677	+	BCG_0211	mce1F	1548	10	MCE-family protein mce1F	Rv0174	mce1F	non-essential	NE	NE	TPok_unique	TP 4E	AP 12F	.	.	.	.	.	.	.	.
Chromosome	235391	235392	TnInsertion-468	1794	0.931109	.	1378	0.957386	.	.	.	TA	235130	236677	+	BCG_0211	mce1F	1548	17	MCE-family protein mce1F	Rv0174	mce1F	non-essential	NE	NE	TPok_unique	TP 10G	AP 2A	.	.	.	.	.	.	.	.
Chromosome	235451	235452	TnInsertion-469	6323	0.968555	.	5049	1.09763	.	.	.	TA	235130	236677	+	BCG_0211	mce1F	1548	21	MCE-family protein mce1F	Rv0174	mce1F	non-essential	NE	NE	Unique	TP 10C	AP 12A	.	.	.	.	.	.	.	.
Chromosome	235487	235488	TnInsertion-470	11616	0.902703	.	9888	0.912573	.	.	.	TA	235130	236677	+	BCG_0211	mce1F	1548	23	MCE-family protein mce1F	Rv0174	mce1F	non-essential	NE	NE	Unique	TP 7H	AP 6C	.	.	.	.	.	.	.	.
Chromosome	235961	235962	TnInsertion-471	205	0.626984	.	159	0.673684	.	.	.	TA	235130	236677	+	BCG_0211	mce1F	1548	54	MCE-family protein mce1F	Rv0174	mce1F	non-essential	NE	NE	Coverage below 300	.	.	.	.	.	.	.	.	.	.
Chromosome	236025	236026	TnInsertion-472	17026	1.27864	.	12752	1.19408	.	.	.	TA	235130	236677	+	BCG_0211	mce1F	1548	58	MCE-family protein mce1F	Rv0174	mce1F	non-essential	NE	NE	TPok_unique	TP 12D	AP 3G	.	.	.	.	.	.	.	.
Chromosome	236168	236169	TnInsertion-473	752	1.53199	.	562	1.49778	.	.	.	TA	235130	236677	+	BCG_0211	mce1F	1548	67	MCE-family protein mce1F	Rv0174	mce1F	non-essential	NE	NE	Unique	TP 1A	AP 1C	.	.	.	.	.	.	.	.
Chromosome	236285	236286	TnInsertion-474	1152	1.25882	.	863	1.33875	.	.	.	TA	235130	236677	+	BCG_0211	mce1F	1548	75	MCE-family protein mce1F	Rv0174	mce1F	non-essential	NE	NE	Unique	TP 12C	AP 2E	.	.	.	.	.	.	.	.
Chromosome	236564	236565	TnInsertion-475	7211	0.767835	.	5677	0.706855	.	.	.	TA	235130	236677	+	BCG_0211	mce1F	1548	93	MCE-family protein mce1F	Rv0174	mce1F	non-essential	NE	NE	Unique	TP 2F	AP 5B	.	.	.	.	.	.	.	.
Chromosome	236609	236610	TnInsertion-476	17837	0.698924	.	14356	0.732352	.	.	.	TA	235130	236677	+	BCG_0211	mce1F	1548	96	MCE-family protein mce1F	Rv0174	mce1F	non-essential	NE	NE	APok_unique	TP 6F	AP 8A	.	.	.	.	.	.	.	.
Chromosome	237529	237530	TnInsertion-477	3913	1.45637	.	3250	1.51159	.	.	.	TA	237351	238319	+	BCG_0213	BCG_0213	969	18	putative mce associated transmembrane protein	Rv0176	-	non-essential	NE	NE	Unique	TP 4E	AP 8B	.	.	.	.	.	.	.	.
Chromosome	237990	237991	TnInsertion-478	9330	0.675045	.	7499	0.7121	.	.	.	TA	237351	238319	+	BCG_0213	BCG_0213	969	66	putative mce associated transmembrane protein	Rv0176	-	non-essential	NE	NE	Unique	TP 7E	AP 4D	.	.	.	.	.	.	.	.
Chromosome	238625	238626	TnInsertion-479	9773	0.902102	.	7613	0.943579	.	.	.	TA	238316	238870	+	BCG_0214	BCG_0214	555	56	putative mce associated protein	Rv0177	-	non-essential	NE	NE	Heuristic	TP 3E	AP 3B	.	.	.	.	.	.	.	.
Chromosome	238831	238832	TnInsertion-480	7588	1.11719	.	5918	1.12725	.	MiniMTL-58	857	TA	238316	238870	+	BCG_0214	BCG_0214	555	93	putative mce associated protein	Rv0177	-	non-essential	NE	NE	Unique	TP 10B	AP 4H	.	.	.	Unique	TP 10B	AP 4H	.	.
Chromosome	239473	239474	TnInsertion-481	34003	1.16856	.	26737	1.22105	.	.	.	TA	238837	239571	+	BCG_0215	BCG_0215	735	87	putative MCE associated membrane protein	Rv0178	-	non-essential	NE	NE	Heuristic	TP 9B	AP 8H	.	.	.	.	.	.	.	.
Chromosome	239813	239814	TnInsertion-482	6849	0.857104	.	5468	0.792787	.	.	.	TA	239602	240711	-	BCG_0216c	lprO	1110	81	putative lipoprotein lprO	Rv0179c	lprO	non-essential	NE	NE	Heuristic	TP 10D	AP 3D	.	.	.	.	.	.	.	.
Chromosome	239858	239859	TnInsertion-483	1158	0.588477	.	887	0.567138	.	.	.	TA	239602	240711	-	BCG_0216c	lprO	1110	77	putative lipoprotein lprO	Rv0179c	lprO	non-essential	NE	NE	Unique	TP 6E	AP 9B	.	.	.	.	.	.	.	.
Chromosome	239923	239924	TnInsertion-484	717	1.1276	.	642	1.22145	.	.	.	TA	239602	240711	-	BCG_0216c	lprO	1110	71	putative lipoprotein lprO	Rv0179c	lprO	non-essential	NE	NE	Unique	TP 1H	AP 2D	.	.	.	.	.	.	.	.
Chromosome	240032	240033	TnInsertion-485	4588	0.908486	.	3422	0.879187	.	.	.	TA	239602	240711	-	BCG_0216c	lprO	1110	61	putative lipoprotein lprO	Rv0179c	lprO	non-essential	NE	NE	Unique	TP 12D	AP 2B	.	.	.	.	.	.	.	.
Chromosome	240176	240177	TnInsertion-486	20179	0.899736	.	15262	0.911094	.	.	.	TA	239602	240711	-	BCG_0216c	lprO	1110	48	putative lipoprotein lprO	Rv0179c	lprO	non-essential	NE	NE	Heuristic	TP 3D	AP 8F	.	.	.	.	.	.	.	.
Chromosome	240495	240496	TnInsertion-487	5503	0.808413	.	4477	0.79367	.	.	.	TA	239602	240711	-	BCG_0216c	lprO	1110	20	putative lipoprotein lprO	Rv0179c	lprO	non-essential	NE	NE	TPok_unique	TP 2C	AP 3D	.	.	.	.	.	.	.	.
Chromosome	240641	240642	TnInsertion-488	7865	1.1297	.	6648	1.169	.	.	.	TA	239602	240711	-	BCG_0216c	lprO	1110	6	putative lipoprotein lprO	Rv0179c	lprO	non-essential	NE	NE	Heuristic	TP 2H	AP 3B	.	.	.	.	.	.	.	.
Chromosome	241011	241012	TnInsertion-489	189	0.588235	.	141	0.7625	.	.	.	TA	240791	242149	-	BCG_0217c	BCG_0217c	1359	84	putative transmembrane protein	Rv0180c	-	no-data	NE	NE	Coverage below 300	.	.	.	.	.	.	.	.	.	.
Chromosome	241031	241032	TnInsertion-490	16256	0.753992	.	10040	1.11457	.	.	.	TA	240791	242149	-	BCG_0217c	BCG_0217c	1359	82	putative transmembrane protein	Rv0180c	-	no-data	NE	NE	Unique	TP 9E	AP 4G	.	.	.	.	.	.	.	.
Chromosome	241348	241349	TnInsertion-491	2765	1.02268	.	2226	1.11798	.	.	.	TA	240791	242149	-	BCG_0217c	BCG_0217c	1359	59	putative transmembrane protein	Rv0180c	-	no-data	NE	NE	TPok_unique	TP 2B	AP 12E	.	.	.	.	.	.	.	.
Chromosome	242003	242004	TnInsertion-492	1680	0.953488	.	1384	0.885559	.	.	.	TA	240791	242149	-	BCG_0217c	BCG_0217c	1359	11	putative transmembrane protein	Rv0180c	-	no-data	NE	NE	Unique	TP 6C	AP 7B	.	.	.	.	.	.	.	.
Chromosome	242177	242178	TnInsertion-493	5967	0.963475	.	5200	0.954153	.	.	.	TA	242176	242910	-	BCG_0218c	BCG_0218c	735	100	hypothetical protein	Rv0181c	-	non-essential	NE	NE	APok_unique	TP 3A	AP 11E	.	.	.	.	.	.	.	.
Chromosome	242373	242374	TnInsertion-494	4316	0.932826	.	3564	0.973422	.	.	.	TA	242176	242910	-	BCG_0218c	BCG_0218c	735	73	hypothetical protein	Rv0181c	-	non-essential	NE	NE	Unique	TP 12G	AP 8C	.	.	.	.	.	.	.	.
Chromosome	242418	242419	TnInsertion-495	7236	1.51076	.	5511	1.5983	.	.	.	TA	242176	242910	-	BCG_0218c	BCG_0218c	735	67	hypothetical protein	Rv0181c	-	non-essential	NE	NE	APok_unique	TP 10D	AP 4F	.	.	.	.	.	.	.	.
Chromosome	242542	242543	TnInsertion-496	5450	1.20827	.	4293	1.24061	.	.	.	TA	242176	242910	-	BCG_0218c	BCG_0218c	735	50	hypothetical protein	Rv0181c	-	non-essential	NE	NE	Unique	TP 2F	AP 8B	.	.	.	.	.	.	.	.
Chromosome	242645	242646	TnInsertion-497	2666	0.960294	.	2143	1.03128	.	.	.	TA	242176	242910	-	BCG_0218c	BCG_0218c	735	36	hypothetical protein	Rv0181c	-	non-essential	NE	NE	Unique	TP 2F	AP 9C	.	.	.	.	.	.	.	.
Chromosome	243060	243061	TnInsertion-498	6150	1.03104	.	5162	1.04112	.	.	.	TA	242927	244039	-	BCG_0219c	sigG	1113	88	putative alternative rna polymerase sigma factor sigG	Rv0182c	sigG	non-essential	NE	NE	.	.	.	.	.	.	.	.	.	.	.
Chromosome	243265	243266	TnInsertion-499	2135	1.08293	.	1670	1.16321	.	.	.	TA	242927	244039	-	BCG_0219c	sigG	1113	70	putative alternative rna polymerase sigma factor sigG	Rv0182c	sigG	non-essential	NE	NE	Unique	TP 7E	AP 2G	.	.	.	.	.	.	.	.
Chromosome	243747	243748	TnInsertion-500	2372	1.05903	.	1975	1.0966	.	.	.	TA	242927	244039	-	BCG_0219c	sigG	1113	26	putative alternative rna polymerase sigma factor sigG	Rv0182c	sigG	non-essential	NE	NE	Unique	TP 1D	AP 7B	.	.	.	.	.	.	.	.
Chromosome	244341	244342	TnInsertion-501	7685	1.07199	.	5475	1.26333	.	.	.	TA	243987	244826	+	BCG_0220	BCG_0220	840	42	putative lysophospholipase	Rv0183	-	non-essential	NE	NE	Unique	TP 11B	AP 10G	.	.	.	.	.	.	.	.
Chromosome	245099	245100	TnInsertion-502	13081	1.25924	.	11222	1.2795	.	MiniMTL-59	55	TA	244868	245617	+	BCG_0221	BCG_0221	750	31	hypothetical protein	Rv0184	-	non-essential	NE	NE	.	.	.	.	.	.	Coverage below 150	.	.	.	.
Chromosome	245174	245175	TnInsertion-503	3231	1.48347	.	2545	1.61294	.	.	.	TA	244868	245617	+	BCG_0221	BCG_0221	750	41	hypothetical protein	Rv0184	-	non-essential	NE	NE	Unique	TP 11E	AP 5C	.	.	.	.	.	.	.	.
Chromosome	245217	245218	TnInsertion-504	35	0.75	.	23	0.533333	.	.	.	TA	244868	245617	+	BCG_0221	BCG_0221	750	47	hypothetical protein	Rv0184	-	non-essential	NE	NE	Coverage below 300	.	.	.	.	.	.	.	.	.	.
Chromosome	245975	245976	TnInsertion-505	21773	1.17252	.	17564	1.18268	.	MiniMTL-60	8422	TA	245614	246123	+	BCG_0222	BCG_0222	510	71	hypothetical protein	Rv0185	-	non-essential	NE	NE	.	.	.	.	.	.	TPok_unique	TP 10H	AP 1A	.	.
Chromosome	246100	246101	TnInsertion-506	5941	1.31077	.	4481	1.16998	.	.	.	TA	245614	246123	+	BCG_0222	BCG_0222	510	95	hypothetical protein	Rv0185	-	non-essential	NE	NE	Unique	TP 8D	AP 8G	.	.	.	.	.	.	.	.
Chromosome	246354	246355	TnInsertion-507	25	0.0869565	.	14	0.166667	.	.	.	TA	246168	248243	+	BCG_0223	bglS	2076	9	putative beta-glucosidase bglS	Rv0186	bglS	no-data	NE	U	Coverage below 300	.	.	.	.	.	.	.	.	.	.
Chromosome	247325	247326	TnInsertion-508	7374	0.935941	.	5768	0.827051	.	.	.	TA	246168	248243	+	BCG_0223	bglS	2076	56	putative beta-glucosidase bglS	Rv0186	bglS	no-data	NE	U	Unique	TP 10A	AP 11A	.	.	.	.	.	.	.	.
Chromosome	248284	248285	TnInsertion-509	14293	1.10284	.	11711	1.18815	.	MiniMTL-61	50	TA	.	.	.	.	.	.	.	.	.	.	.	.	.	.	.	.	.	.	.	Coverage below 150	.	.	.	.
Chromosome	249045	249046	TnInsertion-510	2484	0.790916	.	2027	0.690575	.	.	.	TA	248604	249266	+	BCG_0224	BCG_0224	663	67	putative o-methyltransferase	Rv0187	-	non-essential	NE	NE	.	.	.	.	.	.	.	.	.	.	.
Chromosome	249511	249512	TnInsertion-511	36342	0.974465	.	28726	1.0415	.	MiniMTL-62	1715	TA	249385	249816	+	BCG_0225	BCG_0225	432	29	putative transmembrane protein	Rv0188	-	non-essential	NE	NE	Heuristic	TP 6D	AP 10A	.	.	.	Unique	TP 6D	AP 10A	.	.
Chromosome	249598	249599	TnInsertion-512	3144	1.29825	.	2130	1.37989	.	.	.	TA	249385	249816	+	BCG_0225	BCG_0225	432	49	putative transmembrane protein	Rv0188	-	non-essential	NE	NE	Unique	TP 1E	AP 12B	.	.	.	.	.	.	.	.
Chromosome	251714	251715	TnInsertion-513	3969	0.568775	.	3333	0.563321	.	.	.	TA	.	.	.	.	.	.	.	.	.	.	.	.	.	Unique	TP 6E	AP 10C	.	.	.	.	.	.	.	.
Chromosome	252127	252128	TnInsertion-514	5388	1.24781	.	4694	1.26326	.	.	.	TA	.	.	.	.	.	.	.	.	.	.	.	.	.	TPok_unique	TP 5H	AP 3E	.	.	.	.	.	.	.	.
Chromosome	252217	252218	TnInsertion-515	7489	0.819927	.	5953	0.794694	.	.	.	TA	252188	253429	+	BCG_0228	BCG_0228	1242	2	putative integral membrane protein	Rv0191	-	non-essential	NE	NE	.	.	.	.	.	.	.	.	.	.	.
Chromosome	252280	252281	TnInsertion-516	8747	1.18184	.	7373	1.16662	.	.	.	TA	252188	253429	+	BCG_0228	BCG_0228	1242	7	putative integral membrane protein	Rv0191	-	non-essential	NE	NE	Unique	TP 2E	AP 6E	.	.	.	.	.	.	.	.
Chromosome	252284	252285	TnInsertion-517	14645	0.943081	.	12730	0.901703	.	.	.	TA	252188	253429	+	BCG_0228	BCG_0228	1242	8	putative integral membrane protein	Rv0191	-	non-essential	NE	NE	Heuristic	TP 4C	AP 9E	.	.	.	.	.	.	.	.
Chromosome	252638	252639	TnInsertion-518	72	1.11765	.	61	0.967742	.	.	.	TA	252188	253429	+	BCG_0228	BCG_0228	1242	36	putative integral membrane protein	Rv0191	-	non-essential	NE	NE	Coverage below 300	.	.	.	.	.	.	.	.	.	.
Chromosome	252902	252903	TnInsertion-519	4309	1.03639	.	3617	1.03431	.	MiniMTL-63	2017	TA	252188	253429	+	BCG_0228	BCG_0228	1242	57	putative integral membrane protein	Rv0191	-	non-essential	NE	NE	Heuristic	TP 10F	AP 6C	.	.	.	Unique	TP 10F	AP 6C	.	.
Chromosome	252908	252909	TnInsertion-520	15091	0.87094	.	12539	0.856804	.	.	.	TA	252188	253429	+	BCG_0228	BCG_0228	1242	58	putative integral membrane protein	Rv0191	-	non-essential	NE	NE	Heuristic	TP 2H	AP 7C	.	.	.	.	.	.	.	.
Chromosome	254250	254251	TnInsertion-521	8153	1.18579	.	6218	1.20967	.	.	.	TA	253506	254564	+	BCG_0229	BCG_0229	1059	70	hypothetical protein	Rv0192	-	non-essential	NE	NE	Unique	TP 7B	AP 2B	.	.	.	.	.	.	.	.
Chromosome	254253	254254	TnInsertion-522	13194	1.14258	.	10937	1.18784	.	.	.	TA	253506	254564	+	BCG_0229	BCG_0229	1059	71	hypothetical protein	Rv0192	-	non-essential	NE	NE	TPok_unique	TP 2H	AP 5B	.	.	.	.	.	.	.	.
Chromosome	254526	254527	TnInsertion-523	6259	1.02688	.	5309	1.09676	.	.	.	TA	253506	254564	+	BCG_0229	BCG_0229	1059	96	hypothetical protein	Rv0192	-	non-essential	NE	NE	Heuristic	TP 7A	AP 2C	.	.	.	.	.	.	.	.
Chromosome	254614	254615	TnInsertion-524	1584	0.802048	.	1283	0.830243	.	.	.	TA	.	.	.	.	.	.	.	.	.	.	.	.	.	TPok_unique	TP 6G	AP 6B	.	.	.	.	.	.	.	.
Chromosome	254954	254955	TnInsertion-525	1662	1.2249	.	1391	1.15325	.	.	.	TA	254624	256471	-	BCG_0230c	BCG_0230c	1848	82	hypothetical protein	Rv0193c	-	non-essential	NE	NE	Unique	TP 2G	AP 10E	.	.	.	.	.	.	.	.
Chromosome	255012	255013	TnInsertion-526	3444	0.934831	.	2829	0.97418	.	.	.	TA	254624	256471	-	BCG_0230c	BCG_0230c	1848	79	hypothetical protein	Rv0193c	-	non-essential	NE	NE	.	.	.	.	.	.	.	.	.	.	.
Chromosome	256287	256288	TnInsertion-527	51	0.59375	.	44	0.419355	.	.	.	TA	254624	256471	-	BCG_0230c	BCG_0230c	1848	10	hypothetical protein	Rv0193c	-	non-essential	NE	NE	Coverage below 300	.	.	.	.	.	.	.	.	.	.
Chromosome	256361	256362	TnInsertion-528	8405	0.983715	.	6741	0.985567	.	MiniMTL-64	40	TA	254624	256471	-	BCG_0230c	BCG_0230c	1848	6	hypothetical protein	Rv0193c	-	non-essential	NE	NE	.	.	.	.	.	.	Coverage below 150	.	.	.	.
Chromosome	256728	256729	TnInsertion-529	7654	0.767667	.	5832	0.761934	.	.	.	TA	.	.	.	.	.	.	.	.	.	.	.	.	.	Unique	TP 11B	AP 1C	.	.	.	.	.	.	.	.
Chromosome	256988	256989	TnInsertion-530	11774	0.69948	.	5402	3.11111	.	.	.	TA	256778	260362	+	BCG_0231	BCG_0231	3585	6	putative drugs-transport transmembrane ATP-binding protein ABC transporter	Rv0194	-	non-essential	NE	NE	Unique	TP 4C	AP 5E	.	.	.	.	.	.	.	.
Chromosome	257000	257001	TnInsertion-531	54562	1.24166	.	30617	3.32627	.	MiniMTL-65	1936	TA	256778	260362	+	BCG_0231	BCG_0231	3585	6	putative drugs-transport transmembrane ATP-binding protein ABC transporter	Rv0194	-	non-essential	NE	NE	Heuristic	TP 9F	AP 10G	.	.	.	TPok_unique	TP 9F	AP 1G	.	.
Chromosome	257214	257215	TnInsertion-532	525	1.16049	.	426	1.08824	.	.	.	TA	256778	260362	+	BCG_0231	BCG_0231	3585	12	putative drugs-transport transmembrane ATP-binding protein ABC transporter	Rv0194	-	non-essential	NE	NE	.	.	.	.	.	.	.	.	.	.	.
Chromosome	257587	257588	TnInsertion-533	4362	0.842061	.	3571	0.850259	.	.	.	TA	256778	260362	+	BCG_0231	BCG_0231	3585	23	putative drugs-transport transmembrane ATP-binding protein ABC transporter	Rv0194	-	non-essential	NE	NE	Unique	TP 5B	AP 8D	.	.	.	.	.	.	.	.
Chromosome	257835	257836	TnInsertion-534	2251	0.899578	.	1675	0.768743	.	.	.	TA	256778	260362	+	BCG_0231	BCG_0231	3585	29	putative drugs-transport transmembrane ATP-binding protein ABC transporter	Rv0194	-	non-essential	NE	NE	Unique	TP 12B	AP 6B	.	.	.	.	.	.	.	.
Chromosome	258373	258374	TnInsertion-535	34243	1.13658	.	26845	1.13768	.	.	.	TA	256778	260362	+	BCG_0231	BCG_0231	3585	44	putative drugs-transport transmembrane ATP-binding protein ABC transporter	Rv0194	-	non-essential	NE	NE	.	.	.	.	.	.	.	.	.	.	.
Chromosome	258808	258809	TnInsertion-536	4726	1.0893	.	3753	1.19217	.	.	.	TA	256778	260362	+	BCG_0231	BCG_0231	3585	57	putative drugs-transport transmembrane ATP-binding protein ABC transporter	Rv0194	-	non-essential	NE	NE	.	.	.	.	.	.	.	.	.	.	.
Chromosome	259205	259206	TnInsertion-537	5138	0.440426	.	2851	0.0145907	.	MiniMTL-66	2	TA	256778	260362	+	BCG_0231	BCG_0231	3585	68	putative drugs-transport transmembrane ATP-binding protein ABC transporter	Rv0194	-	non-essential	NE	NE	APok_unique	TP 11G	AP 4C	.	.	.	Coverage below 150	.	.	.	.
Chromosome	259265	259266	TnInsertion-538	8133	1.3615	.	6871	1.49945	.	.	.	TA	256778	260362	+	BCG_0231	BCG_0231	3585	69	putative drugs-transport transmembrane ATP-binding protein ABC transporter	Rv0194	-	non-essential	NE	NE	Unique	TP 6B	AP 4E	.	.	.	.	.	.	.	.
Chromosome	259982	259983	TnInsertion-539	7456	0.97667	.	6009	0.974047	.	.	.	TA	256778	260362	+	BCG_0231	BCG_0231	3585	89	putative drugs-transport transmembrane ATP-binding protein ABC transporter	Rv0194	-	non-essential	NE	NE	Unique	TP 8D	AP 5E	.	.	.	.	.	.	.	.
Chromosome	260610	260611	TnInsertion-540	4940	0.7462	.	4100	0.729958	.	.	.	TA	.	.	.	.	.	.	.	.	.	.	.	.	.	Heuristic	TP 8G	AP 8C	.	.	.	.	.	.	.	.
Chromosome	260613	260614	TnInsertion-541	910	0.463023	.	774	0.488462	.	.	.	AA	.	.	.	.	.	.	.	.	.	.	.	.	.	TPok_unique	TP 6A	AP 12H	.	.	.	.	.	.	.	.
Chromosome	261328	261329	TnInsertion-542	1949	0.747982	.	1499	0.757327	.	MiniMTL-67	21	TA	260800	261435	+	BCG_0232	BCG_0232	636	83	putative two component transcriptional regulatory protein (probably luxR-family)	Rv0195	-	non-essential	NE	NE	Unique	TP 12F	AP 12C	.	.	.	Coverage below 150	.	.	.	.
Chromosome	261365	261366	TnInsertion-543	1796	0.783515	.	1577	0.760045	.	.	.	TA	260800	261435	+	BCG_0232	BCG_0232	636	89	putative two component transcriptional regulatory protein (probably luxR-family)	Rv0195	-	non-essential	NE	NE	Unique	TP 4F	AP 5C	.	.	.	.	.	.	.	.
Chromosome	261523	261524	TnInsertion-544	47112	0.832225	.	37093	0.849287	.	.	.	TA	.	.	.	.	.	.	.	.	.	.	.	.	.	.	.	.	.	.	.	.	.	.	.	.
Chromosome	261527	261528	TnInsertion-545	2295	0.732075	.	1819	0.724171	.	.	.	TA	.	.	.	.	.	.	.	.	.	.	.	.	.	Unique	TP 6E	AP 2B	.	.	.	.	.	.	.	.
Chromosome	261797	261798	TnInsertion-546	701	1.11782	.	645	1.00311	.	.	.	TA	261548	262132	+	BCG_0233	BCG_0233	585	43	putative transcriptional regulatory protein	Rv0196	-	non-essential	NE	NE	TPok_nonunique	TP 4G	AP 10E	AP 11E	.	.	.	.	.	.	.
Chromosome	262483	262484	TnInsertion-547	6091	0.725496	.	4914	0.748754	.	.	.	TA	262132	264378	+	BCG_0234	BCG_0234	2247	16	putative oxidoreductase	Rv0197	-	non-essential	NE	NE	Unique	TP 7C	AP 11A	.	.	.	.	.	.	.	.
Chromosome	263662	263663	TnInsertion-548	7259	0.93625	.	5415	0.925676	.	.	.	TA	262132	264378	+	BCG_0234	BCG_0234	2247	68	putative oxidoreductase	Rv0197	-	non-essential	NE	NE	Unique	TP 7D	AP 3F	.	.	.	.	.	.	.	.
Chromosome	264420	264421	TnInsertion-549	667	0.364008	.	539	0.216704	.	.	.	TA	264419	266410	-	BCG_0235c	BCG_0235c	1992	100	putative zinc metalloprotease	Rv0198c	-	non-essential	E	NE	Unique	TP 5H	AP 8E	.	.	.	.	.	.	.	.
Chromosome	264798	264799	TnInsertion-550	4466	1.01353	.	3707	0.999461	.	.	.	TA	264419	266410	-	BCG_0235c	BCG_0235c	1992	81	putative zinc metalloprotease	Rv0198c	-	non-essential	E	NE	TPok_unique	TP 4H	AP 3B	.	.	.	.	.	.	.	.
Chromosome	266004	266005	TnInsertion-551	5494	0.543692	.	4707	0.490028	.	.	.	TA	264419	266410	-	BCG_0235c	BCG_0235c	1992	20	putative zinc metalloprotease	Rv0198c	-	non-essential	E	NE	Unique	TP 8H	AP 4C	.	.	.	.	.	.	.	.
Chromosome	266607	266608	TnInsertion-552	80	5.66667	.	67	6.44444	.	.	.	TA	266453	267112	+	BCG_0236	BCG_0236	660	23	hypothetical protein	Rv0199	-	no-data	NE	NE	Coverage below 300	.	.	.	.	.	.	.	.	.	.
Chromosome	266674	266675	TnInsertion-553	10176	1.10205	.	8489	1.06746	.	.	.	TA	266453	267112	+	BCG_0236	BCG_0236	660	33	hypothetical protein	Rv0199	-	no-data	NE	NE	.	.	.	.	.	.	.	.	.	.	.
Chromosome	267385	267386	TnInsertion-554	5227	1.15014	.	4118	1.15264	.	.	.	TA	267109	267798	+	BCG_0237	BCG_0237	690	40	putative transmembrane protein	Rv0200	-	non-essential	NE	NE	Unique	TP 3E	AP 3G	.	.	.	.	.	.	.	.
Chromosome	268017	268018	TnInsertion-555	12671	1.16413	.	10529	1.13961	.	.	.	TA	267795	268298	-	BCG_0238c	BCG_0238c	504	56	hypothetical protein	Rv0201c	-	non-essential	NE	NE	.	.	.	.	.	.	.	.	.	.	.
Chromosome	268473	268474	TnInsertion-556	5195	1.04126	.	4552	1.02852	.	.	.	TA	268295	271195	-	BCG_0239c	mmpL11	2901	94	putative transmembrane transport protein mmpL11	Rv0202c	mmpL11	non-essential	NE	NE	TPok_unique	TP 2H	AP 8E	.	.	.	.	.	.	.	.
Chromosome	268476	268477	TnInsertion-557	3116	0.825425	.	2643	0.770261	.	.	.	TA	268295	271195	-	BCG_0239c	mmpL11	2901	94	putative transmembrane transport protein mmpL11	Rv0202c	mmpL11	non-essential	NE	NE	Unique	TP 6B	AP 10D	.	.	.	.	.	.	.	.
Chromosome	268584	268585	TnInsertion-558	150	1.20588	.	124	1	.	.	.	TA	268295	271195	-	BCG_0239c	mmpL11	2901	90	putative transmembrane transport protein mmpL11	Rv0202c	mmpL11	non-essential	NE	NE	Coverage below 300	.	.	.	.	.	.	.	.	.	.
Chromosome	270917	270918	TnInsertion-559	13298	1.27511	.	9815	1.31431	.	.	.	TA	268295	271195	-	BCG_0239c	mmpL11	2901	10	putative transmembrane transport protein mmpL11	Rv0202c	mmpL11	non-essential	NE	NE	Heuristic	TP 7C	AP 4A	.	.	.	.	.	.	.	.
Chromosome	271460	271461	TnInsertion-560	6549	1.17142	.	5123	1.04593	.	.	.	TA	271417	271827	+	BCG_0240	BCG_0240	411	10	hypothetical protein	Rv0203	-	no-data	NE	NE	Unique	TP 8E	AP 7G	.	.	.	.	.	.	.	.
Chromosome	272718	272719	TnInsertion-561	1248	0.882353	.	1073	0.902482	.	.	.	TA	271879	273162	-	BCG_0241c	BCG_0241c	1284	35	putative transmembrane protein	Rv0204c	-	non-essential	E	E	Unique	TP 1H	AP 11G	.	.	.	.	.	.	.	.
Chromosome	273220	273221	TnInsertion-562	537	1.05747	.	468	0.925926	.	.	.	TA	.	.	.	.	.	.	.	.	.	.	.	.	.	Unique	TP 2H	AP 1G	.	.	.	.	.	.	.	.
Chromosome	273224	273225	TnInsertion-563	7451	0.920856	.	6043	0.889028	.	.	.	TA	.	.	.	.	.	.	.	.	.	.	.	.	.	.	.	.	.	.	.	.	.	.	.	.
Chromosome	277255	277256	TnInsertion-564	7937	1.09918	.	6456	1.07122	.	.	.	TA	.	.	.	.	.	.	.	.	.	.	.	.	.	TPok_unique	TP 2H	AP 3C	.	.	.	.	.	.	.	.
Chromosome	277430	277431	TnInsertion-565	11495	0.727013	.	9093	0.707926	.	.	.	TA	277287	278015	-	BCG_0244c	BCG_0244c	729	80	hypothetical protein	Rv0207c	-	non-essential	NE	NE	Unique	TP 9B	AP 5H	.	.	.	.	.	.	.	.
Chromosome	280842	280843	TnInsertion-566	3488	0.799794	.	3099	0.780011	.	.	.	TA	280023	281501	+	BCG_0247	BCG_0247	1479	55	hypothetical protein	Rv0210	-	non-essential	NE	NE	Unique	TP 7A	AP 5D	.	.	.	.	.	.	.	.
Chromosome	281531	281532	TnInsertion-567	5740	1.40671	.	4641	1.40342	.	.	.	TA	.	.	.	.	.	.	.	.	.	.	.	.	.	Heuristic	TP 8H	AP 2A	.	.	.	.	.	.	.	.
Chromosome	282060	282061	TnInsertion-568	133	0.9	.	103	1.06	.	.	.	TA	281685	283505	+	BCG_0248	pckA	1821	21	putative phosphoenolpyruvate carboxykinase pckA	Rv0211	pckA	no-data	E	E	Coverage below 300	.	.	.	.	.	.	.	.	.	.
Chromosome	283553	283554	TnInsertion-569	31390	1.45388	.	14074	157.135	.	.	.	TA	.	.	.	.	.	.	.	.	.	.	.	.	.	Heuristic	TP 6B	AP 9E	.	.	.	.	.	.	.	.
Chromosome	284733	284734	TnInsertion-570	464	0.705882	.	344	0.661836	.	.	.	TA	284540	285853	-	BCG_0250c	BCG_0250c	1314	85	putative methyltransferase	Rv0213c	-	non-essential	NE	NE	Unique	TP 9B	AP 2H	.	.	.	.	.	.	.	.
Chromosome	284757	284758	TnInsertion-571	117	0.5	.	111	0.520548	.	.	.	TA	284540	285853	-	BCG_0250c	BCG_0250c	1314	83	putative methyltransferase	Rv0213c	-	non-essential	NE	NE	Coverage below 300	.	.	.	.	.	.	.	.	.	.
Chromosome	284812	284813	TnInsertion-572	17511	0.955662	.	13614	0.969333	.	MiniMTL-68	371	TA	284540	285853	-	BCG_0250c	BCG_0250c	1314	79	putative methyltransferase	Rv0213c	-	non-essential	NE	NE	Unique	TP 10B	AP 10G	.	.	.	Unique	TP 10B	AP 10G	.	.
Chromosome	284814	284815	TnInsertion-573	4126	0.862754	.	2976	0.867001	.	.	.	TA	284540	285853	-	BCG_0250c	BCG_0250c	1314	79	putative methyltransferase	Rv0213c	-	non-essential	NE	NE	Unique	TP 12A	AP 11B	.	.	.	.	.	.	.	.
Chromosome	284973	284974	TnInsertion-574	9164	1.08605	.	6916	1.16531	.	.	.	TA	284540	285853	-	BCG_0250c	BCG_0250c	1314	67	putative methyltransferase	Rv0213c	-	non-essential	NE	NE	Unique	TP 7D	AP 9G	.	.	.	.	.	.	.	.
Chromosome	285466	285467	TnInsertion-575	2313	153.2	.	1713	130.769	.	.	.	TA	284540	285853	-	BCG_0250c	BCG_0250c	1314	30	putative methyltransferase	Rv0213c	-	non-essential	NE	NE	TPok_unique	TP 4E	AP 4E	.	.	.	.	.	.	.	.
Chromosome	285734	285735	TnInsertion-576	2097	0.983917	.	1716	1.00937	.	.	.	TA	284540	285853	-	BCG_0250c	BCG_0250c	1314	9	putative methyltransferase	Rv0213c	-	non-essential	NE	NE	Unique	TP 12H	AP 6E	.	.	.	.	.	.	.	.
Chromosome	285885	285886	TnInsertion-577	10447	1.12294	.	7992	1.09434	.	.	.	TA	.	.	.	.	.	.	.	.	.	.	.	.	.	TPok_unique	TP 5C	AP 3E	.	.	.	.	.	.	.	.
Chromosome	286324	286325	TnInsertion-578	7941	1.00733	.	6005	0.947778	.	.	.	TA	285967	287580	+	BCG_0251	fadD4	1614	22	putative fatty-acid-CoA ligase fadD4	Rv0214	fadD4	non-essential	NE	NE	Unique	TP 8D	AP 5F	.	.	.	.	.	.	.	.
Chromosome	286660	286661	TnInsertion-579	4586	0.874898	.	3825	0.899206	.	.	.	TA	285967	287580	+	BCG_0251	fadD4	1614	43	putative fatty-acid-CoA ligase fadD4	Rv0214	fadD4	non-essential	NE	NE	Unique	TP 7G	AP 12G	.	.	.	.	.	.	.	.
Chromosome	287149	287150	TnInsertion-580	5557	0.740915	.	4603	0.75019	.	.	.	TA	285967	287580	+	BCG_0251	fadD4	1614	73	putative fatty-acid-CoA ligase fadD4	Rv0214	fadD4	non-essential	NE	NE	Heuristic	TP 3G	AP 8H	.	.	.	.	.	.	.	.
Chromosome	287545	287546	TnInsertion-581	14381	0.955269	.	11314	1.09325	.	.	.	TA	285967	287580	+	BCG_0251	fadD4	1614	98	putative fatty-acid-CoA ligase fadD4	Rv0214	fadD4	non-essential	NE	NE	TPok_unique	TP 5C	AP 10H	.	.	.	.	.	.	.	.
Chromosome	287623	287624	TnInsertion-582	5650	0.998585	.	4702	0.939769	.	.	.	TA	287622	288788	-	BCG_0252c	fadE3	1167	100	putative acyl-CoA dehydrogenase fadE3	Rv0215c	fadE3	non-essential	NE	NE	Unique	TP 8D	AP 6E	.	.	.	.	.	.	.	.
Chromosome	288463	288464	TnInsertion-583	4899	0.965891	.	3956	0.968159	.	.	.	TA	287622	288788	-	BCG_0252c	fadE3	1167	28	putative acyl-CoA dehydrogenase fadE3	Rv0215c	fadE3	non-essential	NE	NE	Unique	TP 2A	AP 12G	.	.	.	.	.	.	.	.
Chromosome	288583	288584	TnInsertion-584	1208	0.755814	.	1036	0.764906	.	.	.	TA	287622	288788	-	BCG_0252c	fadE3	1167	18	putative acyl-CoA dehydrogenase fadE3	Rv0215c	fadE3	non-essential	NE	NE	Unique	TP 4B	AP 11E	.	.	.	.	.	.	.	.
Chromosome	288683	288684	TnInsertion-585	207	0.669355	.	175	0.576577	.	.	.	TA	287622	288788	-	BCG_0252c	fadE3	1167	9	putative acyl-CoA dehydrogenase fadE3	Rv0215c	fadE3	non-essential	NE	NE	Coverage below 300	.	.	.	.	.	.	.	.	.	.
Chromosome	289172	289173	TnInsertion-586	7553	0.739521	.	6075	0.681894	.	.	.	TA	288845	289858	+	BCG_0253	BCG_0253	1014	32	hypothetical protein	Rv0216	-	non-essential	NE	NE	.	.	.	.	.	.	.	.	.	.	.
Chromosome	289486	289487	TnInsertion-587	5953	1.26608	.	5026	1.28871	.	.	.	TA	288845	289858	+	BCG_0253	BCG_0253	1014	63	hypothetical protein	Rv0216	-	non-essential	NE	NE	.	.	.	.	.	.	.	.	.	.	.
Chromosome	289981	289982	TnInsertion-588	6667	1.04196	.	4732	0.960232	.	.	.	TA	289855	290763	-	BCG_0254c	lipW	909	86	putative esterase lipW	Rv0217c	lipW	non-essential	NE	NE	Unique	TP 5B	AP 4F	.	.	.	.	.	.	.	.
Chromosome	290141	290142	TnInsertion-589	8605	0.879231	.	6317	0.845457	.	.	.	TA	289855	290763	-	BCG_0254c	lipW	909	69	putative esterase lipW	Rv0217c	lipW	non-essential	NE	NE	Heuristic	TP 11B	AP 1B	.	.	.	.	.	.	.	.
Chromosome	290179	290180	TnInsertion-590	19	1.11111	.	13	1.16667	.	.	.	TA	289855	290763	-	BCG_0254c	lipW	909	64	putative esterase lipW	Rv0217c	lipW	non-essential	NE	NE	Coverage below 300	.	.	.	.	.	.	.	.	.	.
Chromosome	290435	290436	TnInsertion-591	4618	0.80039	.	3677	0.796287	.	.	.	TA	289855	290763	-	BCG_0254c	lipW	909	36	putative esterase lipW	Rv0217c	lipW	non-essential	NE	NE	TPok_unique	TP 7D	AP 9D	.	.	.	.	.	.	.	.
Chromosome	291065	291066	TnInsertion-592	406	0.897196	.	344	0.911111	.	.	.	TA	290856	292184	+	BCG_0255	BCG_0255	1329	16	putative transmembrane protein	Rv0218	-	no-data	NE	NE	Unique	TP 1A	AP 8G	.	.	.	.	.	.	.	.
Chromosome	291369	291370	TnInsertion-593	1711	0.909598	.	1349	0.95791	.	.	.	TA	290856	292184	+	BCG_0255	BCG_0255	1329	39	putative transmembrane protein	Rv0218	-	no-data	NE	NE	Unique	TP 9G	AP 6A	.	.	.	.	.	.	.	.
Chromosome	294359	294360	TnInsertion-594	9234	1.15849	.	7535	1.13034	.	.	.	TA	293999	294772	+	BCG_0258	BCG_0258	774	47	hypothetical protein	Rv0221	-	no-data	NE	NE	Heuristic	TP 8E	AP 10A	.	.	.	.	.	.	.	.
Chromosome	295037	295038	TnInsertion-595	2362	0.876092	.	1993	0.927466	.	.	.	TA	294638	295447	-	BCG_0259c	BCG_0259c	810	51	putative aldehyde dehydrogenase	Rv0223c	-	no-data	NE	NE	Unique	TP 8E	AP 2E	.	.	.	.	.	.	.	.
Chromosome	295794	295795	TnInsertion-596	8035	1.07569	.	6213	1.0997	.	.	.	TA	.	.	.	.	.	.	.	.	.	.	.	.	.	TPok_unique	TP 10D	AP 7D	.	.	.	.	.	.	.	.
Chromosome	297906	297907	TnInsertion-597	10587	1.13018	.	8554	1.08634	.	.	.	TA	297864	299594	-	BCG_0263c	BCG_0263c	1731	98	putative transmembrane protein	Rv0226c	-	essential	E	E	Unique	TP 8D	AP 12A	.	.	.	.	.	.	.	.
Chromosome	302415	302416	TnInsertion-598	12184	1.532	.	9987	1.55031	.	MiniMTL-69	147	TA	302336	303016	-	BCG_0266c	BCG_0266c	681	88	hypothetical protein	Rv0229c	-	non-essential	NE	NE	.	.	.	.	.	.	Coverage below 150	.	.	.	.
Chromosome	303137	303138	TnInsertion-599	1232	1.04992	.	1077	1.04753	.	.	.	TA	303013	303993	-	BCG_0267c	php	981	87	putative phosphotriesterase php	Rv0230c	php	non-essential	NE	NE	Unique	TP 3F	AP 5C	.	.	.	.	.	.	.	.
Chromosome	303211	303212	TnInsertion-600	3054	0.969052	.	2611	1.01156	.	.	.	TA	303013	303993	-	BCG_0267c	php	981	80	putative phosphotriesterase php	Rv0230c	php	non-essential	NE	NE	Unique	TP 1B	AP 12D	.	.	.	.	.	.	.	.
Chromosome	303317	303318	TnInsertion-601	5923	1.31639	.	4835	1.35165	.	.	.	TA	303013	303993	-	BCG_0267c	php	981	69	putative phosphotriesterase php	Rv0230c	php	non-essential	NE	NE	Unique	TP 5A	AP 6D	.	.	.	.	.	.	.	.
Chromosome	303701	303702	TnInsertion-602	9088	0.934029	.	7263	0.870943	.	MiniMTL-70	2919	TA	303013	303993	-	BCG_0267c	php	981	30	putative phosphotriesterase php	Rv0230c	php	non-essential	NE	NE	.	.	.	.	.	.	Unique	TP 9H	AP 8D	.	.
Chromosome	303978	303979	TnInsertion-603	7217	1.34623	.	5643	1.42501	.	.	.	TA	303013	303993	-	BCG_0267c	php	981	2	putative phosphotriesterase php	Rv0230c	php	non-essential	NE	NE	Unique	TP 3B	AP 4G	.	.	.	.	.	.	.	.
Chromosome	304395	304396	TnInsertion-604	10785	0.609701	.	8606	0.607096	.	.	.	TA	304088	305794	+	BCG_0268	fadE4	1707	18	putative acyl-CoA dehydrogenase fadE4	Rv0231	fadE4	non-essential	NE	NE	Unique	TP 1F	AP 2D	.	.	.	.	.	.	.	.
Chromosome	304577	304578	TnInsertion-605	3402	0.964203	.	2773	1.00217	.	.	.	TA	304088	305794	+	BCG_0268	fadE4	1707	29	putative acyl-CoA dehydrogenase fadE4	Rv0231	fadE4	non-essential	NE	NE	TPok_unique	TP 3G	AP 10C	.	.	.	.	.	.	.	.
Chromosome	304727	304728	TnInsertion-606	6049	0.729274	.	4829	0.729585	.	.	.	TA	304088	305794	+	BCG_0268	fadE4	1707	37	putative acyl-CoA dehydrogenase fadE4	Rv0231	fadE4	non-essential	NE	NE	Unique	TP 8C	AP 1G	.	.	.	.	.	.	.	.
Chromosome	304916	304917	TnInsertion-607	143	1.50877	.	115	1.61364	.	.	.	TA	304088	305794	+	BCG_0268	fadE4	1707	49	putative acyl-CoA dehydrogenase fadE4	Rv0231	fadE4	non-essential	NE	NE	Coverage below 300	.	.	.	.	.	.	.	.	.	.
Chromosome	305255	305256	TnInsertion-608	3898	0.7089	.	3481	0.670345	.	.	.	TA	304088	305794	+	BCG_0268	fadE4	1707	68	putative acyl-CoA dehydrogenase fadE4	Rv0231	fadE4	non-essential	NE	NE	Unique	TP 4F	AP 8E	.	.	.	.	.	.	.	.
Chromosome	305356	305357	TnInsertion-609	6264	0.777526	.	5267	0.759773	.	.	.	TA	304088	305794	+	BCG_0268	fadE4	1707	74	putative acyl-CoA dehydrogenase fadE4	Rv0231	fadE4	non-essential	NE	NE	Unique	TP 7B	AP 9C	.	.	.	.	.	.	.	.
Chromosome	305540	305541	TnInsertion-610	3317	1.16797	.	2744	1.31561	.	.	.	TA	304088	305794	+	BCG_0268	fadE4	1707	85	putative acyl-CoA dehydrogenase fadE4	Rv0231	fadE4	non-essential	NE	NE	Unique	TP 4F	AP 4G	.	.	.	.	.	.	.	.
Chromosome	306082	306083	TnInsertion-611	1491	1.0651	.	1272	1.06829	.	.	.	TA	305929	306618	+	BCG_0269	BCG_0269	690	22	putative transcriptional regulatory protein (probably tetR/acrR-family)	Rv0232	-	non-essential	NE	NE	TPok_unique	TP 7A	AP 10D	.	.	.	.	.	.	.	.
Chromosome	306460	306461	TnInsertion-612	3343	1.02483	.	2726	1.08889	.	MiniMTL-71	598	TA	305929	306618	+	BCG_0269	BCG_0269	690	77	putative transcriptional regulatory protein (probably tetR/acrR-family)	Rv0232	-	non-essential	NE	NE	Unique	TP 11F	AP 8B	.	.	.	Unique	TP 11F	AP 8B	.	.
Chromosome	306891	306892	TnInsertion-613	1339	0.901989	.	1127	0.953206	.	.	.	TA	306615	307559	+	BCG_0270	nrdB	945	29	putative ribonucleoside-diphosphate reductase subunit beta nrdB	Rv0233	nrdB	non-essential	NE	NE	Unique	TP 6F	AP 5D	.	.	.	.	.	.	.	.
Chromosome	307407	307408	TnInsertion-614	30809	1.35183	.	23874	1.33967	.	MiniMTL-72	1119	TA	306615	307559	+	BCG_0270	nrdB	945	84	putative ribonucleoside-diphosphate reductase subunit beta nrdB	Rv0233	nrdB	non-essential	NE	NE	Unique	TP 10B	AP 2D	.	.	.	Unique	TP 10B	AP 2D	.	.
Chromosome	307763	307764	TnInsertion-615	3803	0.654197	.	3092	0.631662	.	MiniMTL-73	1365	TA	307635	309170	-	BCG_0271c	gabD1	1536	92	putative succinate-semialdehyde dehydrogenase [nadp+] dependant (ssdh) gabD1	Rv0234c	gabD1	no-data	NE	NE	TPok_unique	TP 10H	AP 9B	.	.	.	TPok_unique	TP 10H	AP 9B	.	.	YES
Chromosome	310094	310095	TnInsertion-616	14283	1.03259	.	11264	0.994334	.	MiniMTL-74	409	TA	309196	310644	-	BCG_0272c	BCG_0272c	1449	38	putative transmembrane protein	Rv0235c	-	non-essential	E	U	.	.	.	.	.	.	Unique	TP 6D	AP 4A	.	.
Chromosome	310097	310098	TnInsertion-617	5811	1.1154	.	4779	1.08872	.	.	.	TA	309196	310644	-	BCG_0272c	BCG_0272c	1449	38	putative transmembrane protein	Rv0235c	-	non-essential	E	U	Unique	TP 7C	AP 4E	.	.	.	.	.	.	.	.
Chromosome	310316	310317	TnInsertion-618	11370	1.14165	.	9207	1.1117	.	.	.	TA	309196	310644	-	BCG_0272c	BCG_0272c	1449	23	putative transmembrane protein	Rv0235c	-	non-essential	E	U	Unique	TP 8D	AP 10A	.	.	.	.	.	.	.	.
Chromosome	310619	310620	TnInsertion-619	8152	1.34793	.	6733	1.40636	.	.	.	TA	309196	310644	-	BCG_0272c	BCG_0272c	1449	2	putative transmembrane protein	Rv0235c	-	non-essential	E	U	TPok_unique	TP 7H	AP 2A	.	.	.	.	.	.	.	.
Chromosome	310651	310652	TnInsertion-620	1028	1.08097	.	780	1.09115	.	.	.	TA	.	.	.	.	.	.	.	.	.	.	.	.	.	Unique	TP 12A	AP 7F	.	.	.	.	.	.	.	.
Chromosome	310680	310681	TnInsertion-621	8102	1.04286	.	6248	1.02791	.	MiniMTL-75	14	TA	310679	314881	-	BCG_0273c	BCG_0273c	4203	100	putative transmembrane protein	Rv0236c	-	essential	E	E	Heuristic	TP 10E	AP 7D	.	.	.	Coverage below 150	.	.	.	.
Chromosome	315471	315472	TnInsertion-622	6255	1.30982	.	5556	1.27146	.	.	.	TA	315216	316382	+	BCG_0275	lpqI	1167	22	putative lipoprotein lpqI	Rv0237	lpqI	non-essential	NE	NE	TPok_unique	TP 7H	AP 8E	.	.	.	.	.	.	.	.
Chromosome	317105	317106	TnInsertion-623	5948	1.3135	.	4827	1.35349	.	.	.	TA	.	.	.	.	.	.	.	.	.	.	.	.	.	Unique	TP 7H	AP 6B	.	.	.	.	.	.	.	.
Chromosome	317405	317406	TnInsertion-624	12770	1.06668	.	9974	1.07489	.	.	.	TA	317375	317812	+	BCG_0278	BCG_0278	438	7	hypothetical protein	Rv0240	-	non-essential	NE	NE	TPok_unique	TP 8E	AP 3A	.	.	.	.	.	.	.	.
Chromosome	317513	317514	TnInsertion-625	127	0.924242	.	107	1.05769	.	.	.	TA	317375	317812	+	BCG_0278	BCG_0278	438	32	hypothetical protein	Rv0240	-	non-essential	NE	NE	Coverage below 300	.	.	.	.	.	.	.	.	.	.
Chromosome	317845	317846	TnInsertion-626	14171	1.24901	.	11132	1.29573	.	.	.	TA	317842	318684	-	BCG_0279c	BCG_0279c	843	100	hypothetical protein	Rv0241c	-	non-essential	NE	NE	.	.	.	.	.	.	.	.	.	.	.
Chromosome	320833	320834	TnInsertion-627	18047	0.98668	.	14702	1.01674	.	.	.	TA	320201	321523	+	BCG_0281	fadA2	1323	48	putative acetyl-CoA acyltransferase fadA2	Rv0243	fadA2	non-essential	NE	NE	.	.	.	.	.	.	.	.	.	.	.
Chromosome	320917	320918	TnInsertion-628	3621	0.77066	.	2912	0.774528	.	.	.	TA	320201	321523	+	BCG_0281	fadA2	1323	54	putative acetyl-CoA acyltransferase fadA2	Rv0243	fadA2	non-essential	NE	NE	Unique	TP 8B	AP 10G	.	.	.	.	.	.	.	.
Chromosome	321083	321084	TnInsertion-629	4436	1.1368	.	3765	1.12592	.	MiniMTL-76	749	TA	320201	321523	+	BCG_0281	fadA2	1323	67	putative acetyl-CoA acyltransferase fadA2	Rv0243	fadA2	non-essential	NE	NE	Unique	TP 9H	AP 2A	.	.	.	Unique	TP 9H	AP 2A	.	.
Chromosome	321116	321117	TnInsertion-630	11846	1.38063	.	8390	1.3312	.	.	.	TA	320201	321523	+	BCG_0281	fadA2	1323	69	putative acetyl-CoA acyltransferase fadA2	Rv0243	fadA2	non-essential	NE	NE	Unique	TP 10A	AP 4B	.	.	.	.	.	.	.	.
Chromosome	321538	321539	TnInsertion-631	26	2.25	.	22	4.5	.	.	.	TA	.	.	.	.	.	.	.	.	.	.	.	.	.	Coverage below 300	.	.	.	.	.	.	.	.	.	.
Chromosome	321823	321824	TnInsertion-632	1405	0.914169	.	1244	0.99359	.	.	.	TA	.	.	.	.	.	.	.	.	.	.	.	.	.	Unique	TP 11C	AP 5E	.	.	.	.	.	.	.	.
Chromosome	321953	321954	TnInsertion-633	6499	1.1197	.	5221	1.06364	.	.	.	TA	321829	323664	-	BCG_0282c	fadE5	1836	93	putative acyl-CoA dehydrogenase fadE5	Rv0244c	fadE5	no-data	NE	NE	TPok_unique	TP 12H	AP 4A	.	.	.	.	.	.	.	.
Chromosome	323887	323888	TnInsertion-634	3355	0.708248	.	2943	0.692352	.	.	.	TA	.	.	.	.	.	.	.	.	.	.	.	.	.	Unique	TP 6G	AP 11E	.	.	.	.	.	.	.	.
Chromosome	323921	323922	TnInsertion-635	7996	0.891202	.	6342	0.885816	.	.	.	TA	.	.	.	.	.	.	.	.	.	.	.	.	.	TPok_unique	TP 9C	AP 3A	.	.	.	.	.	.	.	.
Chromosome	324530	324531	TnInsertion-636	402	1.19672	.	298	1.32812	.	.	.	TA	.	.	.	.	.	.	.	.	.	.	.	.	.	Unique	TP 11B	AP 9F	.	.	.	.	.	.	.	.
Chromosome	324564	324565	TnInsertion-637	10096	1.0933	.	8293	1.11179	.	.	.	TA	.	.	.	.	.	.	.	.	.	.	.	.	.	Heuristic	TP 7C	AP 2E	.	.	.	.	.	.	.	.
Chromosome	324924	324925	TnInsertion-638	12627	0.916958	.	9672	0.868624	.	.	.	TA	324840	326150	+	BCG_0284	BCG_0284	1311	6	putative integral membrane protein	Rv0246	-	non-essential	NE	NE	Unique	TP 11C	AP 6F	.	.	.	.	.	.	.	.
Chromosome	325106	325107	TnInsertion-639	7125	0.770626	.	5544	0.767857	.	.	.	TA	324840	326150	+	BCG_0284	BCG_0284	1311	20	putative integral membrane protein	Rv0246	-	non-essential	NE	NE	Unique	TP 7C	AP 2A	.	.	.	.	.	.	.	.
Chromosome	325393	325394	TnInsertion-640	1087	0.990842	.	697	1.06825	.	.	.	TA	324840	326150	+	BCG_0284	BCG_0284	1311	42	putative integral membrane protein	Rv0246	-	non-essential	NE	NE	.	.	.	.	.	.	.	.	.	.	.
Chromosome	325867	325868	TnInsertion-641	2150	0.926523	.	1706	0.895556	.	.	.	TA	324840	326150	+	BCG_0284	BCG_0284	1311	78	putative integral membrane protein	Rv0246	-	non-essential	NE	NE	Heuristic	TP 9G	AP 5E	.	.	.	.	.	.	.	.
Chromosome	325963	325964	TnInsertion-642	21669	1.19344	.	17196	1.15462	.	MiniMTL-77	538	TA	324840	326150	+	BCG_0284	BCG_0284	1311	86	putative integral membrane protein	Rv0246	-	non-essential	NE	NE	.	.	.	.	.	.	TPok_unique	TP 12F	AP 7D	.	.
Chromosome	326190	326191	TnInsertion-643	10245	1.02031	.	7687	0.977618	.	.	.	TA	326147	326893	-	BCG_0285c	BCG_0285c	747	94	putative succinate dehydrogenase iron-sulfur subunit	Rv0247c	-	no-data	E	E	Unique	TP 9A	AP 4F	.	.	.	.	.	.	.	.
Chromosome	326284	326285	TnInsertion-644	6350	1.27436	.	4981	1.32866	.	.	.	TA	326147	326893	-	BCG_0285c	BCG_0285c	747	82	putative succinate dehydrogenase iron-sulfur subunit	Rv0247c	-	no-data	E	E	Unique	TP 10E	AP 7G	.	.	.	.	.	.	.	.
Chromosome	326886	326887	TnInsertion-645	4534	1.14882	.	3606	1.1921	.	.	.	TA	326147	326893	-	BCG_0285c	BCG_0285c	747	1	putative succinate dehydrogenase iron-sulfur subunit	Rv0247c	-	no-data	E	E	Unique	TP 6G	AP 5G	.	.	.	.	.	.	.	.
Chromosome	326940	326941	TnInsertion-646	12938	1.41922	.	10217	1.35849	.	.	.	TA	326894	328834	-	BCG_0286c	sdhA	1941	98	putative succinate dehydrogenase iron-sulfur subunit	Rv0248c	sdhA	no-data	E	E	.	.	.	.	.	.	.	.	.	.	.
Chromosome	327260	327261	TnInsertion-647	10241	1.11416	.	7889	1.05443	.	.	.	TA	326894	328834	-	BCG_0286c	sdhA	1941	81	putative succinate dehydrogenase iron-sulfur subunit	Rv0248c	sdhA	no-data	E	E	Unique	TP 4D	AP 6A	.	.	.	.	.	.	.	.
Chromosome	327741	327742	TnInsertion-648	11799	0.791527	.	5357	3.15271	.	.	.	TA	326894	328834	-	BCG_0286c	sdhA	1941	56	putative succinate dehydrogenase iron-sulfur subunit	Rv0248c	sdhA	no-data	E	E	TPok_unique	TP 7D	AP 3D	.	.	.	.	.	.	.	.
Chromosome	327801	327802	TnInsertion-649	17218	1.22082	.	13863	1.15331	.	.	.	TA	326894	328834	-	BCG_0286c	sdhA	1941	53	putative succinate dehydrogenase iron-sulfur subunit	Rv0248c	sdhA	no-data	E	E	Unique	TP 11D	AP 10B	.	.	.	.	.	.	.	.
Chromosome	327975	327976	TnInsertion-650	5709	1.51498	.	4402	1.39499	.	.	.	TA	326894	328834	-	BCG_0286c	sdhA	1941	44	putative succinate dehydrogenase iron-sulfur subunit	Rv0248c	sdhA	no-data	E	E	Unique	TP 6E	AP 4H	.	.	.	.	.	.	.	.
Chromosome	328458	328459	TnInsertion-651	7796	1.10589	.	6149	1.10438	.	.	.	TA	326894	328834	-	BCG_0286c	sdhA	1941	19	putative succinate dehydrogenase iron-sulfur subunit	Rv0248c	sdhA	no-data	E	E	Unique	TP 10C	AP 2F	.	.	.	.	.	.	.	.
Chromosome	328834	328835	TnInsertion-652	2843	1.15379	.	2368	1.28131	.	.	.	TA	.	.	.	.	.	.	.	.	.	.	.	.	.	Unique	TP 1B	AP 5H	.	.	.	.	.	.	.	.
Chromosome	329175	329176	TnInsertion-653	2402	1.2811	.	1874	1.42432	.	MiniMTL-78	128	TA	328865	329686	-	BCG_0287c	BCG_0287c	822	62	putative succinate dehydrogenase membrane anchor subunit	Rv0249c	-	non-essential	E	E	Unique	TP 11F	AP 10A	.	.	.	Coverage below 150	.	.	.	.
Chromosome	329343	329344	TnInsertion-654	337	0.635922	.	276	0.757962	.	.	.	TA	328865	329686	-	BCG_0287c	BCG_0287c	822	42	putative succinate dehydrogenase membrane anchor subunit	Rv0249c	-	non-essential	E	E	Unique	TP 3H	AP 5H	.	.	.	.	.	.	.	.
Chromosome	329378	329379	TnInsertion-655	693	0.795337	.	520	0.699346	.	.	.	TA	328865	329686	-	BCG_0287c	BCG_0287c	822	38	putative succinate dehydrogenase membrane anchor subunit	Rv0249c	-	non-essential	E	E	Unique	TP 7C	AP 6F	.	.	.	.	.	.	.	.
Chromosome	329490	329491	TnInsertion-656	3327	1.34626	.	2760	1.4	.	.	.	TA	328865	329686	-	BCG_0287c	BCG_0287c	822	24	putative succinate dehydrogenase membrane anchor subunit	Rv0249c	-	non-essential	E	E	TPok_nonunique	TP 4F	AP 7H	AP 7G	.	.	.	.	.	.	.
Chromosome	329688	329689	TnInsertion-657	4462	0.985759	.	3563	1.08607	.	.	.	TA	.	.	.	.	.	.	.	.	.	.	.	.	.	Unique	TP 8A	AP 9H	.	.	.	.	.	.	.	.
Chromosome	329725	329726	TnInsertion-658	3499	1.144	.	2811	1.13764	.	.	.	TA	.	.	.	.	.	.	.	.	.	.	.	.	.	Unique	TP 10D	AP 8E	.	.	.	.	.	.	.	.
Chromosome	330111	330112	TnInsertion-659	6128	0.8508	.	4735	0.848887	.	.	.	TA	.	.	.	.	.	.	.	.	.	.	.	.	.	Heuristic	TP 1D	AP 4E	.	.	.	.	.	.	.	.
Chromosome	330205	330206	TnInsertion-660	15681	1.26768	.	12752	1.32066	.	.	.	TA	330204	330683	-	BCG_0289c	hsp	480	100	Heat shock protein hsp	Rv0251c	hsp	non-essential	NE	NE	Heuristic	TP 5F	AP 8A	.	.	.	.	.	.	.	.
Chromosome	330292	330293	TnInsertion-661	2509	0.790864	.	2145	0.805556	.	.	.	TA	330204	330683	-	BCG_0289c	hsp	480	82	Heat shock protein hsp	Rv0251c	hsp	non-essential	NE	NE	Unique	TP 3D	AP 11E	.	.	.	.	.	.	.	.
Chromosome	330842	330843	TnInsertion-662	15112	0.871919	.	11491	0.99913	.	.	.	TA	.	.	.	.	.	.	.	.	.	.	.	.	.	APok_unique	TP 3A	AP 5G	.	.	.	.	.	.	.	.
Chromosome	331056	331057	TnInsertion-663	14385	1.41968	.	11488	1.52317	.	.	.	TA	330897	333458	+	BCG_0290	nirB	2562	6	putative nitrite reductase [NAD(P)H] large subunit [fad flavoprotein] nirB	Rv0252	nirB	non-essential	NE	NE	TPok_unique	TP 8B	AP 1E	.	.	.	.	.	.	.	.
Chromosome	331082	331083	TnInsertion-664	3545	0.859916	.	2822	0.865169	.	.	.	TA	330897	333458	+	BCG_0290	nirB	2562	7	putative nitrite reductase [NAD(P)H] large subunit [fad flavoprotein] nirB	Rv0252	nirB	non-essential	NE	NE	Heuristic	TP 7G	AP 10B	.	.	.	.	.	.	.	.
Chromosome	332019	332020	TnInsertion-665	4618	0.81811	.	3885	0.802784	.	.	.	TA	330897	333458	+	BCG_0290	nirB	2562	44	putative nitrite reductase [NAD(P)H] large subunit [fad flavoprotein] nirB	Rv0252	nirB	non-essential	NE	NE	.	.	.	.	.	.	.	.	.	.	.
Chromosome	333091	333092	TnInsertion-666	6458	1.18028	.	4712	1.17544	.	.	.	TA	330897	333458	+	BCG_0290	nirB	2562	86	putative nitrite reductase [NAD(P)H] large subunit [fad flavoprotein] nirB	Rv0252	nirB	non-essential	NE	NE	.	.	.	.	.	.	.	.	.	.	.
Chromosome	333150	333151	TnInsertion-667	6314	0.712503	.	4605	0.711896	.	.	.	TA	330897	333458	+	BCG_0290	nirB	2562	88	putative nitrite reductase [NAD(P)H] large subunit [fad flavoprotein] nirB	Rv0252	nirB	non-essential	NE	NE	TPok_unique	TP 12E	AP 2G	.	.	.	.	.	.	.	.
Chromosome	333529	333530	TnInsertion-668	1433	0.818528	.	1158	0.829384	.	MiniMTL-79	745	TA	333484	333840	+	BCG_0291	nirD	357	13	putative nitrite reductase [NAD(P)H] small subunit nirD	Rv0253	nirD	non-essential	NE	NE	Unique	TP 10H	AP 3F	.	.	.	Unique	TP 10H	AP 3F	.	.
Chromosome	333579	333580	TnInsertion-669	23025	0.929038	.	19265	0.887615	.	.	.	TA	333484	333840	+	BCG_0291	nirD	357	27	putative nitrite reductase [NAD(P)H] small subunit nirD	Rv0253	nirD	non-essential	NE	NE	Heuristic	TP 7H	AP 2B	.	.	.	.	.	.	.	.
Chromosome	333838	333839	TnInsertion-670	5685	1.1079	.	4226	1.18511	.	.	.	TA	333484	333840	+	BCG_0291	nirD	357	99	putative nitrite reductase [NAD(P)H] small subunit nirD	Rv0253	nirD	non-essential	NE	NE	TPok_unique	TP 6B	AP 6F	.	.	.	.	.	.	.	.
Chromosome	333892	333893	TnInsertion-671	10712	1.07798	.	8906	1.04313	.	.	.	TA	333856	334380	-	BCG_0292c	cobU	525	93	putative bifunctional cobalamin biosynthesis protein cobU: cobinamide kinase + cobinamide phosphate guanylyltransferase	Rv0254c	cobU	non-essential	NE	NE	.	.	.	.	.	.	.	.	.	.	.
Chromosome	335161	335162	TnInsertion-672	23270	0.896959	.	18268	0.771357	.	.	.	TA	334405	335889	-	BCG_0293c	cobQ1	1485	49	putative cobyric acid synthase cobQ1	Rv0255c	cobQ1	non-essential	NE	NE	TPok_unique	TP 8A	AP 7A	.	.	.	.	.	.	.	.
Chromosome	336313	336314	TnInsertion-673	6562	1.17717	.	4826	1.44726	.	.	.	TA	335908	337578	-	BCG_0294c	PPE2	1671	76	PPE family protein	Rv0256c	PPE2	non-essential	NE	NE	.	.	.	.	.	.	.	.	.	.	.
Chromosome	336438	336439	TnInsertion-674	2864	0.301227	.	1559	0.465226	.	.	.	TA	335908	337578	-	BCG_0294c	PPE2	1671	68	PPE family protein	Rv0256c	PPE2	non-essential	NE	NE	Unique	TP 3F	AP 11C	.	.	.	.	.	.	.	.
Chromosome	336785	336786	TnInsertion-675	11609	0.986822	.	9506	0.97179	.	.	.	TA	335908	337578	-	BCG_0294c	PPE2	1671	48	PPE family protein	Rv0256c	PPE2	non-essential	NE	NE	Heuristic	TP 6G	AP 11H	.	.	.	.	.	.	.	.
Chromosome	336838	336839	TnInsertion-676	27149	1.06127	.	20426	1.0148	.	.	.	TA	335908	337578	-	BCG_0294c	PPE2	1671	44	PPE family protein	Rv0256c	PPE2	non-essential	NE	NE	Heuristic	TP 11E	AP 6A	.	.	.	.	.	.	.	.
Chromosome	336940	336941	TnInsertion-677	1863	0.76087	.	1544	0.732884	.	.	.	TA	335908	337578	-	BCG_0294c	PPE2	1671	38	PPE family protein	Rv0256c	PPE2	non-essential	NE	NE	Unique	TP 7C	AP 2C	.	.	.	.	.	.	.	.
Chromosome	336965	336966	TnInsertion-678	3298	0.905257	.	2576	0.841315	.	.	.	TA	335908	337578	-	BCG_0294c	PPE2	1671	37	PPE family protein	Rv0256c	PPE2	non-essential	NE	NE	Unique	TP 1E	AP 6D	.	.	.	.	.	.	.	.
Chromosome	337109	337110	TnInsertion-679	4542	0.848596	.	3407	0.714645	.	.	.	TA	335908	337578	-	BCG_0294c	PPE2	1671	28	PPE family protein	Rv0256c	PPE2	non-essential	NE	NE	TPok_unique	TP 12E	AP 3D	.	.	.	.	.	.	.	.
Chromosome	337362	337363	TnInsertion-680	5074	1.0119	.	4247	1.04971	.	.	.	TA	335908	337578	-	BCG_0294c	PPE2	1671	13	PPE family protein	Rv0256c	PPE2	non-essential	NE	NE	TPok_unique	TP 7A	AP 2D	.	.	.	.	.	.	.	.
Chromosome	337977	337978	TnInsertion-681	5957	1.02069	.	4815	1.04198	.	MiniMTL-80	430	TA	337886	338104	+	BCG_0295	BCG_0295	219	42	hypothetical protein	Rv0257	-	no-data	NE	NE	Unique	TP 9H	AP 6C	.	.	.	Unique	TP 9H	AP 6C	.	.
Chromosome	338102	338103	TnInsertion-682	3600	0.77873	Duplicated_Region	0	0	Not_Found	MiniMTL-81	74	TA	337886	338104	+	BCG_0295	BCG_0295	219	99	hypothetical protein	Rv0257	-	no-data	NE	NE	TPok_unique	TP 6F	AP 11C	.	.	.	Coverage below 150	.	.	.	.
Chromosome	338314	338315	TnInsertion-683	1208	1.09722	.	1023	1.10494	.	.	.	TA	.	.	.	.	.	.	.	.	.	.	.	.	.	TPok_unique	TP 12H	AP 11E	.	.	.	.	.	.	.	.
Chromosome	338431	338432	TnInsertion-684	12482	0.829669	.	10833	0.835791	.	.	.	TA	338325	338780	-	BCG_0296c	BCG_0296c	456	77	hypothetical protein	Rv0258c	-	non-essential	NE	NE	Unique	TP 7A	AP 12C	.	.	.	.	.	.	.	.
Chromosome	340133	340134	TnInsertion-685	5211	1.63448	.	4521	1.66411	.	.	.	TA	339545	340690	-	BCG_0298c	BCG_0298c	1146	49	putative transcriptional regulatory protein	Rv0260c	-	non-essential	E	E	Unique	TP 9D	AP 10E	.	.	.	.	.	.	.	.
Chromosome	341481	341482	TnInsertion-686	7466	0.82563	.	6003	0.814692	.	MiniMTL-82	7597	TA	340790	342199	-	BCG_0299c	narK3	1410	51	putative integral membrane nitrite extrusion protein narK3	Rv0261c	narK3	non-essential	NE	NE	.	.	.	.	.	.	TPok_unique	TP 11F	AP 2A	.	.
Chromosome	341571	341572	TnInsertion-687	3840	1.16216	.	2602	1.19208	.	.	.	TA	340790	342199	-	BCG_0299c	narK3	1410	45	putative integral membrane nitrite extrusion protein narK3	Rv0261c	narK3	non-essential	NE	NE	Unique	TP 2E	AP 11A	.	.	.	.	.	.	.	.
Chromosome	342466	342467	TnInsertion-688	5835	1.01485	.	4773	0.95695	.	.	.	TA	342340	342885	-	BCG_0300c	aac	546	77	Aminoglycoside 2'-n-acetyltransferase aac	Rv0262c	aac	non-essential	NE	NE	Unique	TP 8E	AP 11C	.	.	.	.	.	.	.	.
Chromosome	342910	342911	TnInsertion-689	470	0.773585	.	341	0.794737	.	.	.	TA	342895	343797	-	BCG_0301c	BCG_0301c	903	98	hypothetical protein	Rv0263c	-	non-essential	NE	NE	Unique	TP 6B	AP 2B	.	.	.	.	.	.	.	.
Chromosome	343938	343939	TnInsertion-690	2656	1.00302	.	2292	1.01938	.	.	.	TA	343814	344446	-	BCG_0302c	BCG_0302c	633	80	hypothetical protein	Rv0264c	-	non-essential	NE	NE	Unique	TP 3H	AP 5G	.	.	.	.	.	.	.	.
Chromosome	344478	344479	TnInsertion-691	5068	1.31204	.	4084	1.3911	.	.	.	TA	.	.	.	.	.	.	.	.	.	.	.	.	.	Unique	TP 5F	AP 4A	.	.	.	.	.	.	.	.
Chromosome	345122	345123	TnInsertion-692	7016	1.22942	.	5929	1.26991	.	MiniMTL-83	5538	TA	344542	345534	-	BCG_0303c	BCG_0303c	993	42	putative periplasmic iron-transport lipoprotein	Rv0265c	-	non-essential	NE	NE	TPok_unique	TP 6D	AP 3E	.	.	.	TPok_unique	TP 6D	AP 3E	.	.
Chromosome	345408	345409	TnInsertion-693	3409	0.944666	.	2747	0.967765	.	.	.	TA	344542	345534	-	BCG_0303c	BCG_0303c	993	13	putative periplasmic iron-transport lipoprotein	Rv0265c	-	non-essential	NE	NE	.	.	.	.	.	.	.	.	.	.	.
Chromosome	345579	345580	TnInsertion-694	3337	0	.	0	0	Not_Found	.	.	TA	345556	349185	-	BCG_0304c	oplA	3630	99	putative 5-oxoprolinase oplA	Rv0266c	oplA	non-essential	NE	NE	.	.	.	.	.	.	.	.	.	.	.
Chromosome	345991	345992	TnInsertion-695	7649	1.03593	.	6217	0.970523	.	.	.	TA	345556	349185	-	BCG_0304c	oplA	3630	88	putative 5-oxoprolinase oplA	Rv0266c	oplA	non-essential	NE	NE	Unique	TP 10C	AP 4D	.	.	.	.	.	.	.	.
Chromosome	346004	346005	TnInsertion-696	8863	0.871015	.	6964	0.814487	.	.	.	TA	345556	349185	-	BCG_0304c	oplA	3630	88	putative 5-oxoprolinase oplA	Rv0266c	oplA	non-essential	NE	NE	Heuristic	TP 9E	AP 8E	.	.	.	.	.	.	.	.
Chromosome	346466	346467	TnInsertion-697	2109	0.665877	.	1822	0.665448	.	.	.	TA	345556	349185	-	BCG_0304c	oplA	3630	75	putative 5-oxoprolinase oplA	Rv0266c	oplA	non-essential	NE	NE	TPok_unique	TP 4G	AP 8A	.	.	.	.	.	.	.	.
Chromosome	346765	346766	TnInsertion-698	1988	0.589129	.	1698	0.578067	.	.	.	TA	345556	349185	-	BCG_0304c	oplA	3630	67	putative 5-oxoprolinase oplA	Rv0266c	oplA	non-essential	NE	NE	Heuristic	TP 2G	AP 5E	.	.	.	.	.	.	.	.
Chromosome	348302	348303	TnInsertion-699	23960	0.774026	.	18502	0.83497	.	.	.	TA	345556	349185	-	BCG_0304c	oplA	3630	24	putative 5-oxoprolinase oplA	Rv0266c	oplA	non-essential	NE	NE	TPok_unique	TP 5A	AP 1B	.	.	.	.	.	.	.	.
Chromosome	348357	348358	TnInsertion-700	2311	1.1105	.	1872	1.02378	.	.	.	TA	345556	349185	-	BCG_0304c	oplA	3630	23	putative 5-oxoprolinase oplA	Rv0266c	oplA	non-essential	NE	NE	Unique	TP 2F	AP 9A	.	.	.	.	.	.	.	.
Chromosome	348689	348690	TnInsertion-701	3034	0.878638	.	2486	0.85108	.	MiniMTL-84	474	TA	345556	349185	-	BCG_0304c	oplA	3630	14	putative 5-oxoprolinase oplA	Rv0266c	oplA	non-essential	NE	NE	.	.	.	.	.	.	Unique	TP 10H	AP 1G	.	.
Chromosome	349257	349258	TnInsertion-702	2593	1.28056	.	2175	1.2262	.	.	.	TA	.	.	.	.	.	.	.	.	.	.	.	.	.	TPok_unique	TP 5H	AP 7E	.	.	.	.	.	.	.	.
Chromosome	349686	349687	TnInsertion-703	3141	0.872987	.	2592	0.833098	.	.	.	TA	349362	350753	+	BCG_0305	narU	1392	23	putative integral membrane nitrite extrusion protein narU	Rv0267	narU	non-essential	NE	NE	Unique	TP 10C	AP 5C	.	.	.	.	.	.	.	.
Chromosome	350712	350713	TnInsertion-704	3721	1.05353	.	2893	0.986951	.	.	.	TA	349362	350753	+	BCG_0305	narU	1392	97	putative integral membrane nitrite extrusion protein narU	Rv0267	narU	non-essential	NE	NE	.	.	.	.	.	.	.	.	.	.	.
Chromosome	351038	351039	TnInsertion-705	6642	0.828744	.	5537	0.802409	.	.	.	TA	350795	351304	-	BCG_0306c	BCG_0306c	510	52	hypothetical protein	Rv0268c	-	non-essential	NE	NE	.	.	.	.	.	.	.	.	.	.	.
Chromosome	351321	351322	TnInsertion-706	4081	0.912371	.	3352	0.926437	.	.	.	TA	.	.	.	.	.	.	.	.	.	.	.	.	.	Unique	TP 6E	AP 10D	.	.	.	.	.	.	.	.
Chromosome	351343	351344	TnInsertion-707	6480	0.678756	.	5175	0.693944	.	.	.	TA	.	.	.	.	.	.	.	.	.	.	.	.	.	Heuristic	TP 7G	AP 4H	.	.	.	.	.	.	.	.
Chromosome	351388	351389	TnInsertion-708	1008	0.717206	.	563	1.63084	.	.	.	TA	351369	352562	-	BCG_0307c	BCG_0307c	1194	98	hypothetical protein	Rv0269c	-	non-essential	NE	NE	Unique	TP 6G	AP 12G	.	.	.	.	.	.	.	.
Chromosome	352279	352280	TnInsertion-709	16657	1.08734	.	13549	1.01562	.	MiniMTL-85	675	TA	351369	352562	-	BCG_0307c	BCG_0307c	1194	24	hypothetical protein	Rv0269c	-	non-essential	NE	NE	Heuristic	TP 9C	AP 9D	.	.	.	Unique	TP 6D	AP 9D	.	.
Chromosome	352456	352457	TnInsertion-710	4209	0.835587	.	3547	0.83973	.	.	.	TA	351369	352562	-	BCG_0307c	BCG_0307c	1194	9	hypothetical protein	Rv0269c	-	non-essential	NE	NE	TPok_unique	TP 7C	AP 10H	.	.	.	.	.	.	.	.
Chromosome	353687	353688	TnInsertion-711	3051	0.884497	.	2625	0.859065	.	.	.	TA	352598	354280	+	BCG_0308	fadD2	1683	65	putative fatty-acid-CoA ligase fadD2	Rv0270	fadD2	non-essential	NE	NE	Unique	TP 1F	AP 11G	.	.	.	.	.	.	.	.
Chromosome	353963	353964	TnInsertion-712	14496	1.08007	.	11473	1.086	.	.	.	TA	352598	354280	+	BCG_0308	fadD2	1683	81	putative fatty-acid-CoA ligase fadD2	Rv0270	fadD2	non-essential	NE	NE	Heuristic	TP 4B	AP 8H	.	.	.	.	.	.	.	.
Chromosome	355995	355996	TnInsertion-713	28974	1.0054	.	24391	1.05122	.	.	.	TA	354297	356492	-	BCG_0309c	fadE6	2196	23	putative acyl-CoA dehydrogenase fadE6	Rv0271c	fadE6	non-essential	NE	NE	.	.	.	.	.	.	.	.	.	.	.
Chromosome	357979	357980	TnInsertion-714	14795	1.02949	.	12329	1.0728	.	.	.	TA	357736	358356	-	BCG_0311c	BCG_0311c	621	61	putative transcriptional regulatory protein	Rv0273c	-	non-essential	NE	NE	TPok_unique	TP 5C	AP 8H	.	.	.	.	.	.	.	.
Chromosome	358091	358092	TnInsertion-715	1466	1.0677	.	1191	1.06055	.	.	.	TA	357736	358356	-	BCG_0311c	BCG_0311c	621	43	putative transcriptional regulatory protein	Rv0273c	-	non-essential	NE	NE	Unique	TP 12H	AP 2C	.	.	.	.	.	.	.	.
Chromosome	358211	358212	TnInsertion-716	10060	1.11923	.	7992	1.22991	.	MiniMTL-86	67	TA	357736	358356	-	BCG_0311c	BCG_0311c	621	24	putative transcriptional regulatory protein	Rv0273c	-	non-essential	NE	NE	Heuristic	TP 4H	AP 10G	.	.	.	Coverage below 150	.	.	.	.
Chromosome	360208	360209	TnInsertion-717	3259	0.867622	.	2594	0.855508	.	MiniMTL-87	959	TA	359779	360699	+	BCG_0314	BCG_0314	921	47	hypothetical protein	Rv0276	-	non-essential	NE	NE	.	.	.	.	.	.	TPok_unique	TP 12F	AP 2D	.	.
Chromosome	360409	360410	TnInsertion-718	6242	1.08275	.	5372	1.06615	.	MiniMTL-88	9	TA	359779	360699	+	BCG_0314	BCG_0314	921	68	hypothetical protein	Rv0276	-	non-essential	NE	NE	.	.	.	.	.	.	Coverage below 150	.	.	.	.
Chromosome	361172	361173	TnInsertion-719	4049	1.55296	.	3270	1.59318	.	.	.	TA	.	.	.	.	.	.	.	.	.	.	.	.	.	TPok_unique	TP 8G	AP 5F	.	.	.	.	.	.	.	.
Chromosome	362028	362029	TnInsertion-720	1907	0.871443	.	1390	1.07463	.	.	.	TA	361533	364283	-	BCG_0317c	PE_PGRS3a	2751	82	PE-PGRS family protein	Rv0279c	PE_PGRS4	no-data	NE	NE	Unique	TP 8D	AP 8H	.	.	.	.	.	.	.	.
Chromosome	363014	363015	TnInsertion-721	2381	2.14531	.	584	0.0121317	.	.	.	TA	361533	364283	-	BCG_0317c	PE_PGRS3a	2751	46	PE-PGRS family protein	Rv0279c	PE_PGRS4	no-data	NE	NE	.	.	.	.	.	.	.	.	.	.	.
Chromosome	364099	364100	TnInsertion-722	1955	0.82967	Duplicated_Region	3510	1.62725	Duplicated_Region	.	.	TA	361533	364283	-	BCG_0317c	PE_PGRS3a	2751	7	PE-PGRS family protein	Rv0279c	PE_PGRS4	no-data	NE	NE	TPok_unique	TP 11G	AP 8E	.	.	.	.	.	.	.	.
Chromosome	364230	364231	TnInsertion-723	757	0.975	Duplicated_Region	0	0	Not_Found	.	.	TA	361533	364283	-	BCG_0317c	PE_PGRS3a	2751	2	PE-PGRS family protein	Rv0279c	PE_PGRS4	no-data	NE	NE	Unique	TP 5H	AP 2F	.	.	.	.	.	.	.	.
Chromosome	364359	364360	TnInsertion-724	11282	1.26956	.	8818	1.22958	.	MiniMTL-89	560	TA	.	.	.	.	.	.	.	.	.	.	.	.	.	Heuristic	TP 2A	AP 4H	.	.	.	Unique	TP 9F	AP 7E	.	.
Chromosome	364490	364491	TnInsertion-725	235	0.666667	.	163	0.715789	.	.	.	TA	.	.	.	.	.	.	.	.	.	.	.	.	.	Coverage below 300	.	.	.	.	.	.	.	.	.	.
Chromosome	366632	366633	TnInsertion-726	1805	1.3564	.	593	0.0171527	.	.	.	TA	364547	367246	-	BCG_0318c	PE_PGRS3	2700	23	PE-PGRS family protein	Rv0278c	PE_PGRS3	no-data	NE	U	Unique	TP 2F	AP 9B	.	.	.	.	.	.	.	.
Chromosome	367062	367063	TnInsertion-727	2039	0.853868	Duplicated_Region	0	0	Not_Found	.	.	TA	364547	367246	-	BCG_0318c	PE_PGRS3	2700	7	PE-PGRS family protein	Rv0278c	PE_PGRS3	no-data	NE	U	TPok_unique	TP 11G	AP 8E	.	.	.	.	.	.	.	.
Chromosome	368636	368637	TnInsertion-728	8264	1.64702	.	3909	299.692	.	.	.	TA	367496	370000	-	BCG_0319c	PE_PGRS4	2505	54	PE-PGRS family protein	ND	ND	ND	ND	ND	Unique	TP 12B	AP 2F	.	.	.	.	.	.	.	.
Chromosome	368639	368640	TnInsertion-729	3228	1.05867	.	1381	689.5	.	.	.	TA	367496	370000	-	BCG_0319c	PE_PGRS4	2505	54	PE-PGRS family protein	ND	ND	ND	ND	ND	Unique	TP 8E	AP 7D	.	.	.	.	.	.	.	.
Chromosome	369816	369817	TnInsertion-730	2021	0.769821	Duplicated_Region	0	0	Not_Found	.	.	TA	367496	370000	-	BCG_0319c	PE_PGRS4	2505	7	PE-PGRS family protein	ND	ND	ND	ND	ND	TPok_unique	TP 11G	AP 8E	.	.	.	.	.	.	.	.
Chromosome	369947	369948	TnInsertion-731	753	1.09302	Duplicated_Region	900	1.88462	Duplicated_Region	.	.	TA	367496	370000	-	BCG_0319c	PE_PGRS4	2505	2	PE-PGRS family protein	ND	ND	ND	ND	ND	Unique	TP 5H	AP 2F	.	.	.	.	.	.	.	.
Chromosome	370133	370134	TnInsertion-732	5196	0.375331	.	4020	0.323239	.	MiniMTL-90	1132	TA	.	.	.	.	.	.	.	.	.	.	.	.	.	TPok_unique	TP 12F	AP 9F	.	.	.	Unique	TP 12F	AP 9F	.	.
Chromosome	370753	370754	TnInsertion-733	5834	1.0535	.	4953	1.09695	.	.	.	TA	370291	371901	+	BCG_0320	PPE3	1611	29	PPE family protein	Rv0280	PPE3	no-data	NE	NE	TPok_unique	TP 6H	AP 3D	.	.	.	.	.	.	.	.
Chromosome	370904	370905	TnInsertion-734	9128	1.08117	.	7281	1.2746	.	.	.	TA	370291	371901	+	BCG_0320	PPE3	1611	38	PPE family protein	Rv0280	PPE3	no-data	NE	NE	APok_unique	TP 1C	AP 11G	.	.	.	.	.	.	.	.
Chromosome	372174	372175	TnInsertion-735	2865	1.19372	.	2507	1.1819	.	.	.	TA	371925	372833	+	BCG_0321	BCG_0321	909	27	hypothetical protein	Rv0281	-	non-essential	NE	NE	TPok_unique	TP 8C	AP 12D	.	.	.	.	.	.	.	.
Chromosome	372186	372187	TnInsertion-736	1709	0.595705	.	1373	0.6021	.	.	.	TA	371925	372833	+	BCG_0321	BCG_0321	909	29	hypothetical protein	Rv0281	-	non-essential	NE	NE	Unique	TP 1D	AP 11H	.	.	.	.	.	.	.	.
Chromosome	372477	372478	TnInsertion-737	20	1	.	17	0.7	.	.	.	TA	371925	372833	+	BCG_0321	BCG_0321	909	61	hypothetical protein	Rv0281	-	non-essential	NE	NE	Coverage below 300	.	.	.	.	.	.	.	.	.	.
Chromosome	372958	372959	TnInsertion-738	18745	1.01321	.	14403	0.958792	.	.	.	TA	.	.	.	.	.	.	.	.	.	.	.	.	.	Heuristic	TP 12B	AP 8H	.	.	.	.	.	.	.	.
Chromosome	386886	386887	TnInsertion-739	497	1.01215	.	416	1.11168	.	MiniMTL-91	311	TA	386808	387803	+	BCG_0332	BCG_0332	996	8	putative transmembrane protein	Rv0292	-	essential	E	E	Unique	TP 11F	AP 12D	.	.	.	Unique	TP 11F	AP 12D	.	.
Chromosome	387746	387747	TnInsertion-740	8440	1.1405	.	6065	1.01965	.	.	.	TA	386808	387803	+	BCG_0332	BCG_0332	996	94	putative transmembrane protein	Rv0292	-	essential	E	E	Unique	TP 12D	AP 1B	.	.	.	.	.	.	.	.
Chromosome	387836	387837	TnInsertion-741	52131	0.859232	.	42054	0.859562	.	MiniMTL-92	29	TA	387790	388992	-	BCG_0333c	BCG_0333c	1203	96	hypothetical protein	Rv0293c	-	non-essential	NE	NE	.	.	.	.	.	.	Coverage below 150	.	.	.	.
Chromosome	388187	388188	TnInsertion-742	1156	0.986254	.	920	0.889117	.	.	.	TA	387790	388992	-	BCG_0333c	BCG_0333c	1203	67	hypothetical protein	Rv0293c	-	non-essential	NE	NE	Unique	TP 8H	AP 7F	.	.	.	.	.	.	.	.
Chromosome	388201	388202	TnInsertion-743	10222	0.851812	.	8500	0.878038	.	.	.	TA	387790	388992	-	BCG_0333c	BCG_0333c	1203	66	hypothetical protein	Rv0293c	-	non-essential	NE	NE	TPok_unique	TP 9A	AP 7H	.	.	.	.	.	.	.	.
Chromosome	388203	388204	TnInsertion-744	3539	0.648347	.	2909	0.66514	.	MiniMTL-93	2541	TA	387790	388992	-	BCG_0333c	BCG_0333c	1203	66	hypothetical protein	Rv0293c	-	non-essential	NE	NE	Unique	TP 9H	AP 4F	.	.	.	Unique	TP 9H	AP 4F	.	.
Chromosome	388268	388269	TnInsertion-745	1622	0.814318	.	1283	0.777008	.	.	.	TA	387790	388992	-	BCG_0333c	BCG_0333c	1203	60	hypothetical protein	Rv0293c	-	non-essential	NE	NE	.	.	.	.	.	.	.	.	.	.	.
Chromosome	389096	389097	TnInsertion-746	645	0.853448	.	512	0.822064	.	MiniMTL-94	300	TA	.	.	.	.	.	.	.	.	.	.	.	.	.	Unique	TP 11F	AP 1H	.	.	.	Unique	TP 11F	AP 1H	.	.
Chromosome	389654	389655	TnInsertion-747	42915	1.34252	.	33045	1.30842	.	.	.	TA	389099	389884	+	BCG_0334	tam	786	71	putative trans-aconitate methyltransferase tam	Rv0294	tam	non-essential	NE	NE	TPok_unique	TP 7B	AP 1B	.	.	.	.	.	.	.	.
Chromosome	389658	389659	TnInsertion-748	24658	0.84801	.	20173	0.871683	.	.	.	TA	389099	389884	+	BCG_0334	tam	786	71	putative trans-aconitate methyltransferase tam	Rv0294	tam	non-essential	NE	NE	Heuristic	TP 9E	AP 2A	.	.	.	.	.	.	.	.
Chromosome	389698	389699	TnInsertion-749	3420	0.897891	.	2909	0.923942	.	.	.	TA	389099	389884	+	BCG_0334	tam	786	76	putative trans-aconitate methyltransferase tam	Rv0294	tam	non-essential	NE	NE	Heuristic	TP 3H	AP 2D	.	.	.	.	.	.	.	.
Chromosome	390654	390655	TnInsertion-750	4985	0.788662	.	4149	0.828559	.	.	.	TA	389873	390676	-	BCG_0335c	BCG_0335c	804	3	hypothetical protein	Rv0295c	-	non-essential	NE	NE	Unique	TP 5B	AP 8A	.	.	.	.	.	.	.	.
Chromosome	390765	390766	TnInsertion-751	2946	0.747331	.	2397	0.7097	.	MiniMTL-95	269	TA	390686	392083	-	BCG_0336c	BCG_0336c	1398	94	putative sulfatase	Rv0296c	-	non-essential	NE	NE	Unique	TP 10F	AP 4C	.	.	.	Unique	TP 10F	AP 4C	.	.
Chromosome	391053	391054	TnInsertion-752	1359	1.19194	.	1123	1.18482	.	.	.	TA	390686	392083	-	BCG_0336c	BCG_0336c	1398	74	putative sulfatase	Rv0296c	-	non-essential	NE	NE	Unique	TP 9E	AP 12E	.	.	.	.	.	.	.	.
Chromosome	391065	391066	TnInsertion-753	4	1	.	0	0	Not_Found	.	.	TA	390686	392083	-	BCG_0336c	BCG_0336c	1398	73	putative sulfatase	Rv0296c	-	non-essential	NE	NE	Coverage below 300	.	.	.	.	.	.	.	.	.	.
Chromosome	391131	391132	TnInsertion-754	10104	1.04452	.	8169	1.03868	.	.	.	TA	390686	392083	-	BCG_0336c	BCG_0336c	1398	68	putative sulfatase	Rv0296c	-	non-essential	NE	NE	TPok_unique	TP 4C	AP 7A	.	.	.	.	.	.	.	.
Chromosome	391347	391348	TnInsertion-755	5160	0.439732	.	4131	0.473778	.	MiniMTL-96	1709	TA	390686	392083	-	BCG_0336c	BCG_0336c	1398	53	putative sulfatase	Rv0296c	-	non-essential	NE	NE	.	.	.	.	.	.	Unique	TP 12F	AP 12F	.	.
Chromosome	391530	391531	TnInsertion-756	2082	0.752525	.	1844	0.75619	.	.	.	TA	390686	392083	-	BCG_0336c	BCG_0336c	1398	40	putative sulfatase	Rv0296c	-	non-essential	NE	NE	Unique	TP 6B	AP 8E	.	.	.	.	.	.	.	.
Chromosome	391686	391687	TnInsertion-757	10642	0.95841	.	8340	0.973964	.	.	.	TA	390686	392083	-	BCG_0336c	BCG_0336c	1398	28	putative sulfatase	Rv0296c	-	non-essential	NE	NE	Unique	TP 12C	AP 10A	.	.	.	.	.	.	.	.
Chromosome	392001	392002	TnInsertion-758	2485	0.972222	.	2029	0.926876	.	.	.	TA	390686	392083	-	BCG_0336c	BCG_0336c	1398	6	putative sulfatase	Rv0296c	-	non-essential	NE	NE	Unique	TP 8B	AP 9C	.	.	.	.	.	.	.	.
Chromosome	392138	392139	TnInsertion-759	7203	0.747877	.	5685	0.725341	.	.	.	TA	.	.	.	.	.	.	.	.	.	.	.	.	.	TPok_unique	TP 5E	AP 4E	.	.	.	.	.	.	.	.
Chromosome	392179	392180	TnInsertion-760	1027	1.04175	.	801	0.948905	.	.	.	TA	.	.	.	.	.	.	.	.	.	.	.	.	.	Unique	TP 5A	AP 10F	.	.	.	.	.	.	.	.
Chromosome	393680	393681	TnInsertion-761	710	0.719128	.	337	4.18462	.	.	.	TA	392262	394082	+	BCG_0337	PE_PGRS5	1821	78	PE-PGRS family protein	Rv0297	PE_PGRS5	non-essential	NE	NE	Unique	TP 4F	AP 9H	.	.	.	.	.	.	.	.
Chromosome	394103	394104	TnInsertion-762	10796	0.898031	.	8331	0.851333	.	MiniMTL-97	1060	TA	.	.	.	.	.	.	.	.	.	.	.	.	.	.	.	.	.	.	.	Unique	TP 6D	AP 8B	.	.
Chromosome	394500	394501	TnInsertion-763	22137	1.20203	.	18041	1.25993	.	MiniMTL-98	92	TA	394449	394751	+	BCG_0339	BCG_0339	303	17	hypothetical protein	Rv0299	-	non-essential	NE	NE	Heuristic	TP 8G	AP 3A	.	.	.	Coverage below 150	.	.	.	.
Chromosome	394809	394810	TnInsertion-764	10161	1.09419	.	8580	0.993494	.	.	.	TA	394799	395020	+	BCG_0340	BCG_0340	222	5	hypothetical protein	Rv0300	-	non-essential	NE	NE	Unique	TP 11A	AP 7A	.	.	.	.	.	.	.	.
Chromosome	395117	395118	TnInsertion-765	1278	0.901786	.	969	0.926441	.	.	.	TA	395017	395442	+	BCG_0341	BCG_0341	426	23	hypothetical protein	Rv0301	-	non-essential	NE	NE	Unique	TP 5H	AP 3F	.	.	.	.	.	.	.	.
Chromosome	395228	395229	TnInsertion-766	27544	0.877317	.	11856	0.00645161	.	.	.	TA	395017	395442	+	BCG_0341	BCG_0341	426	50	hypothetical protein	Rv0301	-	non-essential	NE	NE	.	.	.	.	.	.	.	.	.	.	.
Chromosome	395354	395355	TnInsertion-767	14582	1.04602	.	11692	1.02179	.	.	.	TA	395017	395442	+	BCG_0341	BCG_0341	426	79	hypothetical protein	Rv0301	-	non-essential	NE	NE	.	.	.	.	.	.	.	.	.	.	.
Chromosome	395541	395542	TnInsertion-768	3173	0.940673	.	2521	0.95578	.	.	.	TA	.	.	.	.	.	.	.	.	.	.	.	.	.	TPok_unique	TP 5G	AP 2D	.	.	.	.	.	.	.	.
Chromosome	395915	395916	TnInsertion-769	5174	0.798401	.	4207	0.846795	.	.	.	TA	395579	396211	+	BCG_0342	BCG_0342	633	53	putative transcriptional regulatory protein (probably tetR/acrR-family)	Rv0302	-	non-essential	NE	NE	Unique	TP 2A	AP 12A	.	.	.	.	.	.	.	.
Chromosome	396152	396153	TnInsertion-770	82	1.73333	.	68	1.83333	.	.	.	TA	395579	396211	+	BCG_0342	BCG_0342	633	91	putative transcriptional regulatory protein (probably tetR/acrR-family)	Rv0302	-	non-essential	NE	NE	Coverage below 300	.	.	.	.	.	.	.	.	.	.
Chromosome	396667	396668	TnInsertion-771	4137	1.29324	.	3570	1.28407	.	.	.	TA	396208	397116	+	BCG_0343	BCG_0343	909	50	putative dehydrogenase/reductase	Rv0303	-	non-essential	NE	NE	Unique	TP 2C	AP 10H	.	.	.	.	.	.	.	.
Chromosome	396669	396670	TnInsertion-772	16405	0.863146	.	12573	0.955061	.	.	.	TA	396208	397116	+	BCG_0343	BCG_0343	909	51	putative dehydrogenase/reductase	Rv0303	-	non-essential	NE	NE	Unique	TP 12D	AP 5C	.	.	.	.	.	.	.	.
Chromosome	396736	396737	TnInsertion-773	1323	0.86338	.	1129	0.859967	.	.	.	TA	396208	397116	+	BCG_0343	BCG_0343	909	58	putative dehydrogenase/reductase	Rv0303	-	non-essential	NE	NE	Unique	TP 2B	AP 12H	.	.	.	.	.	.	.	.
Chromosome	396929	396930	TnInsertion-774	7881	1.23448	.	6205	1.21924	.	.	.	TC	396208	397116	+	BCG_0343	BCG_0343	909	79	putative dehydrogenase/reductase	Rv0303	-	non-essential	NE	NE	Unique	TP 8D	AP 7C	.	.	.	.	.	.	.	.
Chromosome	397114	397115	TnInsertion-775	4417	1.04585	.	3517	1.15107	.	MiniMTL-99	105	TA	396208	397116	+	BCG_0343	BCG_0343	909	100	putative dehydrogenase/reductase	Rv0303	-	non-essential	NE	NE	.	.	.	.	.	.	Coverage below 150	.	.	.	.
Chromosome	397132	397133	TnInsertion-776	3025	1.31623	.	2394	1.37265	.	.	.	TA	397124	400567	-	BCG_0344c	PPE5	3444	100	PPE family protein	Rv0304c	PPE5	non-essential	NE	NE	TPok_nonunique	TP 8D	AP 12G	AP 4G	.	.	.	.	.	.	.
Chromosome	397455	397456	TnInsertion-777	3304	0.784981	.	2490	0.68585	.	.	.	TA	397124	400567	-	BCG_0344c	PPE5	3444	90	PPE family protein	Rv0304c	PPE5	non-essential	NE	NE	Unique	TP 12E	AP 3A	.	.	.	.	.	.	.	.
Chromosome	397881	397882	TnInsertion-778	6	1	.	0	0	Not_Found	.	.	TA	397124	400567	-	BCG_0344c	PPE5	3444	78	PPE family protein	Rv0304c	PPE5	non-essential	NE	NE	Coverage below 300	.	.	.	.	.	.	.	.	.	.
Chromosome	397941	397942	TnInsertion-779	12109	1.06638	.	9442	1.03054	.	MiniMTL-100	1677	TA	397124	400567	-	BCG_0344c	PPE5	3444	76	PPE family protein	Rv0304c	PPE5	non-essential	NE	NE	Heuristic	TP 10B	AP 11D	.	.	.	Unique	TP 10B	AP 11D	.	.
Chromosome	398001	398002	TnInsertion-780	8917	0.763496	.	7128	0.754801	.	.	.	TA	397124	400567	-	BCG_0344c	PPE5	3444	75	PPE family protein	Rv0304c	PPE5	non-essential	NE	NE	TPok_unique	TP 9A	AP 2A	.	.	.	.	.	.	.	.
Chromosome	398319	398320	TnInsertion-781	28436	1.33169	.	21972	1.46821	.	.	.	TA	397124	400567	-	BCG_0344c	PPE5	3444	65	PPE family protein	Rv0304c	PPE5	non-essential	NE	NE	TPok_unique	TP 7B	AP 1D	.	.	.	.	.	.	.	.
Chromosome	398865	398866	TnInsertion-782	5335	1.10079	.	3892	0.995897	.	.	.	TA	397124	400567	-	BCG_0344c	PPE5	3444	49	PPE family protein	Rv0304c	PPE5	non-essential	NE	NE	Unique	TP 5B	AP 3B	.	.	.	.	.	.	.	.
Chromosome	399411	399412	TnInsertion-783	5035	1.02942	.	3940	1.02363	.	.	.	TA	397124	400567	-	BCG_0344c	PPE5	3444	34	PPE family protein	Rv0304c	PPE5	non-essential	NE	NE	TPok_unique	TP 3G	AP 3B	.	.	.	.	.	.	.	.
Chromosome	399681	399682	TnInsertion-784	4975	1.74627	Duplicated_Region	4989	1.10418	.	.	.	TA	397124	400567	-	BCG_0344c	PPE5	3444	26	PPE family protein	Rv0304c	PPE5	non-essential	NE	NE	.	.	.	.	.	.	.	.	.	.	.
Chromosome	400136	400137	TnInsertion-785	23504	1.08887	.	18100	1.08983	.	.	.	TA	397124	400567	-	BCG_0344c	PPE5	3444	13	PPE family protein	Rv0304c	PPE5	non-essential	NE	NE	Heuristic	TP 3A	AP 3D	.	.	.	.	.	.	.	.
Chromosome	400248	400249	TnInsertion-786	1291	0.136324	.	886	0.00339751	.	.	.	TA	397124	400567	-	BCG_0344c	PPE5	3444	9	PPE family protein	Rv0304c	PPE5	non-essential	NE	NE	Unique	TP 11G	AP 6C	.	.	.	.	.	.	.	.
Chromosome	400669	400670	TnInsertion-787	1389	1.09502	.	1090	1.23361	.	.	.	TA	.	.	.	.	.	.	.	.	.	.	.	.	.	Unique	TP 12A	AP 11A	.	.	.	.	.	.	.	.
Chromosome	400712	400713	TnInsertion-788	10548	1.26061	.	8404	1.21274	.	MiniMTL-101	677	TA	400711	406638	-	BCG_0345c	PPE6	5928	100	PPE family protein	Rv0305c	PPE6	non-essential	NE	NE	Heuristic	TP 10H	AP 2H	.	.	.	Unique	TP 10H	AP 2H	.	.
Chromosome	400763	400764	TnInsertion-789	10070	2.46667	Duplicated_Region	4348	0.894553	.	MiniMTL-102	479	TA	400711	406638	-	BCG_0345c	PPE6	5928	99	PPE family protein	Rv0305c	PPE6	non-essential	NE	NE	.	.	.	.	.	.	TPok_unique	TP 12F	AP 11F	.	.
Chromosome	400994	400995	TnInsertion-790	5799	1.20746	.	4819	1.14655	.	MiniMTL-103	169	TA	400711	406638	-	BCG_0345c	PPE6	5928	95	PPE family protein	Rv0305c	PPE6	non-essential	NE	NE	APok_unique	TP 9F	AP 5C	.	.	.	Unique	TP 9F	AP 5C	.	.
Chromosome	401148	401149	TnInsertion-791	3105	0.696721	.	2641	0.695122	.	.	.	TA	400711	406638	-	BCG_0345c	PPE6	5928	93	PPE family protein	Rv0305c	PPE6	non-essential	NE	NE	Unique	TP 1B	AP 8C	.	.	.	.	.	.	.	.
Chromosome	401951	401952	TnInsertion-792	18721	0.600395	Duplicated_Region	17563	0.923869	.	.	.	TA	400711	406638	-	BCG_0345c	PPE6	5928	79	PPE family protein	Rv0305c	PPE6	non-essential	NE	NE	.	.	.	.	.	.	.	.	.	.	.
Chromosome	402171	402172	TnInsertion-793	4174	1.25067	.	3158	1.20377	.	.	.	TA	400711	406638	-	BCG_0345c	PPE6	5928	75	PPE family protein	Rv0305c	PPE6	non-essential	NE	NE	TPok_unique	TP 1D	AP 11D	.	.	.	.	.	.	.	.
Chromosome	402239	402240	TnInsertion-794	6706	1.2052	.	5111	1.3673	.	.	.	TA	400711	406638	-	BCG_0345c	PPE6	5928	74	PPE family protein	Rv0305c	PPE6	non-essential	NE	NE	Heuristic	TP 5A	AP 9A	.	.	.	.	.	.	.	.
Chromosome	402474	402475	TnInsertion-795	2482	0.682712	.	1943	0.698427	.	.	.	TA	400711	406638	-	BCG_0345c	PPE6	5928	70	PPE family protein	Rv0305c	PPE6	non-essential	NE	NE	Unique	TP 9D	AP 12B	.	.	.	.	.	.	.	.
Chromosome	402567	402568	TnInsertion-796	8989	0.994011	.	6895	0.929751	.	.	.	TA	400711	406638	-	BCG_0345c	PPE6	5928	69	PPE family protein	Rv0305c	PPE6	non-essential	NE	NE	Unique	TP 11D	AP 1E	.	.	.	.	.	.	.	.
Chromosome	402709	402710	TnInsertion-797	2817	0.855731	.	2096	0.973635	.	.	.	TA	400711	406638	-	BCG_0345c	PPE6	5928	66	PPE family protein	Rv0305c	PPE6	non-essential	NE	NE	Unique	TP 8B	AP 9F	.	.	.	.	.	.	.	.
Chromosome	403304	403305	TnInsertion-798	3917	1.02116	.	3213	1.05041	.	.	.	TA	400711	406638	-	BCG_0345c	PPE6	5928	56	PPE family protein	Rv0305c	PPE6	non-essential	NE	NE	Unique	TP 11E	AP 10C	.	.	.	.	.	.	.	.
Chromosome	403364	403365	TnInsertion-799	3	0	Duplicated_Region	0	0	Not_Found	.	.	TA	400711	406638	-	BCG_0345c	PPE6	5928	55	PPE family protein	Rv0305c	PPE6	non-essential	NE	NE	Coverage below 300	.	.	.	.	.	.	.	.	.	.
Chromosome	403512	403513	TnInsertion-800	5677	1.06137	.	4544	1.03402	.	.	.	TA	400711	406638	-	BCG_0345c	PPE6	5928	53	PPE family protein	Rv0305c	PPE6	non-essential	NE	NE	Unique	TP 8A	AP 2G	.	.	.	.	.	.	.	.
Chromosome	403566	403567	TnInsertion-801	3455	1.33762	.	1587	47.0909	.	.	.	TA	400711	406638	-	BCG_0345c	PPE6	5928	52	PPE family protein	Rv0305c	PPE6	non-essential	NE	NE	Unique	TP 3F	AP 6A	.	.	.	.	.	.	.	.
Chromosome	403622	403623	TnInsertion-802	3007	0.624798	Duplicated_Region	1547	1.39104	.	.	.	TA	400711	406638	-	BCG_0345c	PPE6	5928	51	PPE family protein	Rv0305c	PPE6	non-essential	NE	NE	.	.	.	.	.	.	.	.	.	.	.
Chromosome	403839	403840	TnInsertion-803	1854	1.08784	.	1473	1.17899	.	.	.	TA	400711	406638	-	BCG_0345c	PPE6	5928	47	PPE family protein	Rv0305c	PPE6	non-essential	NE	NE	Unique	TP 2G	AP 2B	.	.	.	.	.	.	.	.
Chromosome	404065	404066	TnInsertion-804	6366	1.23918	.	4887	1.29437	.	.	.	TA	400711	406638	-	BCG_0345c	PPE6	5928	43	PPE family protein	Rv0305c	PPE6	non-essential	NE	NE	Unique	TP 4D	AP 2D	.	.	.	.	.	.	.	.
Chromosome	404274	404275	TnInsertion-805	387	0.265517	Duplicated_Region	418	1	.	.	.	TA	400711	406638	-	BCG_0345c	PPE6	5928	40	PPE family protein	Rv0305c	PPE6	non-essential	NE	NE	Unique	TP 12C	AP 8D	.	.	.	.	.	.	.	.
Chromosome	404952	404953	TnInsertion-806	8908	1.13263	.	7245	1.15561	.	.	.	TA	400711	406638	-	BCG_0345c	PPE6	5928	28	PPE family protein	Rv0305c	PPE6	non-essential	NE	NE	Unique	TP 4C	AP 7B	.	.	.	.	.	.	.	.
Chromosome	405275	405276	TnInsertion-807	9582	1.06999	.	7281	1.03266	.	MiniMTL-104	3518	TA	400711	406638	-	BCG_0345c	PPE6	5928	23	PPE family protein	Rv0305c	PPE6	non-essential	NE	NE	TPok_unique	TP 5D	AP 4F	.	.	.	Unique	TP 5D	AP 4F	.	.
Chromosome	405376	405377	TnInsertion-808	4421	1.19296	.	1959	102.105	.	.	.	TA	400711	406638	-	BCG_0345c	PPE6	5928	21	PPE family protein	Rv0305c	PPE6	non-essential	NE	NE	Unique	TP 11A	AP 1H	.	.	.	.	.	.	.	.
Chromosome	405560	405561	TnInsertion-809	1969	0.668936	Duplicated_Region	2305	1.38613	.	.	.	TA	400711	406638	-	BCG_0345c	PPE6	5928	18	PPE family protein	Rv0305c	PPE6	non-essential	NE	NE	Unique	TP 2G	AP 12C	.	.	.	.	.	.	.	.
Chromosome	405590	405591	TnInsertion-810	6121	1.11946	.	4866	1.15215	.	.	.	TA	400711	406638	-	BCG_0345c	PPE6	5928	18	PPE family protein	Rv0305c	PPE6	non-essential	NE	NE	Unique	TP 9C	AP 2D	.	.	.	.	.	.	.	.
Chromosome	405846	405847	TnInsertion-811	969	1.12967	.	786	1.01538	.	.	.	TA	400711	406638	-	BCG_0345c	PPE6	5928	13	PPE family protein	Rv0305c	PPE6	non-essential	NE	NE	.	.	.	.	.	.	.	.	.	.	.
Chromosome	406592	406593	TnInsertion-812	26786	0.918493	.	21299	0.965578	.	.	.	TA	400711	406638	-	BCG_0345c	PPE6	5928	1	PPE family protein	Rv0305c	PPE6	non-essential	NE	NE	.	.	.	.	.	.	.	.	.	.	.
Chromosome	406673	406674	TnInsertion-813	8653	1.02884	.	6617	1.09002	.	.	.	TA	.	.	.	.	.	.	.	.	.	.	.	.	.	TPok_unique	TP 10E	AP 12E	.	.	.	.	.	.	.	.
Chromosome	406699	406700	TnInsertion-814	1018	1.036	.	750	1.14286	.	.	.	TA	.	.	.	.	.	.	.	.	.	.	.	.	.	Unique	TP 6F	AP 12A	.	.	.	.	.	.	.	.
Chromosome	406771	406772	TnInsertion-815	1021	0.994141	.	799	0.888889	.	.	.	TA	.	.	.	.	.	.	.	.	.	.	.	.	.	Unique	TP 10G	AP 4H	.	.	.	.	.	.	.	.
Chromosome	407537	407538	TnInsertion-816	266	1.01515	.	220	0.788618	.	.	.	TA	407500	407982	-	BCG_0347c	BCG_0347c	483	92	hypothetical protein	Rv0307c	-	non-essential	NE	NE	Coverage below 300	.	.	.	.	.	.	.	.	.	.
Chromosome	407601	407602	TnInsertion-817	175	1.69231	.	161	1.68333	.	.	.	TA	407500	407982	-	BCG_0347c	BCG_0347c	483	79	hypothetical protein	Rv0307c	-	non-essential	NE	NE	Coverage below 300	.	.	.	.	.	.	.	.	.	.
Chromosome	407816	407817	TnInsertion-818	7341	1.02734	.	5998	1.03391	.	.	.	TA	407500	407982	-	BCG_0347c	BCG_0347c	483	35	hypothetical protein	Rv0307c	-	non-essential	NE	NE	TPok_unique	TP 1B	AP 11E	.	.	.	.	.	.	.	.
Chromosome	407897	407898	TnInsertion-819	9561	1.19541	.	7490	1.19391	.	MiniMTL-105	3138	TA	407500	407982	-	BCG_0347c	BCG_0347c	483	18	hypothetical protein	Rv0307c	-	non-essential	NE	NE	Unique	TP 10B	AP 6E	.	.	.	Unique	TP 10B	AP 6E	.	.
Chromosome	407929	407930	TnInsertion-820	2392	1.17257	.	1922	1.18907	.	.	.	TA	407500	407982	-	BCG_0347c	BCG_0347c	483	11	hypothetical protein	Rv0307c	-	non-essential	NE	NE	Unique	TP 9G	AP 3D	.	.	.	.	.	.	.	.
Chromosome	407991	407992	TnInsertion-821	8507	0.924225	.	6884	0.95735	.	.	.	TA	.	.	.	.	.	.	.	.	.	.	.	.	.	Unique	TP 10C	AP 7A	.	.	.	.	.	.	.	.
Chromosome	408097	408098	TnInsertion-822	17698	1.06656	.	14393	1.04941	.	.	.	TA	408040	408756	+	BCG_0348	BCG_0348	717	8	putative integral membrane protein	Rv0308	-	no-data	NE	NE	Heuristic	TP 5C	AP 5C	.	.	.	.	.	.	.	.
Chromosome	408224	408225	TnInsertion-823	6028	0.740185	.	5183	0.74043	.	.	.	TA	408040	408756	+	BCG_0348	BCG_0348	717	26	putative integral membrane protein	Rv0308	-	no-data	NE	NE	.	.	.	.	.	.	.	.	.	.	.
Chromosome	408622	408623	TnInsertion-824	48	1.52632	.	48	1.52632	.	.	.	TA	408040	408756	+	BCG_0348	BCG_0348	717	81	putative integral membrane protein	Rv0308	-	no-data	NE	NE	Coverage below 300	.	.	.	.	.	.	.	.	.	.
Chromosome	409032	409033	TnInsertion-825	9755	0.928628	.	7940	0.958559	.	.	.	TA	408858	409514	+	BCG_0349	BCG_0349	657	26	hypothetical protein	Rv0309	-	no-data	NE	NE	Heuristic	TP 5C	AP 11C	.	.	.	.	.	.	.	.
Chromosome	409203	409204	TnInsertion-826	8707	1.25453	.	6649	1.30468	.	.	.	TA	408858	409514	+	BCG_0349	BCG_0349	657	53	hypothetical protein	Rv0309	-	no-data	NE	NE	Unique	TP 5C	AP 1G	.	.	.	.	.	.	.	.
Chromosome	409247	409248	TnInsertion-827	1148	1.00349	.	757	0.997361	.	.	.	TA	408858	409514	+	BCG_0349	BCG_0349	657	59	hypothetical protein	Rv0309	-	no-data	NE	NE	Unique	TP 10D	AP 11A	.	.	.	.	.	.	.	.
Chromosome	410206	410207	TnInsertion-828	5175	1.14909	.	4025	1.25617	.	.	.	TA	410099	411328	+	BCG_0351	BCG_0351	1230	9	hypothetical protein	Rv0311	-	essential	NE	U	.	.	.	.	.	.	.	.	.	.	.
Chromosome	410276	410277	TnInsertion-829	12	3	.	0	0	Not_Found	.	.	TA	410099	411328	+	BCG_0351	BCG_0351	1230	14	hypothetical protein	Rv0311	-	essential	NE	U	Coverage below 300	.	.	.	.	.	.	.	.	.	.
Chromosome	410471	410472	TnInsertion-830	2099	0.775804	.	1741	0.791152	.	.	.	TA	410099	411328	+	BCG_0351	BCG_0351	1230	30	hypothetical protein	Rv0311	-	essential	NE	U	APok_unique	TP 3G	AP 5H	.	.	.	.	.	.	.	.
Chromosome	411486	411487	TnInsertion-831	8401	0.962392	.	1915	62.8333	.	.	.	TA	411483	413345	+	BCG_0352	BCG_0352	1863	0	hypothetical proline and threonine rich protein	Rv0312	-	essential	NE	U	.	.	.	.	.	.	.	.	.	.	.
Chromosome	412338	412339	TnInsertion-832	19037	0.835068	.	14974	0.825207	.	MiniMTL-106	3353	TA	411483	413345	+	BCG_0352	BCG_0352	1863	46	hypothetical proline and threonine rich protein	Rv0312	-	essential	NE	U	TPok_unique	TP 5D	AP 3H	.	.	.	Unique	TP 5D	AP 3H	.	.
Chromosome	413426	413427	TnInsertion-833	2018	1.09771	.	1557	1.1358	.	.	.	TA	413417	413803	+	BCG_0353	BCG_0353	387	2	hypothetical protein	Rv0313	-	non-essential	NE	NE	Unique	TP 2G	AP 2A	.	.	.	.	.	.	.	.
Chromosome	413753	413754	TnInsertion-834	1805	0.618834	.	1375	0.486486	.	.	.	TA	413417	413803	+	BCG_0353	BCG_0353	387	87	hypothetical protein	Rv0313	-	non-essential	NE	NE	Unique	TP 7G	AP 6D	.	.	.	.	.	.	.	.
Chromosome	414299	414300	TnInsertion-835	10560	0.987204	.	8434	0.960939	.	.	.	TA	413806	414468	-	BCG_0354c	BCG_0354c	663	26	hypothetical protein	Rv0314c	-	non-essential	NE	NE	.	.	.	.	.	.	.	.	.	.	.
Chromosome	414303	414304	TnInsertion-836	518	1.45498	.	429	1.41011	.	MiniMTL-107	31	TA	413806	414468	-	BCG_0354c	BCG_0354c	663	25	hypothetical protein	Rv0314c	-	non-essential	NE	NE	.	.	.	.	.	.	Coverage below 150	.	.	.	.
Chromosome	414338	414339	TnInsertion-837	9270	1.15682	.	7020	1.17069	.	.	.	TA	413806	414468	-	BCG_0354c	BCG_0354c	663	20	hypothetical protein	Rv0314c	-	non-essential	NE	NE	Unique	TP 9E	AP 1G	.	.	.	.	.	.	.	.
Chromosome	414475	414476	TnInsertion-838	18078	1.29533	.	13637	1.17011	.	MiniMTL-108	425	TA	.	.	.	.	.	.	.	.	.	.	.	.	.	.	.	.	.	.	.	.	.	.	.	.
Chromosome	414520	414521	TnInsertion-839	6	1	.	0	0	Not_Found	.	.	TA	.	.	.	.	.	.	.	.	.	.	.	.	.	Coverage below 300	.	.	.	.	.	.	.	.	.	.
Chromosome	415192	415193	TnInsertion-840	12824	1.03685	.	9559	1.05217	.	.	.	TA	414529	415413	+	BCG_0355	BCG_0355	885	75	putative beta-1,3-glucanase precursor	Rv0315	-	non-essential	NE	NE	Unique	TP 9E	AP 7G	.	.	.	.	.	.	.	.
Chromosome	415580	415581	TnInsertion-841	2694	0.841422	.	2335	0.872494	.	MiniMTL-109	746	TA	415462	416076	+	BCG_0356	BCG_0356	615	19	putative muconolactone isomerase	Rv0316	-	non-essential	NE	NE	Unique	TP 11F	AP 2H	.	.	.	Unique	TP 11F	AP 2H	.	.
Chromosome	415806	415807	TnInsertion-842	13751	0.714589	.	9158	0.590483	.	.	.	TA	415462	416076	+	BCG_0356	BCG_0356	615	56	putative muconolactone isomerase	Rv0316	-	non-essential	NE	NE	Unique	TP 10A	AP 12H	.	.	.	.	.	.	.	.
Chromosome	416145	416146	TnInsertion-843	2690	0.976488	.	2206	0.955674	.	.	.	TA	416100	416870	-	BCG_0357c	glpQ2	771	94	putative glycerophosphoryl diester phosphodiesterase glpQ2	Rv0317c	glpQ2	non-essential	NE	NE	Unique	TP 6H	AP 6D	.	.	.	.	.	.	.	.
Chromosome	416347	416348	TnInsertion-844	3951	0.999494	.	3150	0.937269	.	.	.	TA	416100	416870	-	BCG_0357c	glpQ2	771	68	putative glycerophosphoryl diester phosphodiesterase glpQ2	Rv0317c	glpQ2	non-essential	NE	NE	APok_unique	TP 9G	AP 8G	.	.	.	.	.	.	.	.
Chromosome	416910	416911	TnInsertion-845	14914	0.714844	.	12244	0.676112	.	.	.	TA	.	.	.	.	.	.	.	.	.	.	.	.	.	Heuristic	TP 8G	AP 6A	.	.	.	.	.	.	.	.
Chromosome	417261	417262	TnInsertion-846	4703	0.81303	.	3615	0.71571	.	.	.	TC	417232	418026	-	BCG_0358c	BCG_0358c	795	96	putative integral membrane protein	Rv0318c	-	non-essential	NE	NE	Unique	TP 9E	AP 7F	.	.	.	.	.	.	.	.
Chromosome	417393	417394	TnInsertion-847	41	0.782609	.	38	0.809524	.	.	.	TA	417232	418026	-	BCG_0358c	BCG_0358c	795	80	putative integral membrane protein	Rv0318c	-	non-essential	NE	NE	Coverage below 300	.	.	.	.	.	.	.	.	.	.
Chromosome	417448	417449	TnInsertion-848	5611	0.964636	.	4626	0.942065	.	.	.	TA	417232	418026	-	BCG_0358c	BCG_0358c	795	73	putative integral membrane protein	Rv0318c	-	non-essential	NE	NE	.	.	.	.	.	.	.	.	.	.	.
Chromosome	417640	417641	TnInsertion-849	6025	1.00967	.	4987	1.04051	.	MiniMTL-110	4	TA	417232	418026	-	BCG_0358c	BCG_0358c	795	49	putative integral membrane protein	Rv0318c	-	non-essential	NE	NE	Heuristic	TP 5G	AP 12E	.	.	.	Coverage below 150	.	.	.	.
Chromosome	418060	418061	TnInsertion-850	4591	0.735728	.	3834	0.775	.	.	.	TA	.	.	.	.	.	.	.	.	.	.	.	.	.	Unique	TP 1B	AP 4E	.	.	.	.	.	.	.	.
Chromosome	418525	418526	TnInsertion-851	24913	1.11899	.	19082	1.12802	.	MiniMTL-111	18	TA	418075	418743	+	BCG_0359	pcp	669	67	putative pyrrolidone-carboxylate peptidase pcp	Rv0319	pcp	non-essential	NE	NE	TPok_unique	TP 10B	AP 1F	.	.	.	Coverage below 150	.	.	.	.
Chromosome	418773	418774	TnInsertion-852	2276	0.851912	.	1936	0.854406	.	MiniMTL-112	3	TA	.	.	.	.	.	.	.	.	.	.	.	.	.	Unique	TP 3F	AP 8D	.	.	.	Coverage below 150	.	.	.	.
Chromosome	419089	419090	TnInsertion-853	2696	1.85291	.	2206	1.93742	.	MiniMTL-113	229	TA	418815	419477	+	BCG_0360	BCG_0360	663	41	hypothetical protein	Rv0320	-	non-essential	NE	NE	Unique	TP 9F	AP 10A	.	.	.	Unique	TP 9F	AP 10A	.	.	YES
Chromosome	419370	419371	TnInsertion-854	2176	1.33476	.	1882	1.31488	.	.	.	TA	418815	419477	+	BCG_0360	BCG_0360	663	84	hypothetical protein	Rv0320	-	non-essential	NE	NE	Unique	TP 4A	AP 7D	.	.	.	.	.	.	.	.
Chromosome	419466	419467	TnInsertion-855	7008	0.771486	.	5433	0.789526	.	.	.	TA	418815	419477	+	BCG_0360	BCG_0360	663	98	hypothetical protein	Rv0320	-	non-essential	NE	NE	Unique	TP 5B	AP 2B	.	.	.	.	.	.	.	.
Chromosome	419497	419498	TnInsertion-856	11549	0.924833	.	7743	0.85728	.	.	.	TA	.	.	.	.	.	.	.	.	.	.	.	.	.	TPok_unique	TP 2A	AP 1B	.	.	.	.	.	.	.	.
Chromosome	420174	420175	TnInsertion-857	2280	1.51101	.	1791	1.72603	.	.	.	TA	.	.	.	.	.	.	.	.	.	.	.	.	.	Unique	TP 6G	AP 2H	.	.	.	.	.	.	.	.
Chromosome	421840	421841	TnInsertion-858	6689	0.808327	.	5299	0.824096	.	.	.	TA	421507	422178	-	BCG_0363c	BCG_0363c	672	50	hypothetical protein	Rv0323c	-	non-essential	NE	NE	Unique	TP 10E	AP 4D	.	.	.	.	.	.	.	.
Chromosome	422778	422779	TnInsertion-859	4932	0.709532	.	3743	0.621048	.	.	.	TA	422279	422959	+	BCG_0364	BCG_0364	681	73	putative transcriptional regulatory protein (possibly arsR-family)	Rv0324	-	non-essential	NE	NE	Unique	TP 12C	AP 11F	.	.	.	.	.	.	.	.
Chromosome	422819	422820	TnInsertion-860	1241	0.966719	.	1032	0.911111	.	.	.	TA	422279	422959	+	BCG_0364	BCG_0364	681	79	putative transcriptional regulatory protein (possibly arsR-family)	Rv0324	-	non-essential	NE	NE	Unique	TP 3G	AP 2H	.	.	.	.	.	.	.	.
Chromosome	423098	423099	TnInsertion-861	2725	0.672805	.	2308	0.648571	.	.	.	TA	422966	423655	+	BCG_0365	BCG_0365	690	19	hypothetical protein	Rv0326	-	non-essential	NE	NE	Unique	TP 1C	AP 3D	.	.	.	.	.	.	.	.
Chromosome	424109	424110	TnInsertion-862	2451	1.36583	.	1932	1.2413	.	.	.	TA	423623	424972	-	BCG_0366c	cyp135A1	1350	64	putative cytochrome P450 135A1 cyp135A1	Rv0327c	cyp135A1	no-data	E	NE	.	.	.	.	.	.	.	.	.	.	.
Chromosome	424803	424804	TnInsertion-863	11686	0.732029	.	8703	0.790004	.	.	.	TA	423623	424972	-	BCG_0366c	cyp135A1	1350	13	putative cytochrome P450 135A1 cyp135A1	Rv0327c	cyp135A1	no-data	E	NE	TPok_unique	TP 11C	AP 12F	.	.	.	.	.	.	.	.
Chromosome	424857	424858	TnInsertion-864	2164	0.706625	.	1815	0.722011	.	.	.	TA	423623	424972	-	BCG_0366c	cyp135A1	1350	9	putative cytochrome P450 135A1 cyp135A1	Rv0327c	cyp135A1	no-data	E	NE	Unique	TP 4H	AP 5A	.	.	.	.	.	.	.	.
Chromosome	425093	425094	TnInsertion-865	6606	1.13234	.	5507	1.1949	.	.	.	TA	425038	425640	+	BCG_0367	BCG_0367	603	9	putative transcriptional regulatory protein (possibly tetR/acrR-family)	Rv0328	-	non-essential	NE	NE	TPok_unique	TP 2H	AP 8A	.	.	.	.	.	.	.	.
Chromosome	425347	425348	TnInsertion-866	6269	1.05272	.	5157	1.02952	.	.	.	TA	425038	425640	+	BCG_0367	BCG_0367	603	51	putative transcriptional regulatory protein (possibly tetR/acrR-family)	Rv0328	-	non-essential	NE	NE	.	.	.	.	.	.	.	.	.	.	.
Chromosome	425794	425795	TnInsertion-867	643	0.874636	.	528	1	.	.	.	TA	425621	426247	-	BCG_0368c	BCG_0368c	627	72	hypothetical protein	Rv0329c	-	non-essential	NE	NE	Unique	TP 3H	AP 2F	.	.	.	.	.	.	.	.
Chromosome	426215	426216	TnInsertion-868	569	1.76214	.	492	1.84393	.	.	.	TA	425621	426247	-	BCG_0368c	BCG_0368c	627	5	hypothetical protein	Rv0329c	-	non-essential	NE	NE	Unique	TP 8H	AP 8H	.	.	.	.	.	.	.	.
Chromosome	426493	426494	TnInsertion-869	8213	1.04558	.	6761	1.10886	.	.	.	TA	426274	427014	-	BCG_0369c	BCG_0369c	741	70	hypothetical protein	Rv0330c	-	non-essential	NE	NE	.	.	.	.	.	.	.	.	.	.	.
Chromosome	426878	426879	TnInsertion-870	3362	0.986998	.	2822	0.990127	.	.	.	TA	426274	427014	-	BCG_0369c	BCG_0369c	741	18	hypothetical protein	Rv0330c	-	non-essential	NE	NE	TPok_unique	TP 6A	AP 2G	.	.	.	.	.	.	.	.
Chromosome	427678	427679	TnInsertion-871	4832	1.21448	.	4080	1.32744	.	.	.	TA	427128	428294	+	BCG_0370	BCG_0370	1167	47	putative dehydrogenase/reductase	Rv0331	-	non-essential	NE	NE	Unique	TP 4B	AP 9H	.	.	.	.	.	.	.	.
Chromosome	428142	428143	TnInsertion-872	7028	0.938224	.	5551	1.00036	.	.	.	TA	427128	428294	+	BCG_0370	BCG_0370	1167	87	putative dehydrogenase/reductase	Rv0331	-	non-essential	NE	NE	Heuristic	TP 7C	AP 4F	.	.	.	.	.	.	.	.
Chromosome	428919	428920	TnInsertion-873	1625	0.639758	.	1249	0.649934	.	.	.	TA	428369	429154	+	BCG_0371	BCG_0371	786	70	hypothetical protein	Rv0332	-	non-essential	NE	NE	Unique	TP 3B	AP 11G	.	.	.	.	.	.	.	.
Chromosome	429168	429169	TnInsertion-874	762	0.604211	.	638	0.62341	.	.	.	TA	.	.	.	.	.	.	.	.	.	.	.	.	.	Unique	TP 4B	AP 9B	.	.	.	.	.	.	.	.
Chromosome	429584	429585	TnInsertion-875	8821	1.2003	.	7149	1.24177	.	.	.	TA	.	.	.	.	.	.	.	.	.	.	.	.	.	APok_unique	TP 3A	AP 10A	.	.	.	.	.	.	.	.
Chromosome	431470	431471	TnInsertion-876	37	0.772727	Duplicated_Region	34	0.478261	Duplicated_Region	.	.	TA	431119	432630	+	BCG_0375	BCG_0375	1512	23	Conserved 13E12 repeat family protein	Rv0336, Rv0515	-	non-essential, non-essential	NE, NE	S, S	Coverage below 300	.	.	.	.	.	.	.	.	.	.
Chromosome	431494	431495	TnInsertion-877	10453	0.700338	Duplicated_Region	7634	0.613271	Duplicated_Region	.	.	TA	431119	432630	+	BCG_0375	BCG_0375	1512	25	Conserved 13E12 repeat family protein	Rv0336, Rv0515	-	non-essential, non-essential	NE, NE	S, S	TPok_unique	TP 2A	AP 1F	.	.	.	.	.	.	.	.
Chromosome	432192	432193	TnInsertion-878	3807	0.734002	Duplicated_Region	2827	0.735421	Duplicated_Region	.	.	TA	431119	432630	+	BCG_0375	BCG_0375	1512	71	Conserved 13E12 repeat family protein	Rv0336, Rv0515	-	non-essential, non-essential	NE, NE	S, S	Unique	TP 3B	AP 4A	.	.	.	.	.	.	.	.
Chromosome	432202	432203	TnInsertion-879	2446	0.814815	Duplicated_Region	1984	0.900383	Duplicated_Region	.	.	TA	431119	432630	+	BCG_0375	BCG_0375	1512	72	Conserved 13E12 repeat family protein	Rv0336, Rv0515	-	non-essential, non-essential	NE, NE	S, S	Unique	TP 8B	AP 12E	.	.	.	.	.	.	.	.
Chromosome	432299	432300	TnInsertion-880	909	1.08108	Duplicated_Region	718	1.1369	Duplicated_Region	.	.	TA	431119	432630	+	BCG_0375	BCG_0375	1512	78	Conserved 13E12 repeat family protein	Rv0336, Rv0515	-	non-essential, non-essential	NE, NE	S, S	Unique	TP 8B	AP 10B	.	.	.	.	.	.	.	.
Chromosome	432339	432340	TnInsertion-881	8555	1.00327	Duplicated_Region	6763	0.989703	Duplicated_Region	.	.	TA	431119	432630	+	BCG_0375	BCG_0375	1512	81	Conserved 13E12 repeat family protein	Rv0336, Rv0515	-	non-essential, non-essential	NE, NE	S, S	.	.	.	.	.	.	.	.	.	.	.
Chromosome	432343	432344	TnInsertion-882	4943	1.01928	Duplicated_Region	3824	0.972151	Duplicated_Region	.	.	TA	431119	432630	+	BCG_0375	BCG_0375	1512	81	Conserved 13E12 repeat family protein	Rv0336, Rv0515	-	non-essential, non-essential	NE, NE	S, S	.	.	.	.	.	.	.	.	.	.	.
Chromosome	432801	432802	TnInsertion-883	2690	1.21764	.	2228	1.26884	.	.	.	TA	432800	434089	-	BCG_0376c	aspC	1290	100	putative aspartate aminotransferase aspC	Rv0337c	aspC	essential	E	E	Heuristic	TP 11H	AP 2A	.	.	.	.	.	.	.	.
Chromosome	438533	438534	TnInsertion-884	14646	0.807033	.	11503	0.785626	.	.	.	TA	436877	439375	-	BCG_0378c	BCG_0378c	2499	34	putative transcriptional regulatory protein	Rv0339c	-	no-data	NE	NE	Unique	TP 11E	AP 6H	.	.	.	.	.	.	.	.
Chromosome	439338	439339	TnInsertion-885	2860	1.12956	.	2431	1.15514	.	.	.	TA	436877	439375	-	BCG_0378c	BCG_0378c	2499	2	putative transcriptional regulatory protein	Rv0339c	-	no-data	NE	NE	Heuristic	TP 3H	AP 5A	.	.	.	.	.	.	.	.
Chromosome	439522	439523	TnInsertion-886	3012	1.16847	.	2389	1.18373	.	.	.	TA	.	.	.	.	.	.	.	.	.	.	.	.	.	Unique	TP 4B	AP 6A	.	.	.	.	.	.	.	.
Chromosome	442702	442703	TnInsertion-887	3468	0.934189	.	2961	0.976636	.	MiniMTL-114	2234	TA	441765	443687	+	BCG_0381	iniA	1923	49	Isoniazid inductible gene protein iniA	Rv0342	iniA	non-essential	NE	NE	Unique	TP 9H	AP 5H	.	.	.	Unique	TP 9H	AP 5H	.	.
Chromosome	443043	443044	TnInsertion-888	15940	1.26839	.	12431	1.29608	.	.	.	TA	441765	443687	+	BCG_0381	iniA	1923	66	Isoniazid inductible gene protein iniA	Rv0342	iniA	non-essential	NE	NE	Unique	TP 5B	AP 4H	.	.	.	.	.	.	.	.
Chromosome	443337	443338	TnInsertion-889	856	1	.	628	0.908815	.	.	.	TA	441765	443687	+	BCG_0381	iniA	1923	82	Isoniazid inductible gene protein iniA	Rv0342	iniA	non-essential	NE	NE	Unique	TP 8E	AP 12G	.	.	.	.	.	.	.	.
Chromosome	445686	445687	TnInsertion-890	793	0.88361	.	686	0.900277	.	.	.	TA	445308	445868	-	BCG_0383c	lpqJ	561	33	putative lipoprotein lpqJ	Rv0344c	lpqJ	non-essential	NE	NE	TPok_unique	TP 5C	AP 11E	.	.	.	.	.	.	.	.
Chromosome	445727	445728	TnInsertion-891	3146	1.07246	.	2523	1.12732	.	.	.	TA	445308	445868	-	BCG_0383c	lpqJ	561	25	putative lipoprotein lpqJ	Rv0344c	lpqJ	non-essential	NE	NE	Unique	TP 4E	AP 6G	.	.	.	.	.	.	.	.
Chromosome	446102	446103	TnInsertion-892	3971	1.05645	.	3278	1.00122	.	.	.	TA	445977	446387	+	BCG_0384	BCG_0384	411	30	hypothetical protein	Rv0345	-	non-essential	NE	NE	Unique	TP 6G	AP 11G	.	.	.	.	.	.	.	.
Chromosome	446595	446596	TnInsertion-893	12139	0.91045	.	10069	0.894806	.	.	.	TA	446429	447892	-	BCG_0385c	ansP2	1464	89	putative l-asparagine permease ansP2	Rv0346c	ansP2	non-essential	NE	NE	Heuristic	TP 9B	AP 7H	.	.	.	.	.	.	.	.
Chromosome	446946	446947	TnInsertion-894	1038	0.840426	.	841	0.808602	.	.	.	TA	446429	447892	-	BCG_0385c	ansP2	1464	65	putative l-asparagine permease ansP2	Rv0346c	ansP2	non-essential	NE	NE	TPok_unique	TP 4B	AP 7B	.	.	.	.	.	.	.	.
Chromosome	447066	447067	TnInsertion-895	4884	1.01153	.	3649	0.996171	.	.	.	TA	446429	447892	-	BCG_0385c	ansP2	1464	56	putative l-asparagine permease ansP2	Rv0346c	ansP2	non-essential	NE	NE	Unique	TP 7E	AP 1B	.	.	.	.	.	.	.	.
Chromosome	447075	447076	TnInsertion-896	20	0.538462	.	17	0.7	.	.	.	TA	446429	447892	-	BCG_0385c	ansP2	1464	56	putative l-asparagine permease ansP2	Rv0346c	ansP2	non-essential	NE	NE	Coverage below 300	.	.	.	.	.	.	.	.	.	.
Chromosome	447576	447577	TnInsertion-897	21273	1.06875	.	15705	1.09344	.	.	.	TA	446429	447892	-	BCG_0385c	ansP2	1464	22	putative l-asparagine permease ansP2	Rv0346c	ansP2	non-essential	NE	NE	Heuristic	TP 6B	AP 1F	.	.	.	.	.	.	.	.
Chromosome	447627	447628	TnInsertion-898	4844	1.08523	.	4145	1.02097	.	.	.	TA	446429	447892	-	BCG_0385c	ansP2	1464	18	putative l-asparagine permease ansP2	Rv0346c	ansP2	non-essential	NE	NE	Unique	TP 4A	AP 6H	.	.	.	.	.	.	.	.
Chromosome	447717	447718	TnInsertion-899	1765	0.985377	.	1487	0.977394	.	.	.	TA	446429	447892	-	BCG_0385c	ansP2	1464	12	putative l-asparagine permease ansP2	Rv0346c	ansP2	non-essential	NE	NE	Unique	TP 8A	AP 10A	.	.	.	.	.	.	.	.
Chromosome	449766	449767	TnInsertion-900	641	0.760989	.	480	0.771218	.	.	.	TA	449220	449873	+	BCG_0387	BCG_0387	654	83	putative transcriptional regulatory protein	Rv0348	-	non-essential	E	U	.	.	.	.	.	.	.	.	.	.	.
Chromosome	449915	449916	TnInsertion-901	5619	0.839882	.	4479	0.845488	.	MiniMTL-115	877	TA	449876	450535	+	BCG_0388	BCG_0388	660	6	hypothetical protein	Rv0349	-	non-essential	NE	NE	TPok_unique	TP 12F	AP 9A	.	.	.	Unique	TP 12F	AP 9A	.	.
Chromosome	449972	449973	TnInsertion-902	6746	0.731964	.	3848	0.133765	.	.	.	TA	449876	450535	+	BCG_0388	BCG_0388	660	15	hypothetical protein	Rv0349	-	non-essential	NE	NE	Unique	TP 2C	AP 11C	.	.	.	.	.	.	.	.
Chromosome	450266	450267	TnInsertion-903	382	1.56376	.	347	1.58955	.	.	.	TA	449876	450535	+	BCG_0388	BCG_0388	660	59	hypothetical protein	Rv0349	-	non-essential	NE	NE	Unique	TP 4C	AP 5F	.	.	.	.	.	.	.	.
Chromosome	454504	454505	TnInsertion-904	1504	0.945666	.	1287	0.99226	.	.	.	TA	453379	454566	+	BCG_0391	dnaJ1	1188	95	putative chaperone protein dnaJ1	Rv0352	dnaJ1	essential	E	E	Unique	TP 7B	AP 7E	.	.	.	.	.	.	.	.
Chromosome	455034	455035	TnInsertion-905	19105	0.874877	.	14861	0.912366	.	.	.	TA	454969	465492	-	BCG_0393c	PPE8	10524	99	PPE family protein	Rv0355c	PPE8	no-data	NE	NE	.	.	.	.	.	.	.	.	.	.	.
Chromosome	455458	455459	TnInsertion-906	1510	0.901763	.	1167	0.961345	.	.	.	TA	454969	465492	-	BCG_0393c	PPE8	10524	95	PPE family protein	Rv0355c	PPE8	no-data	NE	NE	TPok_unique	TP 8F	AP 3F	.	.	.	.	.	.	.	.
Chromosome	455479	455480	TnInsertion-907	4932	0.894009	.	3908	0.895247	.	.	.	TA	454969	465492	-	BCG_0393c	PPE8	10524	95	PPE family protein	Rv0355c	PPE8	no-data	NE	NE	Unique	TP 4E	AP 8D	.	.	.	.	.	.	.	.
Chromosome	455501	455502	TnInsertion-908	21769	0.740824	.	17444	0.699698	.	.	.	TA	454969	465492	-	BCG_0393c	PPE8	10524	95	PPE family protein	Rv0355c	PPE8	no-data	NE	NE	.	.	.	.	.	.	.	.	.	.	.
Chromosome	455553	455554	TnInsertion-909	417	0.797414	.	353	0.810256	.	.	.	TA	454969	465492	-	BCG_0393c	PPE8	10524	94	PPE family protein	Rv0355c	PPE8	no-data	NE	NE	Unique	TP 3G	AP 9E	.	.	.	.	.	.	.	.
Chromosome	455617	455618	TnInsertion-910	5782	1.27548	.	4092	1.26327	.	.	.	TA	454969	465492	-	BCG_0393c	PPE8	10524	94	PPE family protein	Rv0355c	PPE8	no-data	NE	NE	.	.	.	.	.	.	.	.	.	.	.
Chromosome	455831	455832	TnInsertion-911	414	0.562264	.	340	0.552511	.	.	.	TA	454969	465492	-	BCG_0393c	PPE8	10524	92	PPE family protein	Rv0355c	PPE8	no-data	NE	NE	Unique	TP 10A	AP 2E	.	.	.	.	.	.	.	.
Chromosome	455891	455892	TnInsertion-912	5260	0.789116	.	4043	0.782628	.	.	.	TA	454969	465492	-	BCG_0393c	PPE8	10524	91	PPE family protein	Rv0355c	PPE8	no-data	NE	NE	Unique	TP 11A	AP 3F	.	.	.	.	.	.	.	.
Chromosome	455981	455982	TnInsertion-913	6	0	.	0	0	Not_Found	.	.	TA	454969	465492	-	BCG_0393c	PPE8	10524	90	PPE family protein	Rv0355c	PPE8	no-data	NE	NE	Coverage below 300	.	.	.	.	.	.	.	.	.	.
Chromosome	456365	456366	TnInsertion-914	4045	1.65966	Duplicated_Region	2141	0.889673	.	.	.	TA	454969	465492	-	BCG_0393c	PPE8	10524	87	PPE family protein	Rv0355c	PPE8	no-data	NE	NE	.	.	.	.	.	.	.	.	.	.	.
Chromosome	456395	456396	TnInsertion-915	4910	1.02518	Duplicated_Region	4456	1.4497	.	.	.	TA	454969	465492	-	BCG_0393c	PPE8	10524	86	PPE family protein	Rv0355c	PPE8	no-data	NE	NE	Heuristic	TP 5E	AP 10A	.	.	.	.	.	.	.	.
Chromosome	456608	456609	TnInsertion-916	3385	1.41786	.	2711	1.44014	.	.	.	TA	454969	465492	-	BCG_0393c	PPE8	10524	84	PPE family protein	Rv0355c	PPE8	no-data	NE	NE	Heuristic	TP 8E	AP 10E	.	.	.	.	.	.	.	.
Chromosome	456976	456977	TnInsertion-917	13306	0.639074	.	3860	192	.	.	.	TA	454969	465492	-	BCG_0393c	PPE8	10524	81	PPE family protein	Rv0355c	PPE8	no-data	NE	NE	Heuristic	TP 12B	AP 12B	.	.	.	.	.	.	.	.
Chromosome	457014	457015	TnInsertion-918	7400	254.172	.	5336	295.444	.	.	.	TA	454969	465492	-	BCG_0393c	PPE8	10524	81	PPE family protein	Rv0355c	PPE8	no-data	NE	NE	.	.	.	.	.	.	.	.	.	.	.
Chromosome	457244	457245	TnInsertion-919	2636	1.15359	.	2137	1.17839	.	.	.	TA	454969	465492	-	BCG_0393c	PPE8	10524	78	PPE family protein	Rv0355c	PPE8	no-data	NE	NE	Unique	TP 7E	AP 3E	.	.	.	.	.	.	.	.
Chromosome	457379	457380	TnInsertion-920	21094	1.27846	.	15974	1.22603	.	MiniMTL-116	2151	TA	454969	465492	-	BCG_0393c	PPE8	10524	77	PPE family protein	Rv0355c	PPE8	no-data	NE	NE	.	.	.	.	.	.	.	.	.	.	.
Chromosome	457482	457483	TnInsertion-921	10677	0.972474	.	8137	1.00123	.	.	.	TA	454969	465492	-	BCG_0393c	PPE8	10524	76	PPE family protein	Rv0355c	PPE8	no-data	NE	NE	.	.	.	.	.	.	.	.	.	.	.
Chromosome	457967	457968	TnInsertion-922	17134	0.993834	.	13325	1.05348	.	MiniMTL-117	1179	TA	454969	465492	-	BCG_0393c	PPE8	10524	72	PPE family protein	Rv0355c	PPE8	no-data	NE	NE	Unique	TP 5D	AP 2H	.	.	.	Unique	TP 5D	AP 2H	.	.
Chromosome	457997	457998	TnInsertion-923	1027	1.05411	.	793	1.00253	.	.	.	TA	454969	465492	-	BCG_0393c	PPE8	10524	71	PPE family protein	Rv0355c	PPE8	no-data	NE	NE	Unique	TP 1E	AP 11H	.	.	.	.	.	.	.	.
Chromosome	458721	458722	TnInsertion-924	2182	0.687548	.	1763	0.726738	.	.	.	TA	454969	465492	-	BCG_0393c	PPE8	10524	64	PPE family protein	Rv0355c	PPE8	no-data	NE	NE	Unique	TP 7F	AP 3E	.	.	.	.	.	.	.	.
Chromosome	458837	458838	TnInsertion-925	11619	0.944603	.	8043	0.868293	.	.	.	TA	454969	465492	-	BCG_0393c	PPE8	10524	63	PPE family protein	Rv0355c	PPE8	no-data	NE	NE	.	.	.	.	.	.	.	.	.	.	.
Chromosome	458966	458967	TnInsertion-926	2413	1.01587	.	2058	1.01765	.	.	.	TA	454969	465492	-	BCG_0393c	PPE8	10524	62	PPE family protein	Rv0355c	PPE8	no-data	NE	NE	Unique	TP 2A	AP 11D	.	.	.	.	.	.	.	.
Chromosome	459126	459127	TnInsertion-927	14260	1.16159	.	11412	1.13748	.	.	.	TA	454969	465492	-	BCG_0393c	PPE8	10524	60	PPE family protein	Rv0355c	PPE8	no-data	NE	NE	.	.	.	.	.	.	.	.	.	.	.
Chromosome	459467	459468	TnInsertion-928	2622	0.813774	Duplicated_Region	0	0	Not_Found	.	.	TA	454969	465492	-	BCG_0393c	PPE8	10524	57	PPE family protein	Rv0355c	PPE8	no-data	NE	NE	Unique	TP 10C	AP 11H	.	.	.	.	.	.	.	.
Chromosome	459497	459498	TnInsertion-929	10430	0.480816	Duplicated_Region	11159	0.987355	.	.	.	TA	454969	465492	-	BCG_0393c	PPE8	10524	57	PPE family protein	Rv0355c	PPE8	no-data	NE	NE	Unique	TP 12A	AP 8E	.	.	.	.	.	.	.	.
Chromosome	459527	459528	TnInsertion-930	733	0.86514	.	550	0.797386	.	MiniMTL-118	28	TA	454969	465492	-	BCG_0393c	PPE8	10524	57	PPE family protein	Rv0355c	PPE8	no-data	NE	NE	Unique	TP 10H	AP 8H	.	.	.	Coverage below 150	.	.	.	.
Chromosome	459711	459712	TnInsertion-931	5452	1.2244	.	4424	1.19444	.	.	.	TA	454969	465492	-	BCG_0393c	PPE8	10524	55	PPE family protein	Rv0355c	PPE8	no-data	NE	NE	Unique	TP 7C	AP 11G	.	.	.	.	.	.	.	.
Chromosome	459888	459889	TnInsertion-932	3044	0.8415	.	2511	0.846324	.	.	.	TA	454969	465492	-	BCG_0393c	PPE8	10524	53	PPE family protein	Rv0355c	PPE8	no-data	NE	NE	.	.	.	.	.	.	.	.	.	.	.
Chromosome	460409	460410	TnInsertion-933	31396	1.03197	.	24045	1.04169	.	.	.	TA	454969	465492	-	BCG_0393c	PPE8	10524	48	PPE family protein	Rv0355c	PPE8	no-data	NE	NE	Heuristic	TP 11A	AP 12F	.	.	.	.	.	.	.	.
Chromosome	460427	460428	TnInsertion-934	3867	0.787795	.	3216	0.756417	.	.	.	TA	454969	465492	-	BCG_0393c	PPE8	10524	48	PPE family protein	Rv0355c	PPE8	no-data	NE	NE	Heuristic	TP 5A	AP 12H	.	.	.	.	.	.	.	.
Chromosome	460439	460440	TnInsertion-935	11918	1.01556	.	9319	0.984455	.	.	.	TA	454969	465492	-	BCG_0393c	PPE8	10524	48	PPE family protein	Rv0355c	PPE8	no-data	NE	NE	Unique	TP 2B	AP 5G	.	.	.	.	.	.	.	.
Chromosome	460499	460500	TnInsertion-936	7585	0.927827	.	6142	0.873132	.	.	.	TA	454969	465492	-	BCG_0393c	PPE8	10524	47	PPE family protein	Rv0355c	PPE8	no-data	NE	NE	.	.	.	.	.	.	.	.	.	.	.
Chromosome	460874	460875	TnInsertion-937	2619	0.823167	Duplicated_Region	4197	0.848899	.	.	.	TA	454969	465492	-	BCG_0393c	PPE8	10524	44	PPE family protein	Rv0355c	PPE8	no-data	NE	NE	Unique	TP 10C	AP 11H	.	.	.	.	.	.	.	.
Chromosome	460934	460935	TnInsertion-938	2857	0.925202	.	2066	0.920074	.	.	.	TA	454969	465492	-	BCG_0393c	PPE8	10524	43	PPE family protein	Rv0355c	PPE8	no-data	NE	NE	Unique	TP 4B	AP 4B	.	.	.	.	.	.	.	.
Chromosome	461240	461241	TnInsertion-939	2459	0.903251	.	1917	0.899901	.	.	.	TA	454969	465492	-	BCG_0393c	PPE8	10524	40	PPE family protein	Rv0355c	PPE8	no-data	NE	NE	.	.	.	.	.	.	.	.	.	.	.
Chromosome	461602	461603	TnInsertion-940	15869	0.737355	.	10309	0.708768	.	.	.	TA	454969	465492	-	BCG_0393c	PPE8	10524	37	PPE family protein	Rv0355c	PPE8	no-data	NE	NE	TPok_unique	TP 2B	AP 1A	.	.	.	.	.	.	.	.
Chromosome	461891	461892	TnInsertion-941	1209	1.20219	.	985	1.3014	.	.	.	TA	454969	465492	-	BCG_0393c	PPE8	10524	34	PPE family protein	Rv0355c	PPE8	no-data	NE	NE	Unique	TP 6F	AP 11B	.	.	.	.	.	.	.	.
Chromosome	461906	461907	TnInsertion-942	4151	0.749263	.	3143	0.748053	.	.	.	TA	454969	465492	-	BCG_0393c	PPE8	10524	34	PPE family protein	Rv0355c	PPE8	no-data	NE	NE	.	.	.	.	.	.	.	.	.	.	.
Chromosome	462251	462252	TnInsertion-943	4192	1.62492	.	2779	1.71122	.	.	.	TA	454969	465492	-	BCG_0393c	PPE8	10524	31	PPE family protein	Rv0355c	PPE8	no-data	NE	NE	Unique	TP 1E	AP 9H	.	.	.	.	.	.	.	.
Chromosome	462255	462256	TnInsertion-944	2448	0.359218	Duplicated_Region	2472	0.744531	.	.	.	TA	454969	465492	-	BCG_0393c	PPE8	10524	31	PPE family protein	Rv0355c	PPE8	no-data	NE	NE	Unique	TP 2C	AP 11A	.	.	.	.	.	.	.	.
Chromosome	462285	462286	TnInsertion-945	2216	0.798701	.	1881	0.744898	.	.	.	TA	454969	465492	-	BCG_0393c	PPE8	10524	30	PPE family protein	Rv0355c	PPE8	no-data	NE	NE	Unique	TP 10D	AP 11C	.	.	.	.	.	.	.	.
Chromosome	462311	462312	TnInsertion-946	13940	0.792465	.	10738	0.75831	.	.	.	TA	454969	465492	-	BCG_0393c	PPE8	10524	30	PPE family protein	Rv0355c	PPE8	no-data	NE	NE	.	.	.	.	.	.	.	.	.	.	.
Chromosome	462768	462769	TnInsertion-947	10590	0.490709	.	8200	0.461936	.	.	.	TA	454969	465492	-	BCG_0393c	PPE8	10524	26	PPE family protein	Rv0355c	PPE8	no-data	NE	NE	TPok_unique	TP 6C	AP 5A	.	.	.	.	.	.	.	.
Chromosome	462973	462974	TnInsertion-948	2990	0.866417	.	2273	0.887874	.	.	.	TA	454969	465492	-	BCG_0393c	PPE8	10524	24	PPE family protein	Rv0355c	PPE8	no-data	NE	NE	Unique	TP 1D	AP 7G	.	.	.	.	.	.	.	.
Chromosome	462982	462983	TnInsertion-949	1865	0.926653	.	1446	0.933155	.	MiniMTL-119	1478	TA	454969	465492	-	BCG_0393c	PPE8	10524	24	PPE family protein	Rv0355c	PPE8	no-data	NE	NE	APok_unique	TP 9H	AP 12F	.	.	.	Unique	TP 9H	AP 12F	.	.
Chromosome	463298	463299	TnInsertion-950	3425	1.15816	.	2700	1.20049	.	MiniMTL-120	9	TA	454969	465492	-	BCG_0393c	PPE8	10524	21	PPE family protein	Rv0355c	PPE8	no-data	NE	NE	Heuristic	TP 8H	AP 8G	.	.	.	Coverage below 150	.	.	.	.
Chromosome	463832	463833	TnInsertion-951	1020	1.07317	.	831	1.00241	.	.	.	TA	454969	465492	-	BCG_0393c	PPE8	10524	16	PPE family protein	Rv0355c	PPE8	no-data	NE	NE	.	.	.	.	.	.	.	.	.	.	.
Chromosome	464312	464313	TnInsertion-952	9860	1.05975	.	7721	1.00702	.	.	.	TA	454969	465492	-	BCG_0393c	PPE8	10524	11	PPE family protein	Rv0355c	PPE8	no-data	NE	NE	.	.	.	.	.	.	.	.	.	.	.
Chromosome	464387	464388	TnInsertion-953	2201	1.02484	.	1698	0.927355	.	.	.	TA	454969	465492	-	BCG_0393c	PPE8	10524	11	PPE family protein	Rv0355c	PPE8	no-data	NE	NE	Unique	TP 6E	AP 8A	.	.	.	.	.	.	.	.
Chromosome	464434	464435	TnInsertion-954	2782	1.66475	.	2237	1.5595	.	.	.	TA	454969	465492	-	BCG_0393c	PPE8	10524	10	PPE family protein	Rv0355c	PPE8	no-data	NE	NE	Unique	TP 3H	AP 4E	.	.	.	.	.	.	.	.
Chromosome	464492	464493	TnInsertion-955	6642	1.41264	.	5398	1.39485	.	MiniMTL-121	6	TA	454969	465492	-	BCG_0393c	PPE8	10524	10	PPE family protein	Rv0355c	PPE8	no-data	NE	NE	.	.	.	.	.	.	Coverage below 150	.	.	.	.
Chromosome	464640	464641	TnInsertion-956	3680	0.929733	.	2997	0.984768	.	.	.	TA	454969	465492	-	BCG_0393c	PPE8	10524	8	PPE family protein	Rv0355c	PPE8	no-data	NE	NE	.	.	.	.	.	.	.	.	.	.	.
Chromosome	465074	465075	TnInsertion-957	1524	2.65526	Duplicated_Region	1548	1.21777	.	.	.	TA	454969	465492	-	BCG_0393c	PPE8	10524	4	PPE family protein	Rv0355c	PPE8	no-data	NE	NE	TPok_unique	TP 5H	AP 9F	.	.	.	.	.	.	.	.
Chromosome	465178	465179	TnInsertion-958	1113	1.12405	.	980	1.20721	.	.	.	TA	454969	465492	-	BCG_0393c	PPE8	10524	3	PPE family protein	Rv0355c	PPE8	no-data	NE	NE	Unique	TP 7B	AP 5C	.	.	.	.	.	.	.	.
Chromosome	465278	465279	TnInsertion-959	14332	0.915019	.	11455	0.943502	.	.	.	TA	454969	465492	-	BCG_0393c	PPE8	10524	2	PPE family protein	Rv0355c	PPE8	no-data	NE	NE	.	.	.	.	.	.	.	.	.	.	.
Chromosome	465446	465447	TnInsertion-960	5647	1.48986	.	4843	1.46589	.	.	.	TA	454969	465492	-	BCG_0393c	PPE8	10524	0	PPE family protein	Rv0355c	PPE8	no-data	NE	NE	Unique	TP 9C	AP 11C	.	.	.	.	.	.	.	.
Chromosome	465494	465495	TnInsertion-961	7466	0.762928	.	5595	0.76165	.	.	.	TA	.	.	.	.	.	.	.	.	.	.	.	.	.	Unique	TP 9B	AP 7F	.	.	.	.	.	.	.	.
Chromosome	468454	468455	TnInsertion-962	9651	0.766935	.	8221	0.746919	.	.	.	TA	468331	469110	+	BCG_0397	BCG_0397	780	16	putative integral membrane protein	Rv0359	-	non-essential	NE	NE	Unique	TP 4G	AP 5G	.	.	.	.	.	.	.	.
Chromosome	468676	468677	TnInsertion-963	811	1.23416	.	656	1.20134	.	.	.	TA	468331	469110	+	BCG_0397	BCG_0397	780	44	putative integral membrane protein	Rv0359	-	non-essential	NE	NE	.	.	.	.	.	.	.	.	.	.	.
Chromosome	469535	469536	TnInsertion-964	4197	1.17687	.	3118	1.11677	.	.	.	TA	469115	469552	-	BCG_0398c	BCG_0398c	438	4	hypothetical protein	Rv0360c	-	non-essential	NE	NE	Unique	TP 11D	AP 1A	.	.	.	.	.	.	.	.
Chromosome	470509	470510	TnInsertion-965	8796	0.99275	.	7044	0.985904	.	.	.	TA	.	.	.	.	.	.	.	.	.	.	.	.	.	.	.	.	.	.	.	.	.	.	.	.
Chromosome	470612	470613	TnInsertion-966	103	0.943396	.	93	1.02174	.	MiniMTL-122	56	TA	.	.	.	.	.	.	.	.	.	.	.	.	.	Coverage below 300	.	.	.	.	.	Coverage below 150	.	.	.	.
Chromosome	470645	470646	TnInsertion-967	912	1.19231	.	735	1.08215	.	.	.	TA	.	.	.	.	.	.	.	.	.	.	.	.	.	Heuristic	TP 8H	AP 3C	.	.	.	.	.	.	.	.
Chromosome	471123	471124	TnInsertion-968	9351	1.00064	.	7426	1.02564	.	MiniMTL-123	1729	TA	470684	472066	+	BCG_0400	mgtE	1383	32	putative Mg2+ transport transmembrane protein mgtE	Rv0362	mgtE	non-essential	NE	NE	Heuristic	TP 6D	AP 11F	.	.	.	Unique	TP 6D	AP 11F	.	.
Chromosome	471209	471210	TnInsertion-969	40	0.25	.	36	0.241379	.	.	.	TA	470684	472066	+	BCG_0400	mgtE	1383	38	putative Mg2+ transport transmembrane protein mgtE	Rv0362	mgtE	non-essential	NE	NE	Coverage below 300	.	.	.	.	.	.	.	.	.	.
Chromosome	473978	473979	TnInsertion-970	169	0.742268	.	111	0.819672	.	.	.	TA	473880	475010	-	BCG_0403c	BCG_0403c	1131	91	hypothetical protein	Rv0365c	-	non-essential	NE	NE	Coverage below 300	.	.	.	.	.	.	.	.	.	.
Chromosome	474385	474386	TnInsertion-971	6589	0.857626	.	5373	0.954529	.	.	.	TA	473880	475010	-	BCG_0403c	BCG_0403c	1131	55	hypothetical protein	Rv0365c	-	non-essential	NE	NE	Unique	TP 8D	AP 6C	.	.	.	.	.	.	.	.
Chromosome	474391	474392	TnInsertion-972	5252	0.844101	.	4255	0.87693	.	MiniMTL-124	1895	TA	473880	475010	-	BCG_0403c	BCG_0403c	1131	55	hypothetical protein	Rv0365c	-	non-essential	NE	NE	Heuristic	TP 12F	AP 10D	.	.	.	Heuristic	TP 12F	AP 10D	.	.
Chromosome	475335	475336	TnInsertion-973	5132	0.803233	.	4285	0.805731	.	.	.	TA	475035	475628	-	BCG_0404c	BCG_0404c	594	49	hypothetical protein	Rv0366c	-	non-essential	NE	NE	Unique	TP 11D	AP 10D	.	.	.	.	.	.	.	.
Chromosome	476960	476961	TnInsertion-974	7256	0.972275	.	6050	0.942839	.	.	.	TA	476127	477338	-	BCG_0406c	BCG_0406c	1212	31	hypothetical protein	Rv0368c	-	non-essential	NE	NE	Unique	TP 4E	AP 7A	.	.	.	.	.	.	.	.
Chromosome	477117	477118	TnInsertion-975	10697	0.737937	.	8520	0.729598	.	.	.	TA	476127	477338	-	BCG_0406c	BCG_0406c	1212	18	hypothetical protein	Rv0368c	-	non-essential	NE	NE	TPok_unique	TP 2B	AP 12B	.	.	.	.	.	.	.	.
Chromosome	477991	477992	TnInsertion-976	11	0.1	.	11	0.1	.	.	.	TA	477960	478856	-	BCG_0408c	BCG_0408c	897	97	putative oxidoreductase	Rv0370c	-	no-data	E	U	Coverage below 300	.	.	.	.	.	.	.	.	.	.
Chromosome	478596	478597	TnInsertion-977	135	0.928571	.	107	0.844828	.	.	.	TA	477960	478856	-	BCG_0408c	BCG_0408c	897	29	putative oxidoreductase	Rv0370c	-	no-data	E	U	Coverage below 300	.	.	.	.	.	.	.	.	.	.
Chromosome	479789	479790	TnInsertion-978	7524	1.19487	.	6422	1.21448	.	.	.	TA	479443	480198	-	BCG_0410c	BCG_0410c	756	54	hypothetical protein	Rv0372c	-	essential	NE	NE	Unique	TP 4H	AP 9A	.	.	.	.	.	.	.	.
Chromosome	481511	481512	TnInsertion-979	9591	1.05111	.	7842	1.07022	.	.	.	TA	480217	482616	-	BCG_0411c	BCG_0411c	2400	46	putative carbon monoxyde dehydrogenase (large chain)	Rv0373c	-	non-essential	E	NE	Heuristic	TP 6B	AP 5H	.	.	.	.	.	.	.	.
Chromosome	485221	485222	TnInsertion-980	3650	1.23652	.	2933	1.18067	.	.	.	TA	.	.	.	.	.	.	.	.	.	.	.	.	.	Unique	TP 2E	AP 10B	.	.	.	.	.	.	.	.
Chromosome	487811	487812	TnInsertion-981	653	0.573494	.	536	0.567251	.	.	.	TA	487728	488636	-	BCG_0419c	BCG_0419c	909	91	hypothetical protein	Rv0381c	-	non-essential	NE	NE	Unique	TP 4C	AP 12A	.	.	.	.	.	.	.	.
Chromosome	487879	487880	TnInsertion-982	8920	1.0591	.	7256	1.0532	.	.	.	TA	487728	488636	-	BCG_0419c	BCG_0419c	909	83	hypothetical protein	Rv0381c	-	non-essential	NE	NE	Unique	TP 10B	AP 4F	.	.	.	.	.	.	.	.
Chromosome	488212	488213	TnInsertion-983	3324	0.699387	.	2555	0.680921	.	.	.	TA	487728	488636	-	BCG_0419c	BCG_0419c	909	47	hypothetical protein	Rv0381c	-	non-essential	NE	NE	Unique	TP 2B	AP 12F	.	.	.	.	.	.	.	.
Chromosome	489284	489285	TnInsertion-984	2809	1.32149	.	2427	1.32471	.	.	.	TA	489274	490128	-	BCG_0421c	BCG_0421c	855	99	putative secreted protein	Rv0383c	-	essential	E	E	Unique	TP 3E	AP 11H	.	.	.	.	.	.	.	.
Chromosome	491672	491673	TnInsertion-985	8223	1.15375	.	5986	1.2228	.	.	.	TA	490269	492815	-	BCG_0422c	clpB	2547	45	putative endopeptidase ATP binding protein (chain b) clpB	Rv0384c	clpB	essential	E	E	Unique	TP 12D	AP 11B	.	.	.	.	.	.	.	.
Chromosome	492669	492670	TnInsertion-986	16134	1.13582	.	12831	1.1718	.	.	.	TA	490269	492815	-	BCG_0422c	clpB	2547	6	putative endopeptidase ATP binding protein (chain b) clpB	Rv0384c	clpB	essential	E	E	Unique	TP 9E	AP 5H	.	.	.	.	.	.	.	.
Chromosome	493029	493030	TnInsertion-987	2971	1.07617	.	2524	1.11745	.	MiniMTL-125	1009	TA	492948	494120	+	BCG_0423	BCG_0423	1173	7	putative monooxygenase	Rv0385	-	non-essential	NE	NE	Unique	TP 9H	AP 9H	.	.	.	TPok_unique	TP 9H	AP 9H	.	.
Chromosome	493485	493486	TnInsertion-988	245	0.96	.	210	0.842105	.	.	.	TA	492948	494120	+	BCG_0423	BCG_0423	1173	46	putative monooxygenase	Rv0385	-	non-essential	NE	NE	Coverage below 300	.	.	.	.	.	.	.	.	.	.
Chromosome	494714	494715	TnInsertion-989	1885	1.13235	.	1595	1.12101	.	.	.	TA	494224	497481	+	BCG_0424	BCG_0424	3258	15	putative transcriptional regulatory protein (probably luxR/uhpA-family)	Rv0386	-	non-essential	NE	NE	Unique	TP 4F	AP 10C	.	.	.	.	.	.	.	.
Chromosome	495523	495524	TnInsertion-990	4573	1.16013	.	4021	1.25519	.	.	.	TA	494224	497481	+	BCG_0424	BCG_0424	3258	40	putative transcriptional regulatory protein (probably luxR/uhpA-family)	Rv0386	-	non-essential	NE	NE	Unique	TP 7A	AP 8A	.	.	.	.	.	.	.	.
Chromosome	495549	495550	TnInsertion-991	30510	1.03454	.	24389	1.04881	.	.	.	TA	494224	497481	+	BCG_0424	BCG_0424	3258	41	putative transcriptional regulatory protein (probably luxR/uhpA-family)	Rv0386	-	non-essential	NE	NE	.	.	.	.	.	.	.	.	.	.	.
Chromosome	495805	495806	TnInsertion-992	2741	1.42996	.	2288	1.46286	.	.	.	TA	494224	497481	+	BCG_0424	BCG_0424	3258	49	putative transcriptional regulatory protein (probably luxR/uhpA-family)	Rv0386	-	non-essential	NE	NE	Unique	TP 9D	AP 8C	.	.	.	.	.	.	.	.
Chromosome	495808	495809	TnInsertion-993	447	0.706107	.	372	0.646018	.	.	.	TA	494224	497481	+	BCG_0424	BCG_0424	3258	49	putative transcriptional regulatory protein (probably luxR/uhpA-family)	Rv0386	-	non-essential	NE	NE	Unique	TP 2A	AP 3G	.	.	.	.	.	.	.	.
Chromosome	496292	496293	TnInsertion-994	214	0.380645	.	183	0.307143	.	MiniMTL-126	171	TA	494224	497481	+	BCG_0424	BCG_0424	3258	63	putative transcriptional regulatory protein (probably luxR/uhpA-family)	Rv0386	-	non-essential	NE	NE	Coverage below 300	.	.	.	.	.	.	.	.	.	.
Chromosome	496657	496658	TnInsertion-995	376	0.908629	.	315	0.831395	.	.	.	TA	494224	497481	+	BCG_0424	BCG_0424	3258	75	putative transcriptional regulatory protein (probably luxR/uhpA-family)	Rv0386	-	non-essential	NE	NE	Unique	TP 7F	AP 11F	.	.	.	.	.	.	.	.
Chromosome	497811	497812	TnInsertion-996	7353	0.667725	.	3545	0.0022618	.	.	.	TA	497485	498816	-	BCG_0425c	PPE9	1332	76	PPE family protein	Rv0388c	PPE9	non-essential	NE	NE	Unique	TP 11D	AP 6C	.	.	.	.	.	.	.	.
Chromosome	497813	497814	TnInsertion-997	779	0.599589	.	0	0	Not_Found	.	.	TA	497485	498816	-	BCG_0425c	PPE9	1332	75	PPE family protein	Rv0388c	PPE9	non-essential	NE	NE	Unique	TP 2C	AP 6D	.	.	.	.	.	.	.	.
Chromosome	498954	498955	TnInsertion-998	7600	1.11228	.	5975	1.07178	.	.	.	TA	.	.	.	.	.	.	.	.	.	.	.	.	.	TPok_unique	TP 12E	AP 3E	.	.	.	.	.	.	.	.
Chromosome	499071	499072	TnInsertion-999	8	0.333333	.	8	0.333333	.	.	.	TA	.	.	.	.	.	.	.	.	.	.	.	.	.	Coverage below 300	.	.	.	.	.	.	.	.	.	.
Chromosome	499111	499112	TnInsertion-1000	3	0.5	.	0	0	Not_Found	.	.	TA	.	.	.	.	.	.	.	.	.	.	.	.	.	Coverage below 300	.	.	.	.	.	.	.	.	.	.
Chromosome	499754	499755	TnInsertion-1001	2608	0.946269	.	2129	0.870826	.	.	.	TA	499150	500409	+	BCG_0426	purT	1260	48	putative phosphoribosylglycinamide formyltransferase 2 purT	Rv0389	purT	non-essential	NE	NE	Heuristic	TP 2G	AP 4D	.	.	.	.	.	.	.	.
Chromosome	500050	500051	TnInsertion-1002	9712	0.965196	.	7331	1.01346	.	.	.	TA	499150	500409	+	BCG_0426	purT	1260	71	putative phosphoribosylglycinamide formyltransferase 2 purT	Rv0389	purT	non-essential	NE	NE	.	.	.	.	.	.	.	.	.	.	.
Chromosome	500412	500413	TnInsertion-1003	14078	0.97586	.	11661	1.01329	.	.	.	TA	500406	500828	+	BCG_0427	BCG_0427	423	1	hypothetical protein	Rv0390	-	non-essential	NE	NE	Heuristic	TP 8A	AP 2A	.	.	.	.	.	.	.	.
Chromosome	500945	500946	TnInsertion-1004	6407	1.07884	.	4285	1.47545	.	.	.	TA	500825	502045	+	BCG_0428	metZ	1221	10	putative o-succinylhomoserine sulfhydrylase metZ	Rv0391	metZ	non-essential	NE	U	Unique	TP 12D	AP 6C	.	.	.	.	.	.	.	.
Chromosome	501023	501024	TnInsertion-1005	9427	0.738337	.	7194	0.770613	.	.	.	TA	500825	502045	+	BCG_0428	metZ	1221	16	putative o-succinylhomoserine sulfhydrylase metZ	Rv0391	metZ	non-essential	NE	U	Unique	TP 11E	AP 4H	.	.	.	.	.	.	.	.
Chromosome	501743	501744	TnInsertion-1006	678	1.50185	.	474	1.19444	.	.	.	TA	500825	502045	+	BCG_0428	metZ	1221	75	putative o-succinylhomoserine sulfhydrylase metZ	Rv0391	metZ	non-essential	NE	U	Unique	TP 7F	AP 6F	.	.	.	.	.	.	.	.
Chromosome	504040	504041	TnInsertion-1007	1132	0.578801	.	1008	0.579937	.	MiniMTL-127	596	TA	503596	504921	+	BCG_0430	BCG_0430	1326	33	Conserved 13E12 repeat family protein	Rv0393	-	non-essential	NE	NE	Unique	TP 9H	AP 2E	.	.	.	Unique	TP 9H	AP 2E	.	.
Chromosome	504646	504647	TnInsertion-1008	7	1.5	.	27	12.5	.	.	.	TA	503596	504921	+	BCG_0430	BCG_0430	1326	79	Conserved 13E12 repeat family protein	Rv0393	-	non-essential	NE	NE	Coverage below 300	.	.	.	.	.	.	.	.	.	.
Chromosome	505080	505081	TnInsertion-1009	7022	1.07383	.	5526	0.920751	.	.	.	TA	504937	505656	-	BCG_0431c	BCG_0431c	720	80	putative secreted protein	Rv0394c	-	non-essential	NE	NE	Unique	TP 1E	AP 11F	.	.	.	.	.	.	.	.
Chromosome	505668	505669	TnInsertion-1010	271	0.584795	.	204	0.511111	.	.	.	TA	.	.	.	.	.	.	.	.	.	.	.	.	.	Coverage below 300	.	.	.	.	.	.	.	.	.	.
Chromosome	505779	505780	TnInsertion-1011	5128	0.832083	.	4305	0.837388	.	.	.	TA	505755	506159	+	BCG_0432	BCG_0432	405	6	hypothetical protein	Rv0395	-	non-essential	NE	NE	Unique	TP 6B	AP 11C	.	.	.	.	.	.	.	.
Chromosome	506712	506713	TnInsertion-1012	14492	1.29553	.	12062	1.36649	.	.	.	TA	506631	506999	+	BCG_0434	BCG_0434	369	22	Conserved 13E12 repeat family protein	Rv0397	-	non-essential	NE	NE	.	.	.	.	.	.	.	.	.	.	.
Chromosome	507129	507130	TnInsertion-1013	830	1.16146	.	735	1.2546	.	.	.	TA	.	.	.	.	.	.	.	.	.	.	.	.	.	Unique	TP 4A	AP 8D	.	.	.	.	.	.	.	.
Chromosome	507160	507161	TnInsertion-1014	68	0.658537	.	54	0.5	.	.	.	TA	.	.	.	.	.	.	.	.	.	.	.	.	.	Coverage below 300	.	.	.	.	.	.	.	.	.	.
Chromosome	507582	507583	TnInsertion-1015	2316	1.03873	.	990	989	.	.	.	TA	507494	508135	-	BCG_0435c	BCG_0435c	642	86	putative secreted protein	Rv0398c	-	no-data	NE	NE	Unique	TP 3G	AP 12E	.	.	.	.	.	.	.	.
Chromosome	508208	508209	TnInsertion-1016	15406	1.06515	.	11924	1.00639	.	MiniMTL-128	780	TA	508142	509371	-	BCG_0436c	lpqK	1230	95	putative lipoprotein lpqK	Rv0399c	lpqK	essential	NE	NE	Heuristic	TP 9F	AP 3D	.	.	.	Unique	TP 9F	AP 3D	.	.
Chromosome	508938	508939	TnInsertion-1017	14906	0.929579	.	12010	0.901821	.	.	.	TA	508142	509371	-	BCG_0436c	lpqK	1230	35	putative lipoprotein lpqK	Rv0399c	lpqK	essential	NE	NE	Unique	TP 11A	AP 8A	.	.	.	.	.	.	.	.
Chromosome	511129	511130	TnInsertion-1018	5934	0.836015	.	4968	0.762952	.	.	.	TA	.	.	.	.	.	.	.	.	.	.	.	.	.	Unique	TP 1E	AP 12H	.	.	.	.	.	.	.	.
Chromosome	511151	511152	TnInsertion-1019	5439	0.917166	.	4466	0.893175	.	.	.	TA	.	.	.	.	.	.	.	.	.	.	.	.	.	Unique	TP 1B	AP 7F	.	.	.	.	.	.	.	.
Chromosome	511789	511790	TnInsertion-1020	7037	0.965094	.	5406	1.09292	.	.	.	TA	511170	512273	-	BCG_0439c	mmpL1b	1104	44	putative transmembrane transport protein mmpL1b	ND	ND	ND	ND	ND	Unique	TP 8E	AP 6B	.	.	.	.	.	.	.	.
Chromosome	512014	512015	TnInsertion-1021	3300	0.732283	.	2606	0.686731	.	.	.	TA	511170	512273	-	BCG_0439c	mmpL1b	1104	24	putative transmembrane transport protein mmpL1b	ND	ND	ND	ND	ND	Unique	TP 3B	AP 9D	.	.	.	.	.	.	.	.
Chromosome	512181	512182	TnInsertion-1022	7101	0.846334	.	5663	0.84643	.	.	.	TA	511170	512273	-	BCG_0439c	mmpL1b	1104	8	putative transmembrane transport protein mmpL1b	ND	ND	ND	ND	ND	Unique	TP 1G	AP 4G	.	.	.	.	.	.	.	.
Chromosome	512381	512382	TnInsertion-1023	10995	1.17078	.	8352	1.22187	.	.	.	TA	512270	514045	-	BCG_0440c	mmpL1a	1776	94	putative transmembrane transport protein mmpL1a	ND	ND	ND	ND	ND	Unique	TP 2A	AP 4B	.	.	.	.	.	.	.	.
Chromosome	512659	512660	TnInsertion-1024	46	0.916667	.	31	0.55	.	.	.	TA	512270	514045	-	BCG_0440c	mmpL1a	1776	78	putative transmembrane transport protein mmpL1a	ND	ND	ND	ND	ND	Coverage below 300	.	.	.	.	.	.	.	.	.	.
Chromosome	512826	512827	TnInsertion-1025	8935	0.757129	.	7550	0.756222	.	.	.	TA	512270	514045	-	BCG_0440c	mmpL1a	1776	69	putative transmembrane transport protein mmpL1a	ND	ND	ND	ND	ND	Unique	TP 5A	AP 7E	.	.	.	.	.	.	.	.
Chromosome	512838	512839	TnInsertion-1026	327	0.703125	.	266	0.738562	.	.	.	TA	512270	514045	-	BCG_0440c	mmpL1a	1776	68	putative transmembrane transport protein mmpL1a	ND	ND	ND	ND	ND	Unique	TP 8H	AP 7E	.	.	.	.	.	.	.	.
Chromosome	513087	513088	TnInsertion-1027	12517	1.02115	.	10638	1.07855	.	.	.	TA	512270	514045	-	BCG_0440c	mmpL1a	1776	54	putative transmembrane transport protein mmpL1a	ND	ND	ND	ND	ND	.	.	.	.	.	.	.	.	.	.	.
Chromosome	513114	513115	TnInsertion-1028	31377	0.964623	.	25693	0.99759	.	.	.	TA	512270	514045	-	BCG_0440c	mmpL1a	1776	52	putative transmembrane transport protein mmpL1a	ND	ND	ND	ND	ND	Unique	TP 7B	AP 2A	.	.	.	.	.	.	.	.
Chromosome	513485	513486	TnInsertion-1029	1625	1.01863	.	1398	1.01151	.	.	.	TA	512270	514045	-	BCG_0440c	mmpL1a	1776	32	putative transmembrane transport protein mmpL1a	ND	ND	ND	ND	ND	Unique	TP 8F	AP 2C	.	.	.	.	.	.	.	.
Chromosome	513636	513637	TnInsertion-1030	5105	0.827784	.	4154	0.775214	.	.	.	TA	512270	514045	-	BCG_0440c	mmpL1a	1776	23	putative transmembrane transport protein mmpL1a	ND	ND	ND	ND	ND	.	.	.	.	.	.	.	.	.	.	.
Chromosome	513920	513921	TnInsertion-1031	10958	0.969446	.	9071	1.01578	.	.	.	TA	512270	514045	-	BCG_0440c	mmpL1a	1776	7	putative transmembrane transport protein mmpL1a	ND	ND	ND	ND	ND	TPok_nonunique	TP 12H	AP 3E	AP 2E	.	.	.	.	.	.	.
Chromosome	514429	514430	TnInsertion-1032	18040	1.00067	.	14983	1.03242	.	.	.	TA	514042	514470	-	BCG_0441c	mmpS1	429	10	putative membrane protein mmpS1	Rv0403c	mmpS1	non-essential	NE	NE	.	.	.	.	.	.	.	.	.	.	.
Chromosome	514631	514632	TnInsertion-1033	2148	0.670295	.	1607	0.705945	.	.	.	TA	.	.	.	.	.	.	.	.	.	.	.	.	.	Unique	TP 5B	AP 8F	.	.	.	.	.	.	.	.
Chromosome	515200	515201	TnInsertion-1034	5053	1.40048	.	1863	0.0844005	.	.	.	TA	514791	516548	+	BCG_0442	fadD30	1758	23	putative fatty-acid-CoA ligase fadD30	Rv0404	fadD30	essential	E	E	Heuristic	TP 7F	AP 6G	.	.	.	.	.	.	.	.
Chromosome	515855	515856	TnInsertion-1035	3121	1.01876	.	2408	0.923323	.	.	.	TA	514791	516548	+	BCG_0442	fadD30	1758	61	putative fatty-acid-CoA ligase fadD30	Rv0404	fadD30	essential	E	E	Unique	TP 4E	AP 9D	.	.	.	.	.	.	.	.
Chromosome	516151	516152	TnInsertion-1036	1334	1.16207	.	1016	1.09053	.	.	.	TA	514791	516548	+	BCG_0442	fadD30	1758	77	putative fatty-acid-CoA ligase fadD30	Rv0404	fadD30	essential	E	E	Unique	TP 6E	AP 9C	.	.	.	.	.	.	.	.
Chromosome	517976	517977	TnInsertion-1037	12849	0.794804	.	8893	0.895758	.	.	.	TA	517914	520754	+	BCG_0444	pks6b	2841	2	putative membrane bound polyketide synthase pks6b	Rv0405	pks6	non-essential	E	E	Unique	TP 3B	AP 4B	.	.	.	.	.	.	.	.
Chromosome	518244	518245	TnInsertion-1038	4434	0.970667	.	3545	0.920368	.	.	.	TA	517914	520754	+	BCG_0444	pks6b	2841	12	putative membrane bound polyketide synthase pks6b	Rv0405	pks6	non-essential	E	E	Heuristic	TP 7F	AP 8A	.	.	.	.	.	.	.	.
Chromosome	519435	519436	TnInsertion-1039	5986	1.00134	.	4122	0.955408	.	.	.	TA	517914	520754	+	BCG_0444	pks6b	2841	54	putative membrane bound polyketide synthase pks6b	Rv0405	pks6	non-essential	E	E	Unique	TP 6D	AP 10H	.	.	.	.	.	.	.	.
Chromosome	519515	519516	TnInsertion-1040	3891	1.0234	.	3000	0.965924	.	.	.	TA	517914	520754	+	BCG_0444	pks6b	2841	56	putative membrane bound polyketide synthase pks6b	Rv0405	pks6	non-essential	E	E	Unique	TP 5G	AP 6F	.	.	.	.	.	.	.	.
Chromosome	519718	519719	TnInsertion-1041	10543	0.928127	.	8430	0.873333	.	.	.	TA	517914	520754	+	BCG_0444	pks6b	2841	63	putative membrane bound polyketide synthase pks6b	Rv0405	pks6	non-essential	E	E	.	.	.	.	.	.	.	.	.	.	.
Chromosome	519722	519723	TnInsertion-1042	402	1.36471	.	291	1.55263	.	.	.	TA	517914	520754	+	BCG_0444	pks6b	2841	64	putative membrane bound polyketide synthase pks6b	Rv0405	pks6	non-essential	E	E	Unique	TP 9E	AP 8E	.	.	.	.	.	.	.	.
Chromosome	520350	520351	TnInsertion-1043	4043	1.26372	.	3010	1.27685	.	.	.	TA	517914	520754	+	BCG_0444	pks6b	2841	86	putative membrane bound polyketide synthase pks6b	Rv0405	pks6	non-essential	E	E	Unique	TP 4E	AP 12D	.	.	.	.	.	.	.	.
Chromosome	520958	520959	TnInsertion-1044	1303	1.23116	.	1071	1.13772	.	.	.	TA	520702	521520	-	BCG_0445c	BCG_0445c	819	69	Beta lactamase like protein	Rv0406c	-	non-essential	NE	NE	Unique	TP 5A	AP 9F	.	.	.	.	.	.	.	.
Chromosome	521185	521186	TnInsertion-1045	8901	0.968812	.	7737	0.918899	.	.	.	TA	520702	521520	-	BCG_0445c	BCG_0445c	819	41	Beta lactamase like protein	Rv0406c	-	non-essential	NE	NE	.	.	.	.	.	.	.	.	.	.	.
Chromosome	521303	521304	TnInsertion-1046	9533	1.20927	.	7917	1.22138	.	.	.	TA	520702	521520	-	BCG_0445c	BCG_0445c	819	27	Beta lactamase like protein	Rv0406c	-	non-essential	NE	NE	.	.	.	.	.	.	.	.	.	.	.
Chromosome	521392	521393	TnInsertion-1047	6880	0.971347	.	5465	1.02033	.	.	.	TA	520702	521520	-	BCG_0445c	BCG_0445c	819	16	Beta lactamase like protein	Rv0406c	-	non-essential	NE	NE	Unique	TP 8D	AP 4B	.	.	.	.	.	.	.	.
Chromosome	521586	521587	TnInsertion-1048	1541	1.24309	.	1322	1.33982	.	.	.	TA	.	.	.	.	.	.	.	.	.	.	.	.	.	Unique	TP 2G	AP 8E	.	.	.	.	.	.	.	.
Chromosome	521619	521620	TnInsertion-1049	21995	0.816868	.	17064	0.7167	.	.	.	TA	521598	522608	+	BCG_0446	fgd1	1011	2	putative f420-dependent glucose-6-phosphate dehydrogenase fgd1	Rv0407	fgd1	non-essential	NE	NE	Unique	TP 11E	AP 2A	.	.	.	.	.	.	.	.
Chromosome	522114	522115	TnInsertion-1050	12210	0.936865	.	9955	0.880786	.	MiniMTL-129	2001	TA	521598	522608	+	BCG_0446	fgd1	1011	51	putative f420-dependent glucose-6-phosphate dehydrogenase fgd1	Rv0407	fgd1	non-essential	NE	NE	.	.	.	.	.	.	Unique	TP 6D	AP 6A	.	.
Chromosome	522796	522797	TnInsertion-1051	1949	0.854424	.	1619	0.831448	.	MiniMTL-130	291	TA	522601	524673	+	BCG_0447	pta	2073	9	putative phosphate acetyltransferase pta	Rv0408	pta	no-data	NE	NE	Unique	TP 9H	AP 8B	.	.	.	Unique	TP 9H	AP 8B	.	.
Chromosome	523174	523175	TnInsertion-1052	3684	0.952305	.	3100	0.94114	.	.	.	TA	522601	524673	+	BCG_0447	pta	2073	28	putative phosphate acetyltransferase pta	Rv0408	pta	no-data	NE	NE	Heuristic	TP 3F	AP 7C	.	.	.	.	.	.	.	.
Chromosome	524126	524127	TnInsertion-1053	1870	1.41602	.	1579	1.4255	.	.	.	TA	522601	524673	+	BCG_0447	pta	2073	74	putative phosphate acetyltransferase pta	Rv0408	pta	no-data	NE	NE	TPok_unique	TP 2B	AP 11E	.	.	.	.	.	.	.	.
Chromosome	524499	524500	TnInsertion-1054	24316	0.871901	.	20696	0.892985	.	.	.	TA	522601	524673	+	BCG_0447	pta	2073	92	putative phosphate acetyltransferase pta	Rv0408	pta	no-data	NE	NE	Heuristic	TP 2D	AP 9H	.	.	.	.	.	.	.	.
Chromosome	524621	524622	TnInsertion-1055	8468	0.935985	.	6834	0.919663	.	.	.	TA	522601	524673	+	BCG_0447	pta	2073	97	putative phosphate acetyltransferase pta	Rv0408	pta	no-data	NE	NE	Unique	TP 11C	AP 5G	.	.	.	.	.	.	.	.
Chromosome	525548	525549	TnInsertion-1056	11817	0.765576	.	9215	0.741637	.	.	.	TA	524666	525823	+	BCG_0448	ackA	1158	76	putative acetate kinase ackA	Rv0409	ackA	non-essential	NE	NE	Unique	TP 10D	AP 5E	.	.	.	.	.	.	.	.
Chromosome	525667	525668	TnInsertion-1057	442	1.02752	.	270	1.01493	.	.	.	TA	524666	525823	+	BCG_0448	ackA	1158	86	putative acetate kinase ackA	Rv0409	ackA	non-essential	NE	NE	Unique	TP 12G	AP 1B	.	.	.	.	.	.	.	.
Chromosome	527144	527145	TnInsertion-1058	555	1.32218	.	419	1.58642	.	.	.	TA	525877	528129	-	BCG_0449c	pknG	2253	44	Serine/threonine-protein kinase pknG	Rv0410c	pknG	essential	E	E	Unique	TP 12G	AP 5B	.	.	.	.	.	.	.	.
Chromosome	530460	530461	TnInsertion-1059	183	0.591304	.	146	0.640449	.	.	.	TA	.	.	.	.	.	.	.	.	.	.	.	.	.	Coverage below 300	.	.	.	.	.	.	.	.	.	.
Chromosome	530515	530516	TnInsertion-1060	2910	0.529164	.	2360	0.53446	.	.	.	TA	.	.	.	.	.	.	.	.	.	.	.	.	.	Unique	TP 8A	AP 8G	.	.	.	.	.	.	.	.
Chromosome	530549	530550	TnInsertion-1061	678	1.06707	.	500	1.09205	.	.	.	TA	530528	531181	+	BCG_0452	mutT3	654	3	putative mutator protein mutT3 (7,8-DIHYDRO-8-OXOGUANINE-TRIPHOSPHATASE) (8-OXO-DGTPASE) (DGTP PYROPHOSPHOHYDROLASE)"	Rv0413	mutT3	non-essential	NE	NE	Unique	TP 12D	AP 3B	.	.	.	.	.	.	.	.
Chromosome	530879	530880	TnInsertion-1062	2386	0.77662	.	1796	0.747082	.	.	.	TA	530528	531181	+	BCG_0452	mutT3	654	54	putative mutator protein mutT3 (7,8-DIHYDRO-8-OXOGUANINE-TRIPHOSPHATASE) (8-OXO-DGTPASE) (DGTP PYROPHOSPHOHYDROLASE)"	Rv0413	mutT3	non-essential	NE	NE	Unique	TP 11B	AP 3E	.	.	.	.	.	.	.	.
Chromosome	530985	530986	TnInsertion-1063	4752	1.18986	.	4002	1.13668	.	.	.	TA	530528	531181	+	BCG_0452	mutT3	654	70	putative mutator protein mutT3 (7,8-DIHYDRO-8-OXOGUANINE-TRIPHOSPHATASE) (8-OXO-DGTPASE) (DGTP PYROPHOSPHOHYDROLASE)"	Rv0413	mutT3	non-essential	NE	NE	Unique	TP 8A	AP 12B	.	.	.	.	.	.	.	.
Chromosome	535649	535650	TnInsertion-1064	2665	1.07232	.	2089	1.03013	.	.	.	TA	534311	535813	+	BCG_0457	lpqL	1503	89	putative lipoprotein aminopeptidase lpqL	Rv0418	lpqL	non-essential	NE	NE	Unique	TP 8A	AP 5F	.	.	.	.	.	.	.	.
Chromosome	535854	535855	TnInsertion-1065	656	1	.	590	1.04152	.	.	.	TA	.	.	.	.	.	.	.	.	.	.	.	.	.	Unique	TP 4H	AP 8H	.	.	.	.	.	.	.	.
Chromosome	536204	536205	TnInsertion-1066	28	1.33333	.	20	4	.	.	.	TA	535901	537397	+	BCG_0458	lpqM	1497	20	putative lipoprotein peptidase lpqM	Rv0419	lpqM	non-essential	NE	NE	Coverage below 300	.	.	.	.	.	.	.	.	.	.
Chromosome	536318	536319	TnInsertion-1067	13539	1.06765	.	10573	1.0999	.	.	.	TA	535901	537397	+	BCG_0458	lpqM	1497	28	putative lipoprotein peptidase lpqM	Rv0419	lpqM	non-essential	NE	NE	Heuristic	TP 1B	AP 1C	.	.	.	.	.	.	.	.
Chromosome	536560	536561	TnInsertion-1068	242	0.337017	.	207	0.310127	.	.	.	TA	535901	537397	+	BCG_0458	lpqM	1497	44	putative lipoprotein peptidase lpqM	Rv0419	lpqM	non-essential	NE	NE	Coverage below 300	.	.	.	.	.	.	.	.	.	.
Chromosome	537377	537378	TnInsertion-1069	19171	1.48974	.	15697	1.48803	.	.	.	TA	537376	537786	-	BCG_0459c	BCG_0459c	411	100	putative transmembrane protein	Rv0420c	-	non-essential	NE	NE	Unique	TP 11E	AP 8H	.	.	.	.	.	.	.	.
Chromosome	537614	537615	TnInsertion-1070	81	0.928571	.	66	1.12903	.	.	.	TA	537376	537786	-	BCG_0459c	BCG_0459c	411	42	putative transmembrane protein	Rv0420c	-	non-essential	NE	NE	Coverage below 300	.	.	.	.	.	.	.	.	.	.
Chromosome	537623	537624	TnInsertion-1071	426	0.876652	.	296	0.838509	.	.	.	TA	537376	537786	-	BCG_0459c	BCG_0459c	411	40	putative transmembrane protein	Rv0420c	-	non-essential	NE	NE	Unique	TP 1B	AP 9B	.	.	.	.	.	.	.	.
Chromosome	538419	538420	TnInsertion-1072	5605	0.967357	.	2307	52.6512	.	.	.	TA	537947	538576	-	BCG_0460c	BCG_0460c	630	25	hypothetical protein	Rv0421c	-	non-essential	NE	NE	.	.	.	.	.	.	.	.	.	.	.
Chromosome	539393	539394	TnInsertion-1073	7647	1.11828	.	6072	1.11347	.	.	.	TA	.	.	.	.	.	.	.	.	.	.	.	.	.	TPok_unique	TP 5E	AP 3D	.	.	.	.	.	.	.	.
Chromosome	541257	541258	TnInsertion-1074	6335	0.966781	.	5109	1.06008	.	MiniMTL-131	139	TA	541192	541467	-	BCG_0463c	BCG_0463c	276	76	hypothetical protein	Rv0424c	-	non-essential	NE	NE	.	.	.	.	.	.	Coverage below 150	.	.	.	.
Chromosome	541530	541531	TnInsertion-1075	3085	0.901973	.	2678	0.872727	.	.	.	TA	541517	546136	-	BCG_0464c	ctpH	4620	100	putative metal cation transporting P-type atpase ctpH	Rv0425c	ctpH	essential	NE	NE	Unique	TP 3H	AP 7C	.	.	.	.	.	.	.	.
Chromosome	542596	542597	TnInsertion-1076	4929	1.15428	.	4010	1.09618	.	.	.	TA	541517	546136	-	BCG_0464c	ctpH	4620	77	putative metal cation transporting P-type atpase ctpH	Rv0425c	ctpH	essential	NE	NE	Unique	TP 2F	AP 8A	.	.	.	.	.	.	.	.
Chromosome	543636	543637	TnInsertion-1077	10898	1.50241	.	8677	1.57554	.	.	.	TA	541517	546136	-	BCG_0464c	ctpH	4620	54	putative metal cation transporting P-type atpase ctpH	Rv0425c	ctpH	essential	NE	NE	Unique	TP 9E	AP 5B	.	.	.	.	.	.	.	.
Chromosome	543840	543841	TnInsertion-1078	4209	1.14964	.	3210	1.30935	.	MiniMTL-132	26	TA	541517	546136	-	BCG_0464c	ctpH	4620	50	putative metal cation transporting P-type atpase ctpH	Rv0425c	ctpH	essential	NE	NE	Unique	TP 5F	AP 12F	.	.	.	Coverage below 150	.	.	.	.
Chromosome	544588	544589	TnInsertion-1079	8068	0.899694	.	6993	0.873794	.	.	.	TA	541517	546136	-	BCG_0464c	ctpH	4620	34	putative metal cation transporting P-type atpase ctpH	Rv0425c	ctpH	essential	NE	NE	.	.	.	.	.	.	.	.	.	.	.
Chromosome	544652	544653	TnInsertion-1080	4048	1.35212	.	3315	1.44469	.	.	.	TA	541517	546136	-	BCG_0464c	ctpH	4620	32	putative metal cation transporting P-type atpase ctpH	Rv0425c	ctpH	essential	NE	NE	TPok_unique	TP 2D	AP 10C	.	.	.	.	.	.	.	.
Chromosome	545591	545592	TnInsertion-1081	10529	1.13008	.	8455	1.17576	.	.	.	TA	541517	546136	-	BCG_0464c	ctpH	4620	12	putative metal cation transporting P-type atpase ctpH	Rv0425c	ctpH	essential	NE	NE	Unique	TP 12B	AP 7D	.	.	.	.	.	.	.	.
Chromosome	546677	546678	TnInsertion-1082	5629	0.931046	.	4570	0.847211	.	.	.	TA	.	.	.	.	.	.	.	.	.	.	.	.	.	TPok_unique	TP 4A	AP 5A	.	.	.	.	.	.	.	.
Chromosome	546888	546889	TnInsertion-1083	14083	0.98101	.	12281	0.96874	.	.	.	TA	546832	547707	-	BCG_0466c	xthA	876	94	putative exodeoxyribonuclease III protein xthA	Rv0427c	xthA	no-data	NE	NE	Unique	TP 1B	AP 12H	.	.	.	.	.	.	.	.
Chromosome	547298	547299	TnInsertion-1084	10610	1.16046	.	8132	1.1327	.	.	.	TA	546832	547707	-	BCG_0466c	xthA	876	47	putative exodeoxyribonuclease III protein xthA	Rv0427c	xthA	no-data	NE	NE	TPok_unique	TP 2E	AP 1A	.	.	.	.	.	.	.	.
Chromosome	548236	548237	TnInsertion-1085	806	1.03535	.	719	1.04843	.	.	.	TA	547710	548618	-	BCG_0467c	BCG_0467c	909	42	hypothetical protein	Rv0428c	-	non-essential	NE	NE	Unique	TP 1H	AP 11E	.	.	.	.	.	.	.	.
Chromosome	550131	550132	TnInsertion-1086	2213	0.982975	.	1829	0.945745	.	MiniMTL-133	2	TA	549888	550382	+	BCG_0470	BCG_0470	495	49	putative tuberculin related peptide	Rv0431	-	non-essential	E	E	TPok_unique	TP 11H	AP 2C	.	.	.	Coverage below 150	.	.	.	.
Chromosome	550219	550220	TnInsertion-1087	4773	0.991239	.	3871	1.04274	.	.	.	TA	549888	550382	+	BCG_0470	BCG_0470	495	67	putative tuberculin related peptide	Rv0431	-	non-essential	E	E	APok_unique	TP 4F	AP 6B	.	.	.	.	.	.	.	.
Chromosome	550697	550698	TnInsertion-1088	2506	1.25563	.	2015	1.1926	.	.	.	TA	550415	551137	+	BCG_0471	sodC	723	39	putative periplasmic superoxide dismutase [Cu-Zn] sodC	Rv0432	sodC	non-essential	NE	NE	TPok_unique	TP 1A	AP 7B	.	.	.	.	.	.	.	.
Chromosome	550732	550733	TnInsertion-1089	9146	1.20545	.	6871	1.34826	.	.	.	TA	550415	551137	+	BCG_0471	sodC	723	44	putative periplasmic superoxide dismutase [Cu-Zn] sodC	Rv0432	sodC	non-essential	NE	NE	Heuristic	TP 5E	AP 10D	.	.	.	.	.	.	.	.
Chromosome	550758	550759	TnInsertion-1090	2531	0.962016	.	1595	1.12101	.	.	.	TA	550415	551137	+	BCG_0471	sodC	723	47	putative periplasmic superoxide dismutase [Cu-Zn] sodC	Rv0432	sodC	non-essential	NE	NE	Unique	TP 9C	AP 12B	.	.	.	.	.	.	.	.
Chromosome	551135	551136	TnInsertion-1091	19437	0.917242	.	14928	0.970693	.	.	.	TA	550415	551137	+	BCG_0471	sodC	723	100	putative periplasmic superoxide dismutase [Cu-Zn] sodC	Rv0432	sodC	non-essential	NE	NE	TPok_unique	TP 7A	AP 1F	.	.	.	.	.	.	.	.
Chromosome	551551	551552	TnInsertion-1092	8638	0.833192	.	7001	0.882495	.	MiniMTL-134	6118	TA	551139	552269	+	BCG_0472	BCG_0472	1131	36	hypothetical protein	Rv0433	-	non-essential	NE	NE	TPok_unique	TP 5D	AP 5C	.	.	.	TPok_unique	TP 5D	AP 5C	.	.
Chromosome	551616	551617	TnInsertion-1093	20678	0.969521	.	16298	0.978153	.	MiniMTL-135	85	TA	551139	552269	+	BCG_0472	BCG_0472	1131	42	hypothetical protein	Rv0433	-	non-essential	NE	NE	Heuristic	TP 6F	AP 5F	.	.	.	Coverage below 150	.	.	.	.
Chromosome	552165	552166	TnInsertion-1094	3915	0.640821	.	3544	0.612375	.	.	.	TA	551139	552269	+	BCG_0472	BCG_0472	1131	91	hypothetical protein	Rv0433	-	non-essential	NE	NE	TPok_unique	TP 1A	AP 3E	.	.	.	.	.	.	.	.
Chromosome	552323	552324	TnInsertion-1095	580	0.986301	.	451	0.96087	.	.	.	TA	.	.	.	.	.	.	.	.	.	.	.	.	.	.	.	.	.	.	.	.	.	.	.	.
Chromosome	552480	552481	TnInsertion-1096	25620	0.724788	.	20699	0.724773	.	.	.	TA	552329	552982	+	BCG_0473	BCG_0473	654	23	hypothetical protein	Rv0434	-	non-essential	NE	NE	.	.	.	.	.	.	.	.	.	.	.
Chromosome	552581	552582	TnInsertion-1097	397	1.3631	.	340	1.51852	.	.	.	TA	552329	552982	+	BCG_0473	BCG_0473	654	39	hypothetical protein	Rv0434	-	non-essential	NE	NE	Unique	TP 4C	AP 5H	.	.	.	.	.	.	.	.
Chromosome	552583	552584	TnInsertion-1098	12572	1.08387	.	10299	1.16411	.	.	.	TA	552329	552982	+	BCG_0473	BCG_0473	654	39	hypothetical protein	Rv0434	-	non-essential	NE	NE	Heuristic	TP 1F	AP 3B	.	.	.	.	.	.	.	.
Chromosome	552660	552661	TnInsertion-1099	3909	1.20847	.	3241	1.16067	.	.	.	TA	552329	552982	+	BCG_0473	BCG_0473	654	51	hypothetical protein	Rv0434	-	non-essential	NE	NE	Unique	TP 10C	AP 11C	.	.	.	.	.	.	.	.
Chromosome	552881	552882	TnInsertion-1100	3044	0.971503	.	2614	0.929151	.	.	.	TA	552329	552982	+	BCG_0473	BCG_0473	654	84	hypothetical protein	Rv0434	-	non-essential	NE	NE	Unique	TP 8B	AP 8C	.	.	.	.	.	.	.	.
Chromosome	553702	553703	TnInsertion-1101	2355	0.835542	.	1985	0.888677	.	.	.	TA	553162	555348	-	BCG_0474c	BCG_0474c	2187	75	putative atpase	Rv0435c	-	non-essential	NE	NE	Unique	TP 11H	AP 4E	.	.	.	.	.	.	.	.
Chromosome	554632	554633	TnInsertion-1102	12884	1.01975	.	10460	1.04137	.	.	.	TA	553162	555348	-	BCG_0474c	BCG_0474c	2187	33	putative atpase	Rv0435c	-	non-essential	NE	NE	Heuristic	TP 2E	AP 2E	.	.	.	.	.	.	.	.
Chromosome	555520	555521	TnInsertion-1103	4	0.333333	.	4	0.333333	.	.	.	TA	555345	556205	-	BCG_0475c	pssA	861	80	putative cdp-diacylglycerol--serine o-phosphatidyltransferase pssA	Rv0436c	pssA	no-data	E	U	Coverage below 300	.	.	.	.	.	.	.	.	.	.
Chromosome	555669	555670	TnInsertion-1104	714	1.625	.	556	1.51584	.	.	.	TA	555345	556205	-	BCG_0475c	pssA	861	62	putative cdp-diacylglycerol--serine o-phosphatidyltransferase pssA	Rv0436c	pssA	no-data	E	U	Unique	TP 1B	AP 2E	.	.	.	.	.	.	.	.
Chromosome	556764	556765	TnInsertion-1105	1376	0.780078	.	1186	0.770149	.	.	.	TA	556202	556897	-	BCG_0476c	psd	696	19	putative phosphatidylserine decarboxylase psd	Rv0437c	psd	non-essential	NE	U	Unique	TP 11A	AP 2B	.	.	.	.	.	.	.	.
Chromosome	556908	556909	TnInsertion-1106	3678	0.920627	.	2884	0.956581	.	.	.	TA	.	.	.	.	.	.	.	.	.	.	.	.	.	Unique	TP 9E	AP 9B	.	.	.	.	.	.	.	.
Chromosome	557111	557112	TnInsertion-1107	1806	0.984615	.	1606	0.927971	.	.	.	TA	556958	558175	-	BCG_0477c	moeA2	1218	87	putative molybdopterin biosynthesis protein moeA2	Rv0438c	moeA2	non-essential	NE	NE	Unique	TP 4A	AP 12E	.	.	.	.	.	.	.	.
Chromosome	557290	557291	TnInsertion-1108	5445	1.14455	.	4043	1.11233	.	.	.	TA	556958	558175	-	BCG_0477c	moeA2	1218	73	putative molybdopterin biosynthesis protein moeA2	Rv0438c	moeA2	non-essential	NE	NE	Unique	TP 12D	AP 4F	.	.	.	.	.	.	.	.
Chromosome	557577	557578	TnInsertion-1109	38723	1.13244	.	31648	1.25847	.	MiniMTL-136	6	TA	556958	558175	-	BCG_0477c	moeA2	1218	49	putative molybdopterin biosynthesis protein moeA2	Rv0438c	moeA2	non-essential	NE	NE	Heuristic	TP 5G	AP 9H	.	.	.	Coverage below 150	.	.	.	.
Chromosome	558333	558334	TnInsertion-1110	4663	0.903265	.	3764	0.884827	.	.	.	TA	558194	559129	-	BCG_0478c	BCG_0478c	936	85	putative dehydrogenase/reductase	Rv0439c	-	non-essential	NE	NE	Unique	TP 1F	AP 1C	.	.	.	.	.	.	.	.
Chromosome	558546	558547	TnInsertion-1111	14277	0.963014	.	11033	0.944826	.	.	.	TA	558194	559129	-	BCG_0478c	BCG_0478c	936	62	putative dehydrogenase/reductase	Rv0439c	-	non-essential	NE	NE	.	.	.	.	.	.	.	.	.	.	.
Chromosome	558986	558987	TnInsertion-1112	8122	0.570986	.	6118	0.592814	.	.	.	TA	558194	559129	-	BCG_0478c	BCG_0478c	936	15	putative dehydrogenase/reductase	Rv0439c	-	non-essential	NE	NE	.	.	.	.	.	.	.	.	.	.	.
Chromosome	561112	561113	TnInsertion-1113	23420	0.44872	.	18840	0.413778	.	.	.	TA	561111	561539	-	BCG_0480c	BCG_0480c	429	100	hypothetical protein	Rv0441c	-	non-essential	NE	NE	Heuristic	TP 10C	AP 3B	.	.	.	.	.	.	.	.
Chromosome	561350	561351	TnInsertion-1114	108	1.63415	.	95	1.5	.	.	.	TA	561111	561539	-	BCG_0480c	BCG_0480c	429	44	hypothetical protein	Rv0441c	-	non-essential	NE	NE	Coverage below 300	.	.	.	.	.	.	.	.	.	.
Chromosome	561633	561634	TnInsertion-1115	947	1.18707	.	664	1.21333	.	.	.	TA	561566	563005	-	BCG_0481c	PPE10	1440	95	PPE family protein	Rv0442c	PPE10	non-essential	NE	NE	Unique	TP 2F	AP 1D	.	.	.	.	.	.	.	.
Chromosome	562602	562603	TnInsertion-1116	28032	0.977845	.	21129	0.867839	.	.	.	TA	561566	563005	-	BCG_0481c	PPE10	1440	28	PPE family protein	Rv0442c	PPE10	non-essential	NE	NE	.	.	.	.	.	.	.	.	.	.	.
Chromosome	562806	562807	TnInsertion-1117	9767	1.32271	.	7851	1.44579	.	.	.	TA	561566	563005	-	BCG_0481c	PPE10	1440	14	PPE family protein	Rv0442c	PPE10	non-essential	NE	NE	TPok_unique	TP 2A	AP 3G	.	.	.	.	.	.	.	.
Chromosome	562895	562896	TnInsertion-1118	10224	1.27706	.	8350	1.32009	.	MiniMTL-137	272	TA	561566	563005	-	BCG_0481c	PPE10	1440	8	PPE family protein	Rv0442c	PPE10	non-essential	NE	NE	.	.	.	.	.	.	TPok_unique	TP 12F	AP 11A	.	.
Chromosome	563082	563083	TnInsertion-1119	4667	1.39949	.	3890	1.57616	.	.	.	TA	.	.	.	.	.	.	.	.	.	.	.	.	.	Unique	TP 4H	AP 8A	.	.	.	.	.	.	.	.
Chromosome	563133	563134	TnInsertion-1120	3306	1.27216	.	2504	1.31423	.	.	.	TA	.	.	.	.	.	.	.	.	.	.	.	.	.	TPok_unique	TP 4G	AP 2A	.	.	.	.	.	.	.	.
Chromosome	563384	563385	TnInsertion-1121	9859	1.31432	.	7003	1.20151	.	.	.	TA	563211	563726	+	BCG_0482	BCG_0482	516	34	hypothetical protein	Rv0443	-	non-essential	NE	NE	Unique	TP 12C	AP 12B	.	.	.	.	.	.	.	.
Chromosome	563544	563545	TnInsertion-1122	21748	0.952419	.	11485	0.37118	.	.	.	TA	563211	563726	+	BCG_0482	BCG_0482	516	65	hypothetical protein	Rv0443	-	non-essential	NE	NE	Unique	TP 10D	AP 2A	.	.	.	.	.	.	.	.
Chromosome	564898	564899	TnInsertion-1123	49656	1.0124	.	41714	1.04912	.	.	.	TA	564648	565211	-	BCG_0484c	sigK	564	56	putative alternative rna polymerase sigma factor sigK	Rv0445c	sigK	non-essential	NE	NE	Heuristic	TP 7B	AP 2E	.	.	.	.	.	.	.	.
Chromosome	565224	565225	TnInsertion-1124	7280	1.21951	.	6172	1.19176	.	.	.	TA	.	.	.	.	.	.	.	.	.	.	.	.	.	Unique	TP 4A	AP 12B	.	.	.	.	.	.	.	.
Chromosome	565807	565808	TnInsertion-1125	774	0.860577	.	694	0.826316	.	.	.	TA	565260	566030	-	BCG_0485c	BCG_0485c	771	29	putative transmembrane protein	Rv0446c	-	non-essential	NE	NE	Unique	TP 4H	AP 10E	.	.	.	.	.	.	.	.
Chromosome	565854	565855	TnInsertion-1126	3053	0.804374	.	2522	0.755045	.	.	.	TA	565260	566030	-	BCG_0485c	BCG_0485c	771	23	putative transmembrane protein	Rv0446c	-	non-essential	NE	NE	Unique	TP 1E	AP 1H	.	.	.	.	.	.	.	.
Chromosome	566121	566122	TnInsertion-1127	21003	0.999714	.	16262	0.964484	.	.	.	TA	566039	567322	-	BCG_0486c	ufaA1	1284	94	putative cyclopropane-fatty-acyl-phospholipid synthase ufaA1	Rv0447c	ufaA1	non-essential	NE	NE	TPok_unique	TP 5A	AP 2A	.	.	.	.	.	.	.	.
Chromosome	566445	566446	TnInsertion-1128	14953	0.77906	.	11000	0.81638	.	.	.	TA	566039	567322	-	BCG_0486c	ufaA1	1284	68	putative cyclopropane-fatty-acyl-phospholipid synthase ufaA1	Rv0447c	ufaA1	non-essential	NE	NE	TPok_unique	TP 5E	AP 1G	.	.	.	.	.	.	.	.
Chromosome	566505	566506	TnInsertion-1129	8693	0.787947	.	5891	0.515955	.	.	.	TA	566039	567322	-	BCG_0486c	ufaA1	1284	64	putative cyclopropane-fatty-acyl-phospholipid synthase ufaA1	Rv0447c	ufaA1	non-essential	NE	NE	Heuristic	TP 8D	AP 3D	.	.	.	.	.	.	.	.
Chromosome	566865	566866	TnInsertion-1130	1913	0.828872	.	1633	0.836895	.	.	.	TA	566039	567322	-	BCG_0486c	ufaA1	1284	36	putative cyclopropane-fatty-acyl-phospholipid synthase ufaA1	Rv0447c	ufaA1	non-essential	NE	NE	Unique	TP 1H	AP 6C	.	.	.	.	.	.	.	.
Chromosome	567367	567368	TnInsertion-1131	17262	1.00721	.	13815	0.988056	.	MiniMTL-138	2499	TA	567319	567984	-	BCG_0487c	BCG_0487c	666	93	hypothetical protein	Rv0448c	-	non-essential	NE	NE	Unique	TP 5D	AP 10A	.	.	.	Unique	TP 5D	AP 10A	.	.
Chromosome	567560	567561	TnInsertion-1132	28435	1.43805	.	23508	1.53374	.	.	.	TA	567319	567984	-	BCG_0487c	BCG_0487c	666	64	hypothetical protein	Rv0448c	-	non-essential	NE	NE	Heuristic	TP 9E	AP 6H	.	.	.	.	.	.	.	.
Chromosome	567843	567844	TnInsertion-1133	28945	1.16508	.	24100	1.15814	.	MiniMTL-139	2918	TA	567319	567984	-	BCG_0487c	BCG_0487c	666	21	hypothetical protein	Rv0448c	-	non-essential	NE	NE	Heuristic	TP 10B	AP 6C	.	.	.	Unique	TP 10B	AP 6C	.	.
Chromosome	568246	568247	TnInsertion-1134	2392	0.899921	.	1963	0.898453	.	.	.	TA	568044	569363	-	BCG_0488c	BCG_0488c	1320	85	hypothetical protein	Rv0449c	-	no-data	NE	NE	Unique	TP 5H	AP 4D	.	.	.	.	.	.	.	.
Chromosome	568390	568391	TnInsertion-1135	10716	1.10365	.	6822	2.02796	.	.	.	TA	568044	569363	-	BCG_0488c	BCG_0488c	1320	74	hypothetical protein	Rv0449c	-	no-data	NE	NE	Unique	TP 9E	AP 8F	.	.	.	.	.	.	.	.
Chromosome	568681	568682	TnInsertion-1136	7550	0.905122	.	6006	0.900032	.	.	.	TA	568044	569363	-	BCG_0488c	BCG_0488c	1320	52	hypothetical protein	Rv0449c	-	no-data	NE	NE	Unique	TP 1E	AP 9G	.	.	.	.	.	.	.	.
Chromosome	569263	569264	TnInsertion-1137	7115	1.1502	.	5225	1.11196	.	.	.	TA	568044	569363	-	BCG_0488c	BCG_0488c	1320	8	hypothetical protein	Rv0449c	-	no-data	NE	NE	Unique	TP 12E	AP 1G	.	.	.	.	.	.	.	.
Chromosome	570052	570053	TnInsertion-1138	6478	1.41987	.	4855	1.25919	.	.	.	TA	569403	572306	-	BCG_0489c	mmpL4	2904	78	putative transmembrane transport protein mmpL4	Rv0450c	mmpL4	essential	E	E	Heuristic	TP 2C	AP 4G	.	.	.	.	.	.	.	.
Chromosome	570069	570070	TnInsertion-1139	4528	0.917019	.	3767	0.879741	.	.	.	TA	569403	572306	-	BCG_0489c	mmpL4	2904	77	putative transmembrane transport protein mmpL4	Rv0450c	mmpL4	essential	E	E	Unique	TP 7C	AP 7C	.	.	.	.	.	.	.	.
Chromosome	570119	570120	TnInsertion-1140	1663	1.42774	.	1351	1.34957	.	.	.	TA	569403	572306	-	BCG_0489c	mmpL4	2904	75	putative transmembrane transport protein mmpL4	Rv0450c	mmpL4	essential	E	E	TPok_unique	TP 2G	AP 7E	.	.	.	.	.	.	.	.
Chromosome	570167	570168	TnInsertion-1141	7255	0.604733	.	5485	0.623742	.	.	.	TA	569403	572306	-	BCG_0489c	mmpL4	2904	74	putative transmembrane transport protein mmpL4	Rv0450c	mmpL4	essential	E	E	TPok_unique	TP 4B	AP 1E	.	.	.	.	.	.	.	.
Chromosome	570701	570702	TnInsertion-1142	2968	1	.	2368	1.01876	.	.	.	TA	569403	572306	-	BCG_0489c	mmpL4	2904	55	putative transmembrane transport protein mmpL4	Rv0450c	mmpL4	essential	E	E	Unique	TP 5F	AP 5E	.	.	.	.	.	.	.	.
Chromosome	571030	571031	TnInsertion-1143	3396	0.95397	.	2628	0.922458	.	.	.	TA	569403	572306	-	BCG_0489c	mmpL4	2904	44	putative transmembrane transport protein mmpL4	Rv0450c	mmpL4	essential	E	E	Heuristic	TP 10A	AP 7B	.	.	.	.	.	.	.	.
Chromosome	571063	571064	TnInsertion-1144	2370	0.745214	.	1904	0.789474	.	.	.	TA	569403	572306	-	BCG_0489c	mmpL4	2904	43	putative transmembrane transport protein mmpL4	Rv0450c	mmpL4	essential	E	E	Unique	TP 4G	AP 5E	.	.	.	.	.	.	.	.
Chromosome	571287	571288	TnInsertion-1145	12	0.0909091	.	0	0	Not_Found	.	.	TA	569403	572306	-	BCG_0489c	mmpL4	2904	35	putative transmembrane transport protein mmpL4	Rv0450c	mmpL4	essential	E	E	Coverage below 300	.	.	.	.	.	.	.	.	.	.
Chromosome	571327	571328	TnInsertion-1146	6965	0.989432	.	2780	0.0235641	.	.	.	TA	569403	572306	-	BCG_0489c	mmpL4	2904	34	putative transmembrane transport protein mmpL4	Rv0450c	mmpL4	essential	E	E	Unique	TP 3D	AP 3C	.	.	.	.	.	.	.	.
Chromosome	571411	571412	TnInsertion-1147	4196	1.29415	.	3278	1.37021	.	.	.	TA	569403	572306	-	BCG_0489c	mmpL4	2904	31	putative transmembrane transport protein mmpL4	Rv0450c	mmpL4	essential	E	E	Heuristic	TP 1D	AP 3C	.	.	.	.	.	.	.	.
Chromosome	571420	571421	TnInsertion-1148	2281	1.20386	.	1878	1.2545	.	MiniMTL-140	229	TA	569403	572306	-	BCG_0489c	mmpL4	2904	31	putative transmembrane transport protein mmpL4	Rv0450c	mmpL4	essential	E	E	.	.	.	.	.	.	Unique	TP 9F	AP 11E	.	.
Chromosome	571482	571483	TnInsertion-1149	4124	0.983646	.	3147	0.97057	.	MiniMTL-141	865	TA	569403	572306	-	BCG_0489c	mmpL4	2904	28	putative transmembrane transport protein mmpL4	Rv0450c	mmpL4	essential	E	E	TPok_unique	TP 10F	AP 1E	.	.	.	TPok_unique	TP 10F	AP 1E	.	.
Chromosome	571667	571668	TnInsertion-1150	4223	0.897125	.	3082	0.955584	.	.	.	TA	569403	572306	-	BCG_0489c	mmpL4	2904	22	putative transmembrane transport protein mmpL4	Rv0450c	mmpL4	essential	E	E	Unique	TP 3E	AP 6D	.	.	.	.	.	.	.	.
Chromosome	571715	571716	TnInsertion-1151	12618	0.86878	.	10513	0.851858	.	.	.	TA	569403	572306	-	BCG_0489c	mmpL4	2904	20	putative transmembrane transport protein mmpL4	Rv0450c	mmpL4	essential	E	E	.	.	.	.	.	.	.	.	.	.	.
Chromosome	572000	572001	TnInsertion-1152	18335	0.777508	.	13667	0.771255	.	MiniMTL-142	404	TA	569403	572306	-	BCG_0489c	mmpL4	2904	11	putative transmembrane transport protein mmpL4	Rv0450c	mmpL4	essential	E	E	Heuristic	TP 12F	AP 1C	.	.	.	Unique	TP 12F	AP 1C	.	.
Chromosome	572034	572035	TnInsertion-1153	4907	0.8559	.	3656	0.842742	.	.	.	TA	569403	572306	-	BCG_0489c	mmpL4	2904	9	putative transmembrane transport protein mmpL4	Rv0450c	mmpL4	essential	E	E	Unique	TP 11A	AP 1F	.	.	.	.	.	.	.	.
Chromosome	572874	572875	TnInsertion-1154	6689	0.77239	.	4496	0.728566	.	.	.	TA	.	.	.	.	.	.	.	.	.	.	.	.	.	Unique	TP 11D	AP 12H	.	.	.	.	.	.	.	.
Chromosome	572922	572923	TnInsertion-1155	6499	1.23564	.	4833	1.21799	.	.	.	TA	.	.	.	.	.	.	.	.	.	.	.	.	.	TPok_unique	TP 5E	AP 7E	.	.	.	.	.	.	.	.
Chromosome	573923	573924	TnInsertion-1156	12409	1.04297	.	9777	1.10893	.	.	.	TA	.	.	.	.	.	.	.	.	.	.	.	.	.	Unique	TP 8B	AP 12A	.	.	.	.	.	.	.	.
Chromosome	573936	573937	TnInsertion-1157	319	0.715054	.	262	0.819444	.	.	.	GA	.	.	.	.	.	.	.	.	.	.	.	.	.	Unique	TP 11B	AP 7A	.	.	.	.	.	.	.	.
Chromosome	573988	573989	TnInsertion-1158	8732	1.11634	.	6992	1.17684	.	.	.	TA	.	.	.	.	.	.	.	.	.	.	.	.	.	Unique	TP 1C	AP 4F	.	.	.	.	.	.	.	.
Chromosome	574048	574049	TnInsertion-1159	282	1.35	.	187	2.2807	.	.	.	TA	573989	575545	+	BCG_0492	PPE11	1557	4	PPE family protein	Rv0453	PPE11	non-essential	NE	NE	Coverage below 300	.	.	.	.	.	.	.	.	.	.
Chromosome	574214	574215	TnInsertion-1160	2663	1.09355	.	2072	0.940075	.	.	.	TA	573989	575545	+	BCG_0492	PPE11	1557	14	PPE family protein	Rv0453	PPE11	non-essential	NE	NE	Unique	TP 1D	AP 9F	.	.	.	.	.	.	.	.
Chromosome	574460	574461	TnInsertion-1161	4873	1.22005	.	3545	1.35705	.	.	.	TA	573989	575545	+	BCG_0492	PPE11	1557	30	PPE family protein	Rv0453	PPE11	non-essential	NE	NE	TPok_unique	TP 2B	AP 11F	.	.	.	.	.	.	.	.
Chromosome	574684	574685	TnInsertion-1162	3797	0.72748	.	2826	0.777358	.	.	.	TA	573989	575545	+	BCG_0492	PPE11	1557	45	PPE family protein	Rv0453	PPE11	non-essential	NE	NE	.	.	.	.	.	.	.	.	.	.	.
Chromosome	574846	574847	TnInsertion-1163	10284	1.22984	.	7408	1.31717	.	.	.	TA	573989	575545	+	BCG_0492	PPE11	1557	55	PPE family protein	Rv0453	PPE11	non-essential	NE	NE	Unique	TP 9C	AP 4C	.	.	.	.	.	.	.	.
Chromosome	575221	575222	TnInsertion-1164	11628	0.716057	.	5564	0.0118203	.	.	.	TA	573989	575545	+	BCG_0492	PPE11	1557	79	PPE family protein	Rv0453	PPE11	non-essential	NE	NE	Unique	TP 4D	AP 8C	.	.	.	.	.	.	.	.
Chromosome	575547	575548	TnInsertion-1165	597	0.825688	.	454	0.773438	.	.	.	TA	.	.	.	.	.	.	.	.	.	.	.	.	.	.	.	.	.	.	.	.	.	.	.	.
Chromosome	575771	575772	TnInsertion-1166	3073	1.08339	.	2401	1.06271	.	.	.	TA	575650	576000	+	BCG_0493	BCG_0493	351	34	hypothetical protein	Rv0454	-	non-essential	NE	NE	TPok_unique	TP 10G	AP 3E	.	.	.	.	.	.	.	.
Chromosome	575916	575917	TnInsertion-1167	8754	0.733809	.	7088	0.71747	.	MiniMTL-143	3	TA	575650	576000	+	BCG_0493	BCG_0493	351	76	hypothetical protein	Rv0454	-	non-essential	NE	NE	Heuristic	TP 9A	AP 5B	.	.	.	Coverage below 150	.	.	.	.
Chromosome	575940	575941	TnInsertion-1168	1362	0.896936	.	1105	0.952297	.	.	.	TA	575650	576000	+	BCG_0493	BCG_0493	351	83	hypothetical protein	Rv0454	-	non-essential	NE	NE	Unique	TP 2F	AP 10C	.	.	.	.	.	.	.	.
Chromosome	575998	575999	TnInsertion-1169	27107	1.24656	.	20705	1.218	.	.	.	TA	575650	576000	+	BCG_0493	BCG_0493	351	99	hypothetical protein	Rv0454	-	non-essential	NE	NE	.	.	.	.	.	.	.	.	.	.	.
Chromosome	576017	576018	TnInsertion-1170	1598	1.00251	.	1216	1.05059	.	.	.	TA	.	.	.	.	.	.	.	.	.	.	.	.	.	TPok_nonunique	TP 1E	AP 5B	AP 5A	.	.	.	.	.	.	.
Chromosome	576705	576706	TnInsertion-1171	6715	0.820276	.	5445	0.791118	.	.	.	TA	576704	577618	-	BCG_0495c	echA2	915	100	Enoyl-CoA hydratase echA2	Rv0456c	echA2	non-essential	NE	NE	.	.	.	.	.	.	.	.	.	.	.
Chromosome	576771	576772	TnInsertion-1172	8363	1.07931	.	6294	1.0199	.	.	.	TA	576704	577618	-	BCG_0495c	echA2	915	93	Enoyl-CoA hydratase echA2	Rv0456c	echA2	non-essential	NE	NE	Unique	TP 3E	AP 11A	.	.	.	.	.	.	.	.
Chromosome	577167	577168	TnInsertion-1173	1005	0.970588	.	869	1.01157	.	.	.	TA	576704	577618	-	BCG_0495c	echA2	915	49	Enoyl-CoA hydratase echA2	Rv0456c	echA2	non-essential	NE	NE	Unique	TP 3D	AP 10E	.	.	.	.	.	.	.	.
Chromosome	577587	577588	TnInsertion-1174	1499	1.00669	.	1344	1.04566	.	.	.	TA	576704	577618	-	BCG_0495c	echA2	915	3	Enoyl-CoA hydratase echA2	Rv0456c	echA2	non-essential	NE	NE	Unique	TP 11H	AP 11E	.	.	.	.	.	.	.	.
Chromosome	577723	577724	TnInsertion-1175	8388	0.709743	.	7156	0.636405	.	MiniMTL-144	619	TA	.	.	.	.	.	.	.	.	.	.	.	.	.	.	.	.	.	.	.	TPok_unique	TP 11F	AP 11B	.	.
Chromosome	577781	577782	TnInsertion-1176	2205	0.846734	.	1779	0.80426	.	.	.	TA	.	.	.	.	.	.	.	.	.	.	.	.	.	APok_unique	TP 1D	AP 3F	.	.	.	.	.	.	.	.
Chromosome	578059	578060	TnInsertion-1177	10053	1.07065	.	8284	1.09615	.	.	.	TA	577891	578172	-	BCG_0496c	BCG_0496c	282	40	hypothetical protein	Rv0456A	-	no-data	NE	S	TPok_unique	TP 4B	AP 11C	.	.	.	.	.	.	.	.
Chromosome	578174	578175	TnInsertion-1178	14110	0.676967	.	10836	0.697634	.	.	.	TA	.	.	.	.	.	.	.	.	.	.	.	.	.	Unique	TP 12B	AP 8F	.	.	.	.	.	.	.	.
Chromosome	578312	578313	TnInsertion-1179	16073	0.893615	.	13144	0.914918	.	.	.	TA	.	.	.	.	.	.	.	.	.	.	.	.	.	Unique	TP 9A	AP 2G	.	.	.	.	.	.	.	.
Chromosome	578329	578330	TnInsertion-1180	6609	1.4505	.	5531	1.41951	.	.	.	TA	.	.	.	.	.	.	.	.	.	.	.	.	.	Unique	TP 7C	AP 9E	.	.	.	.	.	.	.	.
Chromosome	578337	578338	TnInsertion-1181	5125	0.941288	.	3987	0.885998	.	.	.	TA	.	.	.	.	.	.	.	.	.	.	.	.	.	TPok_unique	TP 4A	AP 3A	.	.	.	.	.	.	.	.
Chromosome	578376	578377	TnInsertion-1182	12805	1.3097	.	10436	1.25351	.	.	.	TA	.	.	.	.	.	.	.	.	.	.	.	.	.	Unique	TP 9C	AP 9D	.	.	.	.	.	.	.	.
Chromosome	578693	578694	TnInsertion-1183	1777	0.816973	.	1528	0.808284	.	.	.	TA	578401	580431	-	BCG_0497c	BCG_0497c	2031	86	putative peptidase	Rv0457c	-	non-essential	NE	NE	Unique	TP 8B	AP 5D	.	.	.	.	.	.	.	.
Chromosome	578993	578994	TnInsertion-1184	31771	0.890343	.	25002	0.894521	.	.	.	TA	578401	580431	-	BCG_0497c	BCG_0497c	2031	71	putative peptidase	Rv0457c	-	non-essential	NE	NE	Heuristic	TP 7B	AP 7G	.	.	.	.	.	.	.	.
Chromosome	579038	579039	TnInsertion-1185	79	0.316667	.	63	0.431818	.	.	.	TA	578401	580431	-	BCG_0497c	BCG_0497c	2031	69	putative peptidase	Rv0457c	-	non-essential	NE	NE	Coverage below 300	.	.	.	.	.	.	.	.	.	.
Chromosome	579172	579173	TnInsertion-1186	18694	1.07136	.	14647	1.11509	.	MiniMTL-145	3965	TA	578401	580431	-	BCG_0497c	BCG_0497c	2031	62	putative peptidase	Rv0457c	-	non-essential	NE	NE	Heuristic	TP 4D	AP 7F	.	.	.	Unique	TP 9H	AP 3G	.	.
Chromosome	579455	579456	TnInsertion-1187	2786	1.16137	.	2056	1.14167	.	.	.	TA	578401	580431	-	BCG_0497c	BCG_0497c	2031	48	putative peptidase	Rv0457c	-	non-essential	NE	NE	Unique	TP 7G	AP 1A	.	.	.	.	.	.	.	.
Chromosome	580385	580386	TnInsertion-1188	9806	1.07403	.	8207	1.17577	.	.	.	TA	578401	580431	-	BCG_0497c	BCG_0497c	2031	2	putative peptidase	Rv0457c	-	non-essential	NE	NE	.	.	.	.	.	.	.	.	.	.	.
Chromosome	581243	581244	TnInsertion-1189	6532	1.33119	.	5511	1.31555	.	.	.	TA	580490	582013	+	BCG_0498	BCG_0498	1524	49	putative aldehyde dehydrogenase	Rv0458	-	non-essential	NE	NE	Unique	TP 11C	AP 3H	.	.	.	.	.	.	.	.
Chromosome	581555	581556	TnInsertion-1190	46	1.3	.	32	1.90909	.	.	.	TA	580490	582013	+	BCG_0498	BCG_0498	1524	70	putative aldehyde dehydrogenase	Rv0458	-	non-essential	NE	NE	Coverage below 300	.	.	.	.	.	.	.	.	.	.
Chromosome	581642	581643	TnInsertion-1191	10456	0.936296	.	8172	0.983014	.	.	.	TA	580490	582013	+	BCG_0498	BCG_0498	1524	76	putative aldehyde dehydrogenase	Rv0458	-	non-essential	NE	NE	APok_unique	TP 3B	AP 6B	.	.	.	.	.	.	.	.
Chromosome	581774	581775	TnInsertion-1192	3394	0.959584	.	2807	0.968443	.	.	.	TA	580490	582013	+	BCG_0498	BCG_0498	1524	84	putative aldehyde dehydrogenase	Rv0458	-	non-essential	NE	NE	TPok_unique	TP 8H	AP 9B	.	.	.	.	.	.	.	.
Chromosome	582511	582512	TnInsertion-1193	2466	0.697178	.	1946	0.649153	.	.	.	TA	.	.	.	.	.	.	.	.	.	.	.	.	.	Unique	TP 3E	AP 6F	.	.	.	.	.	.	.	.
Chromosome	582575	582576	TnInsertion-1194	3075	1.21702	.	2340	0.971356	.	.	.	TA	582564	582803	+	BCG_0500	BCG_0500	240	5	Conserved hydrophobic protein	Rv0460	-	no-data	NE	S	Unique	TP 8E	AP 4H	.	.	.	.	.	.	.	.
Chromosome	583073	583074	TnInsertion-1195	6066	0.664654	.	4745	0.706221	.	.	.	TA	582841	583365	+	BCG_0501	BCG_0501	525	44	putative transmembrane protein	Rv0461	-	non-essential	NE	NE	Unique	TP 11A	AP 12D	.	.	.	.	.	.	.	.
Chromosome	583126	583127	TnInsertion-1196	1612	0.72776	.	1253	0.728276	.	.	.	TA	582841	583365	+	BCG_0501	BCG_0501	525	54	putative transmembrane protein	Rv0461	-	non-essential	NE	NE	TPok_unique	TP 5H	AP 6F	.	.	.	.	.	.	.	.
Chromosome	583135	583136	TnInsertion-1197	27844	0.928255	.	22553	0.885229	.	.	.	TA	582841	583365	+	BCG_0501	BCG_0501	525	56	putative transmembrane protein	Rv0461	-	non-essential	NE	NE	.	.	.	.	.	.	.	.	.	.	.
Chromosome	583315	583316	TnInsertion-1198	1937	1.02615	.	1576	1.00254	.	.	.	TA	582841	583365	+	BCG_0501	BCG_0501	525	90	putative transmembrane protein	Rv0461	-	non-essential	NE	NE	Unique	TP 1E	AP 7B	.	.	.	.	.	.	.	.
Chromosome	585116	585117	TnInsertion-1199	11286	0.913855	.	9496	0.89996	.	.	.	TA	584831	585124	+	BCG_0503	BCG_0503	294	97	hypothetical protein	Rv0463	-	non-essential	NE	NE	Heuristic	TP 4C	AP 6E	.	.	.	.	.	.	.	.
Chromosome	585441	585442	TnInsertion-1200	683	0.923944	.	571	0.859935	.	.	.	TA	585128	585700	-	BCG_0504c	BCG_0504c	573	45	hypothetical protein	Rv0464c	-	non-essential	NE	NE	Unique	TP 10A	AP 2H	.	.	.	.	.	.	.	.
Chromosome	585515	585516	TnInsertion-1201	4285	1.19294	.	2467	3.78101	.	.	.	TA	585128	585700	-	BCG_0504c	BCG_0504c	573	32	hypothetical protein	Rv0464c	-	non-essential	NE	NE	.	.	.	.	.	.	.	.	.	.	.
Chromosome	585670	585671	TnInsertion-1202	1329	0.692994	.	1108	0.707242	.	.	.	TA	585128	585700	-	BCG_0504c	BCG_0504c	573	5	hypothetical protein	Rv0464c	-	non-essential	NE	NE	Unique	TP 2A	AP 11B	.	.	.	.	.	.	.	.
Chromosome	585700	585701	TnInsertion-1203	6238	0.794591	.	5156	0.760929	.	.	.	TA	585697	587121	-	BCG_0505c	BCG_0505c	1425	100	putative transcriptional regulatory protein	Rv0465c	-	no-data	NE	NE	Unique	TP 8A	AP 4C	.	.	.	.	.	.	.	.
Chromosome	586217	586218	TnInsertion-1204	12381	0.907704	.	9432	0.90123	.	.	.	TA	585697	587121	-	BCG_0505c	BCG_0505c	1425	64	putative transcriptional regulatory protein	Rv0465c	-	no-data	NE	NE	.	.	.	.	.	.	.	.	.	.	.
Chromosome	586229	586230	TnInsertion-1205	3395	0.900896	.	2839	0.890146	.	.	.	TA	585697	587121	-	BCG_0505c	BCG_0505c	1425	63	putative transcriptional regulatory protein	Rv0465c	-	no-data	NE	NE	TPok_unique	TP 1A	AP 8F	.	.	.	.	.	.	.	.
Chromosome	586319	586320	TnInsertion-1206	7	0.166667	.	6	0.2	.	.	.	TA	585697	587121	-	BCG_0505c	BCG_0505c	1425	56	putative transcriptional regulatory protein	Rv0465c	-	no-data	NE	NE	Coverage below 300	.	.	.	.	.	.	.	.	.	.
Chromosome	586415	586416	TnInsertion-1207	3633	0.840426	.	2963	0.936601	.	MiniMTL-146	281	TA	585697	587121	-	BCG_0505c	BCG_0505c	1425	50	putative transcriptional regulatory protein	Rv0465c	-	no-data	NE	NE	Unique	TP 10H	AP 8A	.	.	.	Unique	TP 10H	AP 8A	.	.
Chromosome	586651	586652	TnInsertion-1208	7114	0.968456	.	5839	0.967981	.	MiniMTL-147	2193	TA	585697	587121	-	BCG_0505c	BCG_0505c	1425	33	putative transcriptional regulatory protein	Rv0465c	-	no-data	NE	NE	Unique	TP 10B	AP 8D	.	.	.	Unique	TP 10B	AP 8D	.	.
Chromosome	586670	586671	TnInsertion-1209	6470	0.857061	.	5507	0.8217	.	.	.	TA	585697	587121	-	BCG_0505c	BCG_0505c	1425	32	putative transcriptional regulatory protein	Rv0465c	-	no-data	NE	NE	.	.	.	.	.	.	.	.	.	.	.
Chromosome	587166	587167	TnInsertion-1210	14085	0.652006	.	10649	0.658206	.	.	.	TA	.	.	.	.	.	.	.	.	.	.	.	.	.	Heuristic	TP 12B	AP 2D	.	.	.	.	.	.	.	.
Chromosome	587243	587244	TnInsertion-1211	3231	1.07781	.	2673	1.08991	.	.	.	TA	.	.	.	.	.	.	.	.	.	.	.	.	.	.	.	.	.	.	.	.	.	.	.	.
Chromosome	587846	587847	TnInsertion-1212	5432	1.07963	.	4120	1.03859	.	.	.	TA	587273	588067	+	BCG_0506	BCG_0506	795	72	hypothetical protein	Rv0466	-	non-essential	NE	NE	Unique	TP 12B	AP 8E	.	.	.	.	.	.	.	.
Chromosome	588017	588018	TnInsertion-1213	10590	0.827753	.	8857	0.80792	.	.	.	TA	587273	588067	+	BCG_0506	BCG_0506	795	94	hypothetical protein	Rv0466	-	non-essential	NE	NE	.	.	.	.	.	.	.	.	.	.	.
Chromosome	588341	588342	TnInsertion-1214	15395	0.873783	.	12655	0.835122	.	.	.	TA	.	.	.	.	.	.	.	.	.	.	.	.	.	.	.	.	.	.	.	.	.	.	.	.
Chromosome	588761	588762	TnInsertion-1215	1709	1.21948	.	1462	1.28081	.	.	.	TA	588342	589628	+	BCG_0507	icl	1287	33	Isocitrate lyase icl	Rv0467	icl	no-data	E	U	Unique	TP 5H	AP 8C	.	.	.	.	.	.	.	.
Chromosome	590307	590308	TnInsertion-1216	16563	1.44979	.	13167	1.56517	.	.	.	TA	589710	590570	+	BCG_0508	fadB2	861	69	putative 3-hydroxybutyryl-CoA dehydrogenase fadB2	Rv0468	fadB2	non-essential	NE	NE	Unique	TP 12A	AP 9H	.	.	.	.	.	.	.	.
Chromosome	590559	590560	TnInsertion-1217	226	1	.	172	1.02353	.	.	.	TA	589710	590570	+	BCG_0508	fadB2	861	99	putative 3-hydroxybutyryl-CoA dehydrogenase fadB2	Rv0468	fadB2	non-essential	NE	NE	Coverage below 300	.	.	.	.	.	.	.	.	.	.
Chromosome	590724	590725	TnInsertion-1218	4246	0.880425	.	3183	0.893516	.	MiniMTL-148	2235	TA	590703	591563	+	BCG_0509	umaA1	861	2	putative mycolic acid synthase umaA1	Rv0469	umaA	non-essential	NE	NE	TPok_unique	TP 10F	AP 11G	.	.	.	TPok_unique	TP 10F	AP 11G	.	.
Chromosome	591169	591170	TnInsertion-1219	1134	1.01421	.	947	1.04978	.	.	.	TA	590703	591563	+	BCG_0509	umaA1	861	54	putative mycolic acid synthase umaA1	Rv0469	umaA	non-essential	NE	NE	Unique	TP 7A	AP 9D	.	.	.	.	.	.	.	.
Chromosome	591751	591752	TnInsertion-1220	1113	0.699237	.	908	0.69403	.	.	.	TA	591663	592526	-	BCG_0510c	pcaA	864	90	Mycolic acid synthase pcaA	Rv0470c	pcaA	non-essential	NE	NE	Unique	TP 7A	AP 10H	.	.	.	.	.	.	.	.
Chromosome	592087	592088	TnInsertion-1221	87	1.48571	.	56	0.931034	.	.	.	TA	591663	592526	-	BCG_0510c	pcaA	864	51	Mycolic acid synthase pcaA	Rv0470c	pcaA	non-essential	NE	NE	Coverage below 300	.	.	.	.	.	.	.	.	.	.
Chromosome	592613	592614	TnInsertion-1222	32	2.55556	.	23	3.6	.	.	.	TA	.	.	.	.	.	.	.	.	.	.	.	.	.	Coverage below 300	.	.	.	.	.	.	.	.	.	.
Chromosome	592914	592915	TnInsertion-1223	15424	1.12628	.	12719	1.08133	.	.	.	TA	592669	593109	-	BCG_0511c	BCG_0511c	441	44	hypothetical protein	Rv0470A	-	no-data	NE	NE	.	.	.	.	.	.	.	.	.	.	.
Chromosome	592918	592919	TnInsertion-1224	5140	0.673722	.	3985	0.653527	.	.	.	TA	592669	593109	-	BCG_0511c	BCG_0511c	441	44	hypothetical protein	Rv0470A	-	no-data	NE	NE	Unique	TP 3D	AP 5F	.	.	.	.	.	.	.	.
Chromosome	593034	593035	TnInsertion-1225	17356	1.17439	.	13551	1.27137	.	MiniMTL-149	2236	TA	592669	593109	-	BCG_0511c	BCG_0511c	441	17	hypothetical protein	Rv0470A	-	no-data	NE	NE	.	.	.	.	.	.	Unique	TP 5D	AP 6H	.	.
Chromosome	593117	593118	TnInsertion-1226	14130	1.04457	.	10982	1.0262	.	.	.	TA	593040	593528	-	BCG_0512c	BCG_0512c	489	84	hypothetical protein	Rv0471c	-	non-essential	NE	NE	Heuristic	TP 7E	AP 5A	.	.	.	.	.	.	.	.
Chromosome	593120	593121	TnInsertion-1227	1604	0.948967	.	1251	0.90411	.	MiniMTL-150	398	TA	593040	593528	-	BCG_0512c	BCG_0512c	489	84	hypothetical protein	Rv0471c	-	non-essential	NE	NE	Unique	TP 12F	AP 3G	.	.	.	Unique	TP 12F	AP 3G	.	.
Chromosome	593174	593175	TnInsertion-1228	6699	1.79429	Duplicated_Region	7647	0.885355	.	.	.	TA	593040	593528	-	BCG_0512c	BCG_0512c	489	73	hypothetical protein	Rv0471c	-	non-essential	NE	NE	.	.	.	.	.	.	.	.	.	.	.
Chromosome	593176	593177	TnInsertion-1229	8397	1.76994	Duplicated_Region	10012	0.871402	.	.	.	TA	593040	593528	-	BCG_0512c	BCG_0512c	489	72	hypothetical protein	Rv0471c	-	non-essential	NE	NE	.	.	.	.	.	.	.	.	.	.	.
Chromosome	593266	593267	TnInsertion-1230	125	1.77778	.	99	1.53846	.	.	.	TA	593040	593528	-	BCG_0512c	BCG_0512c	489	54	hypothetical protein	Rv0471c	-	non-essential	NE	NE	Coverage below 300	.	.	.	.	.	.	.	.	.	.
Chromosome	593485	593486	TnInsertion-1231	24346	1.1965	.	20124	1.17957	.	.	.	TA	593040	593528	-	BCG_0512c	BCG_0512c	489	9	hypothetical protein	Rv0471c	-	non-essential	NE	NE	.	.	.	.	.	.	.	.	.	.	.
Chromosome	593539	593540	TnInsertion-1232	17246	0.892046	.	14309	0.910414	.	MiniMTL-151	82	TA	593538	594242	-	BCG_0513c	BCG_0513c	705	100	putative transcriptional regulatory protein (possibly tetR-family)	Rv0472c	-	non-essential	NE	NE	.	.	.	.	.	.	Coverage below 150	.	.	.	.
Chromosome	593737	593738	TnInsertion-1233	3081	1.11172	.	2470	1.12382	.	.	.	TA	593538	594242	-	BCG_0513c	BCG_0513c	705	72	putative transcriptional regulatory protein (possibly tetR-family)	Rv0472c	-	non-essential	NE	NE	Unique	TP 11C	AP 2F	.	.	.	.	.	.	.	.
Chromosome	594276	594277	TnInsertion-1234	3111	0.925124	.	2609	0.838619	.	.	.	TA	.	.	.	.	.	.	.	.	.	.	.	.	.	APok_unique	TP 11H	AP 3C	.	.	.	.	.	.	.	.
Chromosome	594390	594391	TnInsertion-1235	90	0.8	.	62	0.631579	.	.	.	TA	594379	595749	+	BCG_0514	BCG_0514	1371	1	putative transmembrane protein	Rv0473	-	non-essential	NE	NE	Coverage below 300	.	.	.	.	.	.	.	.	.	.
Chromosome	594637	594638	TnInsertion-1236	5393	0.859655	.	4327	0.815778	.	.	.	TA	594379	595749	+	BCG_0514	BCG_0514	1371	19	putative transmembrane protein	Rv0473	-	non-essential	NE	NE	Unique	TP 5A	AP 3E	.	.	.	.	.	.	.	.
Chromosome	595723	595724	TnInsertion-1237	5101	0.818538	.	4349	0.817384	.	.	.	TA	594379	595749	+	BCG_0514	BCG_0514	1371	98	putative transmembrane protein	Rv0473	-	non-essential	NE	NE	.	.	.	.	.	.	.	.	.	.	.
Chromosome	596012	596013	TnInsertion-1238	14896	1.09449	.	11735	1.16273	.	.	.	TA	595836	596258	+	BCG_0515	BCG_0515	423	42	putative transcriptional regulatory protein	Rv0474	-	non-essential	NE	NE	TPok_unique	TP 11G	AP 1G	.	.	.	.	.	.	.	.
Chromosome	596407	596408	TnInsertion-1239	1872	1.22592	.	1529	1.24194	.	.	.	TA	.	.	.	.	.	.	.	.	.	.	.	.	.	TPok_unique	TP 11G	AP 11C	.	.	.	.	.	.	.	.
Chromosome	596740	596741	TnInsertion-1240	1574	0.94802	.	1215	0.860643	.	.	.	TA	596612	597211	+	BCG_0516	hbhA	600	21	Heparin binding hemagglutinin hbhA	Rv0475	hbhA	non-essential	NE	NE	Unique	TP 12A	AP 6G	.	.	.	.	.	.	.	.
Chromosome	596870	596871	TnInsertion-1241	9483	0.87263	.	7420	0.792271	.	.	.	TA	596612	597211	+	BCG_0516	hbhA	600	43	Heparin binding hemagglutinin hbhA	Rv0475	hbhA	non-essential	NE	NE	TPok_unique	TP 5E	AP 3G	.	.	.	.	.	.	.	.
Chromosome	596928	596929	TnInsertion-1242	8339	1.2465	.	6364	1.11921	.	.	.	TA	596612	597211	+	BCG_0516	hbhA	600	53	Heparin binding hemagglutinin hbhA	Rv0475	hbhA	non-essential	NE	NE	Heuristic	TP 4D	AP 3D	.	.	.	.	.	.	.	.
Chromosome	597316	597317	TnInsertion-1243	768	0.422222	.	606	0.383562	.	.	.	TA	.	.	.	.	.	.	.	.	.	.	.	.	.	Unique	TP 4H	AP 12G	.	.	.	.	.	.	.	.
Chromosome	597330	597331	TnInsertion-1244	10053	0.771454	.	7498	0.634976	.	MiniMTL-152	3957	TA	597323	597586	+	BCG_0517	BCG_0517	264	3	putative transmembrane protein	Rv0476	-	non-essential	NE	NE	Heuristic	TP 10B	AP 10F	.	.	.	Unique	TP 10B	AP 10F	.	.
Chromosome	597643	597644	TnInsertion-1245	3046	1.42516	.	2372	1.5867	.	.	.	TA	597591	598037	+	BCG_0518	BCG_0518	447	12	putative secreted protein	Rv0477	-	non-essential	NE	NE	Unique	TP 11G	AP 10B	.	.	.	.	.	.	.	.
Chromosome	597696	597697	TnInsertion-1246	9544	1.23147	.	7260	1.17105	.	.	.	TA	597591	598037	+	BCG_0518	BCG_0518	447	23	putative secreted protein	Rv0477	-	non-essential	NE	NE	Heuristic	TP 9D	AP 4D	.	.	.	.	.	.	.	.
Chromosome	599830	599831	TnInsertion-1247	21128	0.818244	.	16315	0.716646	.	.	.	TA	599779	600714	-	BCG_0521c	BCG_0521c	936	95	hypothetical protein	Rv0480c	-	non-essential	NE	NE	.	.	.	.	.	.	.	.	.	.	.
Chromosome	600035	600036	TnInsertion-1248	1002	1.58915	.	839	1.86348	.	.	.	TA	599779	600714	-	BCG_0521c	BCG_0521c	936	73	hypothetical protein	Rv0480c	-	non-essential	NE	NE	Unique	TP 4F	AP 10F	.	.	.	.	.	.	.	.
Chromosome	600798	600799	TnInsertion-1249	2863	0.636	.	2080	0.566265	.	.	.	TA	600747	601271	-	BCG_0522c	BCG_0522c	525	90	hypothetical protein	Rv0481c	-	non-essential	NE	NE	Unique	TP 1B	AP 4C	.	.	.	.	.	.	.	.
Chromosome	600854	600855	TnInsertion-1250	341	0.353175	.	219	0.0233645	.	.	.	TA	600747	601271	-	BCG_0522c	BCG_0522c	525	80	hypothetical protein	Rv0481c	-	non-essential	NE	NE	Unique	TP 3G	AP 7C	.	.	.	.	.	.	.	.
Chromosome	601192	601193	TnInsertion-1251	587	1.14234	.	473	1.0655	.	.	.	TA	600747	601271	-	BCG_0522c	BCG_0522c	525	15	hypothetical protein	Rv0481c	-	non-essential	NE	NE	Unique	TP 6F	AP 7C	.	.	.	.	.	.	.	.
Chromosome	602405	602406	TnInsertion-1252	4095	4.43103	.	2346	105.636	.	.	.	TA	601298	602407	+	BCG_0523	murB	1110	100	putative UDP-N-acetylenolpyruvoylglucosamine reductase murB	Rv0482	murB	non-essential	E	E	Unique	TP 12E	AP 1D	.	.	.	.	.	.	.	.
Chromosome	603141	603142	TnInsertion-1253	10273	1.21163	.	8893	1.22603	.	.	.	TA	602469	603824	+	BCG_0524	lprQ	1356	50	putative lipoprotein lprQ	Rv0483	lprQ	non-essential	NE	NE	Heuristic	TP 3H	AP 7H	.	.	.	.	.	.	.	.
Chromosome	603411	603412	TnInsertion-1254	3938	1.25157	.	3159	1.2484	.	.	.	TA	602469	603824	+	BCG_0524	lprQ	1356	69	putative lipoprotein lprQ	Rv0483	lprQ	non-essential	NE	NE	TPok_unique	TP 8G	AP 7G	.	.	.	.	.	.	.	.
Chromosome	603579	603580	TnInsertion-1255	2915	0.933024	.	2443	0.882126	.	MiniMTL-153	8	TA	602469	603824	+	BCG_0524	lprQ	1356	82	putative lipoprotein lprQ	Rv0483	lprQ	non-essential	NE	NE	Heuristic	TP 11G	AP 11E	.	.	.	Coverage below 150	.	.	.	.
Chromosome	603597	603598	TnInsertion-1256	7851	1.02711	.	6281	1.02026	.	.	.	TA	602469	603824	+	BCG_0524	lprQ	1356	83	putative lipoprotein lprQ	Rv0483	lprQ	non-essential	NE	NE	.	.	.	.	.	.	.	.	.	.	.
Chromosome	603806	603807	TnInsertion-1257	1614	0.724359	.	1166	0.709677	.	.	.	TA	603805	604560	-	BCG_0525c	BCG_0525c	756	100	putative short-chain type oxidoreductase	Rv0484c	-	non-essential	NE	NE	Unique	TP 1E	AP 9B	.	.	.	.	.	.	.	.
Chromosome	603937	603938	TnInsertion-1258	8210	0.922266	.	6768	0.876872	.	.	.	TA	603805	604560	-	BCG_0525c	BCG_0525c	756	83	putative short-chain type oxidoreductase	Rv0484c	-	non-essential	NE	NE	Unique	TP 8E	AP 12E	.	.	.	.	.	.	.	.
Chromosome	604133	604134	TnInsertion-1259	33955	0.885027	.	27683	0.946354	.	.	.	TA	603805	604560	-	BCG_0525c	BCG_0525c	756	57	putative short-chain type oxidoreductase	Rv0484c	-	non-essential	NE	NE	.	.	.	.	.	.	.	.	.	.	.
Chromosome	604234	604235	TnInsertion-1260	17230	1.40475	.	14421	1.42614	.	.	.	TA	603805	604560	-	BCG_0525c	BCG_0525c	756	43	putative short-chain type oxidoreductase	Rv0484c	-	non-essential	NE	NE	.	.	.	.	.	.	.	.	.	.	.
Chromosome	604572	604573	TnInsertion-1261	200	1.24719	.	162	1.53125	.	.	.	TA	.	.	.	.	.	.	.	.	.	.	.	.	.	Coverage below 300	.	.	.	.	.	.	.	.	.	.
Chromosome	604746	604747	TnInsertion-1262	44	0.692308	.	39	0.857143	.	.	.	TA	604743	606059	+	BCG_0526	BCG_0526	1317	0	putative transcriptional regulatory protein	Rv0485	-	non-essential	NE	NE	Coverage below 300	.	.	.	.	.	.	.	.	.	.
Chromosome	604922	604923	TnInsertion-1263	14	0.272727	.	13	0.3	.	.	.	TA	604743	606059	+	BCG_0526	BCG_0526	1317	14	putative transcriptional regulatory protein	Rv0485	-	non-essential	NE	NE	Coverage below 300	.	.	.	.	.	.	.	.	.	.
Chromosome	605460	605461	TnInsertion-1264	4629	1.14306	.	3409	1.15215	.	.	.	TA	604743	606059	+	BCG_0526	BCG_0526	1317	54	putative transcriptional regulatory protein	Rv0485	-	non-essential	NE	NE	Unique	TP 12G	AP 6F	.	.	.	.	.	.	.	.
Chromosome	605794	605795	TnInsertion-1265	4239	1.19296	.	3435	1.2407	.	MiniMTL-154	2579	TA	604743	606059	+	BCG_0526	BCG_0526	1317	80	putative transcriptional regulatory protein	Rv0485	-	non-essential	NE	NE	APok_unique	TP 10B	AP 9C	.	.	.	Unique	TP 10B	AP 9C	.	.
Chromosome	605976	605977	TnInsertion-1266	7400	1.16185	.	5891	1.08901	.	.	.	TA	604743	606059	+	BCG_0526	BCG_0526	1317	94	putative transcriptional regulatory protein	Rv0485	-	non-essential	NE	NE	Unique	TP 1C	AP 1G	.	.	.	.	.	.	.	.
Chromosome	606545	606546	TnInsertion-1267	11944	1.10801	.	8912	0.977369	.	.	.	TA	606107	607549	+	BCG_0527	BCG_0527	1443	30	Mannosyltransferase	Rv0486	-	no-data	E	E	Unique	TP 10C	AP 1G	.	.	.	.	.	.	.	.
Chromosome	606569	606570	TnInsertion-1268	57	0.5	.	45	0.551724	.	.	.	TA	606107	607549	+	BCG_0527	BCG_0527	1443	32	Mannosyltransferase	Rv0486	-	no-data	E	E	Coverage below 300	.	.	.	.	.	.	.	.	.	.
Chromosome	607772	607773	TnInsertion-1269	3029	0.932993	.	2446	1.04515	.	.	.	TA	607546	608097	+	BCG_0528	BCG_0528	552	41	hypothetical protein	Rv0487	-	non-essential	NE	NE	Heuristic	TP 4G	AP 1A	.	.	.	.	.	.	.	.
Chromosome	608095	608096	TnInsertion-1270	5665	0.917592	Duplicated_Region	1503	0.002	Duplicated_Region	.	.	TA	607546	608097	+	BCG_0528	BCG_0528	552	99	hypothetical protein	Rv0487	-	non-essential	NE	NE	.	.	.	.	.	.	.	.	.	.	.
Chromosome	608153	608154	TnInsertion-1271	5687	0.947442	Duplicated_Region	4482	1.81179	Duplicated_Region	.	.	TA	.	.	.	.	.	.	.	.	.	.	.	.	.	.	.	.	.	.	.	.	.	.	.	.
Chromosome	608211	608212	TnInsertion-1272	5651	0.973221	Duplicated_Region	4432	1.80329	Duplicated_Region	.	.	TA	.	.	.	.	.	.	.	.	.	.	.	.	.	.	.	.	.	.	.	.	.	.	.	.
Chromosome	608269	608270	TnInsertion-1273	5655	0.941751	Duplicated_Region	4515	1.73305	Duplicated_Region	.	.	TA	.	.	.	.	.	.	.	.	.	.	.	.	.	.	.	.	.	.	.	.	.	.	.	.
Chromosome	608327	608328	TnInsertion-1274	5626	0.916018	Duplicated_Region	8341	0.527936	Duplicated_Region	.	.	TA	.	.	.	.	.	.	.	.	.	.	.	.	.	.	.	.	.	.	.	.	.	.	.	.
Chromosome	608373	608374	TnInsertion-1275	14097	0.945756	.	11024	0.973152	.	.	.	TA	.	.	.	.	.	.	.	.	.	.	.	.	.	.	.	.	.	.	.	.	.	.	.	.
Chromosome	608759	608760	TnInsertion-1276	7614	0.85662	.	6424	0.8188	.	.	.	TA	608539	609144	+	BCG_0529	BCG_0529	606	36	putative integral membrane protein	Rv0488	-	no-data	NE	NE	.	.	.	.	.	.	.	.	.	.	.
Chromosome	609166	609167	TnInsertion-1277	3700	1.34177	.	3220	1.37113	.	.	.	TA	.	.	.	.	.	.	.	.	.	.	.	.	.	Unique	TP 2D	AP 12E	.	.	.	.	.	.	.	.
Chromosome	610468	610469	TnInsertion-1278	87	0.641509	.	71	0.775	.	.	.	TA	610224	611456	+	BCG_0531	senX3	1233	20	putative two component sensor histidine kinase senX3	Rv0490	senX3	non-essential	NE	NE	Coverage below 300	.	.	.	.	.	.	.	.	.	.
Chromosome	610594	610595	TnInsertion-1279	6905	1.06058	.	5616	1.05488	.	.	.	TA	610224	611456	+	BCG_0531	senX3	1233	30	putative two component sensor histidine kinase senX3	Rv0490	senX3	non-essential	NE	NE	Unique	TP 4B	AP 5C	.	.	.	.	.	.	.	.
Chromosome	610674	610675	TnInsertion-1280	8756	0.994079	.	7105	0.925996	.	.	.	TA	610224	611456	+	BCG_0531	senX3	1233	36	putative two component sensor histidine kinase senX3	Rv0490	senX3	non-essential	NE	NE	TPok_unique	TP 5B	AP 12D	.	.	.	.	.	.	.	.
Chromosome	611898	611899	TnInsertion-1281	8025	0.875877	.	6391	0.808944	.	.	.	TA	611607	612290	+	BCG_0532	regX3	684	43	Two component sensory transduction protein regX3 (probably luxR-family)	Rv0491	regX3	non-essential	NE	NE	Unique	TP 12D	AP 10F	.	.	.	.	.	.	.	.
Chromosome	612674	612675	TnInsertion-1282	2849	1.11822	.	2471	1.0371	.	MiniMTL-155	338	TA	612287	614176	-	BCG_0533c	BCG_0533c	1890	80	putative oxidoreductase gmc-type	Rv0492c	-	non-essential	NE	NE	.	.	.	.	.	.	Unique	TP 9H	AP 8E	.	.
Chromosome	613581	613582	TnInsertion-1283	9224	1.22856	.	4422	0.321973	.	MiniMTL-156	2647	TA	612287	614176	-	BCG_0533c	BCG_0533c	1890	32	putative oxidoreductase gmc-type	Rv0492c	-	non-essential	NE	NE	Unique	TP 6D	AP 11A	.	.	.	TPok_unique	TP 6D	AP 11A	.	.
Chromosome	613615	613616	TnInsertion-1284	1702	1.30311	.	1491	1.32969	.	.	.	TA	612287	614176	-	BCG_0533c	BCG_0533c	1890	30	putative oxidoreductase gmc-type	Rv0492c	-	non-essential	NE	NE	Unique	TP 8G	AP 7D	.	.	.	.	.	.	.	.
Chromosome	614206	614207	TnInsertion-1285	8238	0.844604	.	6784	0.881831	.	.	.	TA	614173	614502	-	BCG_0534c	BCG_0534c	330	90	hypothetical protein	Rv0492A	-	no-data	NE	NE	Unique	TP 11C	AP 11G	.	.	.	.	.	.	.	.
Chromosome	614219	614220	TnInsertion-1286	14434	0.757886	.	11660	0.748913	.	MiniMTL-157	1779	TA	614173	614502	-	BCG_0534c	BCG_0534c	330	86	hypothetical protein	Rv0492A	-	no-data	NE	NE	.	.	.	.	.	.	Unique	TP 6D	AP 12C	.	.
Chromosome	614359	614360	TnInsertion-1287	5065	0.933944	.	3829	1.09464	.	.	.	TA	614173	614502	-	BCG_0534c	BCG_0534c	330	44	hypothetical protein	Rv0492A	-	no-data	NE	NE	Unique	TP 9C	AP 3F	.	.	.	.	.	.	.	.
Chromosome	614673	614674	TnInsertion-1288	8242	0.757356	.	7008	0.724409	.	.	.	TA	614499	615488	-	BCG_0535c	BCG_0535c	990	82	hypothetical protein	Rv0493c	-	non-essential	NE	NE	Heuristic	TP 4H	AP 5D	.	.	.	.	.	.	.	.
Chromosome	614697	614698	TnInsertion-1289	10325	1.26177	.	8151	1.12487	.	.	.	TA	614499	615488	-	BCG_0535c	BCG_0535c	990	80	hypothetical protein	Rv0493c	-	non-essential	NE	NE	Unique	TP 7D	AP 10D	.	.	.	.	.	.	.	.
Chromosome	616168	616169	TnInsertion-1290	14	2.5	.	8	1.66667	.	.	.	TA	615493	616221	+	BCG_0536	BCG_0536	729	93	putative transcriptional regulatory protein (probably gntR-family)	Rv0494	-	non-essential	NE	NE	Coverage below 300	.	.	.	.	.	.	.	.	.	.
Chromosome	616204	616205	TnInsertion-1291	5089	1.16553	.	4558	1.14696	.	.	.	TA	615493	616221	+	BCG_0536	BCG_0536	729	98	putative transcriptional regulatory protein (probably gntR-family)	Rv0494	-	non-essential	NE	NE	Unique	TP 4C	AP 11C	.	.	.	.	.	.	.	.
Chromosome	616442	616443	TnInsertion-1292	2471	1.46607	.	2011	1.75857	.	.	.	TA	616222	617112	-	BCG_0537c	BCG_0537c	891	75	hypothetical protein	Rv0495c	-	non-essential	NE	NE	Unique	TP 3H	AP 11F	.	.	.	.	.	.	.	.
Chromosome	616694	616695	TnInsertion-1293	4679	0.991911	.	3738	0.996795	.	.	.	TA	616222	617112	-	BCG_0537c	BCG_0537c	891	47	hypothetical protein	Rv0495c	-	non-essential	NE	NE	Unique	TP 3D	AP 4C	.	.	.	.	.	.	.	.
Chromosome	619328	619329	TnInsertion-1294	3915	1.42415	.	3285	1.5	.	.	.	TA	619123	619965	+	BCG_0540	BCG_0540	843	24	hypothetical protein	Rv0498	-	non-essential	NE	NE	Unique	TP 6E	AP 3D	.	.	.	.	.	.	.	.
Chromosome	620498	620499	TnInsertion-1295	1949	1.14648	.	1587	1.06641	.	MiniMTL-158	2595	TA	619981	620856	+	BCG_0541	BCG_0541	876	59	hypothetical protein	Rv0499	-	non-essential	NE	NE	Unique	TP 9H	AP 9C	.	.	.	Unique	TP 9H	AP 9C	.	.
Chromosome	620682	620683	TnInsertion-1296	958	1.37129	.	767	1.36728	.	.	.	TA	619981	620856	+	BCG_0541	BCG_0541	876	80	hypothetical protein	Rv0499	-	non-essential	NE	NE	Unique	TP 1E	AP 1C	.	.	.	.	.	.	.	.
Chromosome	622251	622252	TnInsertion-1297	10377	0.845784	.	8011	0.852683	.	.	.	TA	.	.	.	.	.	.	.	.	.	.	.	.	.	.	.	.	.	.	.	.	.	.	.	.
Chromosome	622372	622373	TnInsertion-1298	9687	0.754891	.	7714	0.680244	.	.	.	TA	.	.	.	.	.	.	.	.	.	.	.	.	.	.	.	.	.	.	.	.	.	.	.	.
Chromosome	622758	622759	TnInsertion-1299	36647	0.853573	.	28752	0.810693	.	.	.	TA	622452	623582	+	BCG_0544	galE2	1131	27	putative udp-glucose 4-epimerase galE2	Rv0501	galE2	non-essential	NE	NE	.	.	.	.	.	.	.	.	.	.	.
Chromosome	622989	622990	TnInsertion-1300	3946	0.675584	.	3337	0.696492	.	.	.	TA	622452	623582	+	BCG_0544	galE2	1131	47	putative udp-glucose 4-epimerase galE2	Rv0501	galE2	non-essential	NE	NE	.	.	.	.	.	.	.	.	.	.	.
Chromosome	623088	623089	TnInsertion-1301	9719	0.915074	.	7868	0.896361	.	.	.	TA	622452	623582	+	BCG_0544	galE2	1131	56	putative udp-glucose 4-epimerase galE2	Rv0501	galE2	non-essential	NE	NE	Unique	TP 5E	AP 12B	.	.	.	.	.	.	.	.
Chromosome	623370	623371	TnInsertion-1302	2983	0.968977	.	2488	0.9904	.	.	.	TA	622452	623582	+	BCG_0544	galE2	1131	81	putative udp-glucose 4-epimerase galE2	Rv0501	galE2	non-essential	NE	NE	Unique	TP 2A	AP 12D	.	.	.	.	.	.	.	.
Chromosome	623483	623484	TnInsertion-1303	796	1.30725	.	664	1.44118	.	MiniMTL-159	65	TA	622452	623582	+	BCG_0544	galE2	1131	91	putative udp-glucose 4-epimerase galE2	Rv0501	galE2	non-essential	NE	NE	Unique	TP 10H	AP 8H	.	.	.	Coverage below 150	.	.	.	.
Chromosome	623580	623581	TnInsertion-1304	9	0.5	.	7	0.75	.	.	.	TA	622452	623582	+	BCG_0544	galE2	1131	100	putative udp-glucose 4-epimerase galE2	Rv0501	galE2	non-essential	NE	NE	Coverage below 300	.	.	.	.	.	.	.	.	.	.
Chromosome	624295	624296	TnInsertion-1305	5420	0.905097	.	3916	0.806273	.	.	.	TA	623589	624665	+	BCG_0545	BCG_0545	1077	66	hypothetical protein	Rv0502	-	non-essential	NE	NE	Unique	TP 12E	AP 1A	.	.	.	.	.	.	.	.
Chromosome	624387	624388	TnInsertion-1306	11854	1.09176	.	9515	1.08571	.	.	.	TA	623589	624665	+	BCG_0545	BCG_0545	1077	74	hypothetical protein	Rv0502	-	non-essential	NE	NE	TPok_unique	TP 8B	AP 3G	.	.	.	.	.	.	.	.
Chromosome	624622	624623	TnInsertion-1307	12947	1.00978	.	9930	1.05293	.	MiniMTL-160	860	TA	623589	624665	+	BCG_0545	BCG_0545	1077	96	hypothetical protein	Rv0502	-	non-essential	NE	NE	Unique	TP 12F	AP 2B	.	.	.	Unique	TP 12F	AP 2B	.	.
Chromosome	624703	624704	TnInsertion-1308	6566	1.12149	.	5131	1.11413	.	.	.	TA	624669	625577	-	BCG_0546c	cmaA2	909	96	Cyclopropane-fatty-acyl-phospholipid synthase 2 cmaA2	Rv0503c	cmaA2	non-essential	NE	NE	TPok_unique	TP 7D	AP 3A	.	.	.	.	.	.	.	.
Chromosome	624735	624736	TnInsertion-1309	16797	1.08064	.	12890	1.00404	.	.	.	TA	624669	625577	-	BCG_0546c	cmaA2	909	93	Cyclopropane-fatty-acyl-phospholipid synthase 2 cmaA2	Rv0503c	cmaA2	non-essential	NE	NE	Heuristic	TP 11D	AP 3A	.	.	.	.	.	.	.	.
Chromosome	624892	624893	TnInsertion-1310	1078	1.33839	.	793	1.33235	.	.	.	TA	624669	625577	-	BCG_0546c	cmaA2	909	75	Cyclopropane-fatty-acyl-phospholipid synthase 2 cmaA2	Rv0503c	cmaA2	non-essential	NE	NE	Unique	TP 12E	AP 3G	.	.	.	.	.	.	.	.
Chromosome	624895	624896	TnInsertion-1311	2595	1.03849	.	2131	1.05497	.	.	.	TA	624669	625577	-	BCG_0546c	cmaA2	909	75	Cyclopropane-fatty-acyl-phospholipid synthase 2 cmaA2	Rv0503c	cmaA2	non-essential	NE	NE	Unique	TP 1H	AP 4H	.	.	.	.	.	.	.	.
Chromosome	626124	626125	TnInsertion-1312	1375	0.868207	.	1036	1.01165	.	.	.	TA	.	.	.	.	.	.	.	.	.	.	.	.	.	Unique	TP 6A	AP 3D	.	.	.	.	.	.	.	.
Chromosome	626131	626132	TnInsertion-1313	7053	0.969562	.	5130	1.09559	.	.	.	TA	.	.	.	.	.	.	.	.	.	.	.	.	.	Unique	TP 2E	AP 6G	.	.	.	.	.	.	.	.
Chromosome	626138	626139	TnInsertion-1314	1355	1.97374	Duplicated_Region	1398	1.06499	.	.	.	TA	.	.	.	.	.	.	.	.	.	.	.	.	.	Unique	TP 10G	AP 5H	.	.	.	.	.	.	.	.
Chromosome	626260	626261	TnInsertion-1315	4054	1.01491	.	3301	0.919186	.	.	.	TA	.	.	.	.	.	.	.	.	.	.	.	.	.	Unique	TP 7A	AP 5H	.	.	.	.	.	.	.	.
Chromosome	626473	626474	TnInsertion-1316	45	1.14286	.	32	1.13333	.	MiniMTL-161	16	TA	626262	627383	-	BCG_0548c	serB1	1122	81	putative phosphoserine phosphatase serB1	Rv0505c	serB1	non-essential	E	E	Coverage below 300	.	.	.	.	.	Coverage below 150	.	.	.	.
Chromosome	626694	626695	TnInsertion-1317	4479	0.963612	.	3531	0.982594	.	.	.	TA	626262	627383	-	BCG_0548c	serB1	1122	61	putative phosphoserine phosphatase serB1	Rv0505c	serB1	non-essential	E	E	Unique	TP 7B	AP 4H	.	.	.	.	.	.	.	.
Chromosome	627452	627453	TnInsertion-1318	9278	0.756864	.	7539	0.818818	.	.	.	TA	.	.	.	.	.	.	.	.	.	.	.	.	.	Unique	TP 2A	AP 9H	.	.	.	.	.	.	.	.
Chromosome	627477	627478	TnInsertion-1319	786	0.719912	.	653	0.700521	.	.	.	TA	.	.	.	.	.	.	.	.	.	.	.	.	.	Unique	TP 7G	AP 9G	.	.	.	.	.	.	.	.
Chromosome	627528	627529	TnInsertion-1320	11022	0.928609	.	8814	0.895484	.	MiniMTL-162	167	TA	.	.	.	.	.	.	.	.	.	.	.	.	.	Heuristic	TP 8D	AP 5C	.	.	.	Unique	TP 10H	AP 7F	.	.
Chromosome	627643	627644	TnInsertion-1321	147	0.934211	.	126	0.880597	.	.	.	TA	627557	628000	+	BCG_0549	mmpS2	444	19	putative membrane protein mmpS2	Rv0506	mmpS2	non-essential	NE	NE	Coverage below 300	.	.	.	.	.	.	.	.	.	.
Chromosome	627743	627744	TnInsertion-1322	10225	0.969755	.	8164	0.936433	.	.	.	TA	627557	628000	+	BCG_0549	mmpS2	444	42	putative membrane protein mmpS2	Rv0506	mmpS2	non-essential	NE	NE	TPok_unique	TP 9C	AP 3B	.	.	.	.	.	.	.	.
Chromosome	628294	628295	TnInsertion-1323	13880	0.931534	.	11367	0.917187	.	.	.	TA	627997	630903	+	BCG_0550	mmpL2	2907	10	putative transmembrane transport protein mmpL2	Rv0507	mmpL2	non-essential	E	NE	.	.	.	.	.	.	.	.	.	.	.
Chromosome	628411	628412	TnInsertion-1324	5725	0.893188	.	4615	0.825554	.	.	.	TA	627997	630903	+	BCG_0550	mmpL2	2907	14	putative transmembrane transport protein mmpL2	Rv0507	mmpL2	non-essential	E	NE	Unique	TP 1F	AP 2B	.	.	.	.	.	.	.	.
Chromosome	628519	628520	TnInsertion-1325	25079	0.795975	.	21022	0.809901	.	.	.	TA	627997	630903	+	BCG_0550	mmpL2	2907	18	putative transmembrane transport protein mmpL2	Rv0507	mmpL2	non-essential	E	NE	.	.	.	.	.	.	.	.	.	.	.
Chromosome	628643	628644	TnInsertion-1326	386	1.53947	.	319	1.45385	.	.	.	TA	627997	630903	+	BCG_0550	mmpL2	2907	22	putative transmembrane transport protein mmpL2	Rv0507	mmpL2	non-essential	E	NE	Unique	TP 6B	AP 8A	.	.	.	.	.	.	.	.
Chromosome	628864	628865	TnInsertion-1327	3896	1.4094	.	3289	1.50877	.	.	.	TA	627997	630903	+	BCG_0550	mmpL2	2907	30	putative transmembrane transport protein mmpL2	Rv0507	mmpL2	non-essential	E	NE	Unique	TP 4B	AP 12D	.	.	.	.	.	.	.	.
Chromosome	629206	629207	TnInsertion-1328	8746	0.837395	.	6806	0.875448	.	MiniMTL-163	1079	TA	627997	630903	+	BCG_0550	mmpL2	2907	42	putative transmembrane transport protein mmpL2	Rv0507	mmpL2	non-essential	E	NE	.	.	.	.	.	.	Unique	TP 9H	AP 5E	.	.
Chromosome	629640	629641	TnInsertion-1329	3592	1.15348	.	2827	1.20859	.	.	.	TA	627997	630903	+	BCG_0550	mmpL2	2907	57	putative transmembrane transport protein mmpL2	Rv0507	mmpL2	non-essential	E	NE	Heuristic	TP 7G	AP 7G	.	.	.	.	.	.	.	.
Chromosome	629888	629889	TnInsertion-1330	6869	1.12663	.	5132	1.18942	.	.	.	TA	627997	630903	+	BCG_0550	mmpL2	2907	65	putative transmembrane transport protein mmpL2	Rv0507	mmpL2	non-essential	E	NE	Unique	TP 11D	AP 10G	.	.	.	.	.	.	.	.
Chromosome	629922	629923	TnInsertion-1331	1211	1.25512	.	890	1.25888	.	.	.	TA	627997	630903	+	BCG_0550	mmpL2	2907	66	putative transmembrane transport protein mmpL2	Rv0507	mmpL2	non-essential	E	NE	Unique	TP 3B	AP 10F	.	.	.	.	.	.	.	.
Chromosome	630669	630670	TnInsertion-1332	3541	0.980425	.	2817	0.958971	.	.	.	TA	627997	630903	+	BCG_0550	mmpL2	2907	92	putative transmembrane transport protein mmpL2	Rv0507	mmpL2	non-essential	E	NE	Unique	TP 3B	AP 9C	.	.	.	.	.	.	.	.
Chromosome	637091	637092	TnInsertion-1333	15662	1.21873	.	12155	1.26055	.	MiniMTL-164	2302	TA	636947	637246	+	BCG_0557	BCG_0557	300	48	putative transmembrane protein	Rv0514	-	non-essential	NE	S	Unique	TP 5D	AP 5B	.	.	.	TPok_unique	TP 5D	AP 5B	.	.
Chromosome	637700	637701	TnInsertion-1334	40	0.9	Duplicated_Region	25	0.5625	Duplicated_Region	.	.	TA	637349	638860	+	BCG_0558	BCG_0558	1512	23	Conserved 13E12 repeat family protein	Rv0336, Rv0515	-	non-essential, non-essential	NE, NE	S, S	Coverage below 300	.	.	.	.	.	.	.	.	.	.
Chromosome	637724	637725	TnInsertion-1335	10348	0.66998	Duplicated_Region	7587	0.618387	Duplicated_Region	.	.	TA	637349	638860	+	BCG_0558	BCG_0558	1512	25	Conserved 13E12 repeat family protein	Rv0336, Rv0515	-	non-essential, non-essential	NE, NE	S, S	TPok_unique	TP 2A	AP 1F	.	.	.	.	.	.	.	.
Chromosome	638422	638423	TnInsertion-1336	3656	0.706904	Duplicated_Region	2849	0.76518	Duplicated_Region	.	.	TA	637349	638860	+	BCG_0558	BCG_0558	1512	71	Conserved 13E12 repeat family protein	Rv0336, Rv0515	-	non-essential, non-essential	NE, NE	S, S	Unique	TP 3B	AP 4A	.	.	.	.	.	.	.	.
Chromosome	638432	638433	TnInsertion-1337	2409	0.861455	Duplicated_Region	2025	0.840909	Duplicated_Region	.	.	TA	637349	638860	+	BCG_0558	BCG_0558	1512	72	Conserved 13E12 repeat family protein	Rv0336, Rv0515	-	non-essential, non-essential	NE, NE	S, S	Unique	TP 8B	AP 12E	.	.	.	.	.	.	.	.
Chromosome	638529	638530	TnInsertion-1338	938	1.15152	Duplicated_Region	685	0.997085	Duplicated_Region	.	.	TA	637349	638860	+	BCG_0558	BCG_0558	1512	78	Conserved 13E12 repeat family protein	Rv0336, Rv0515	-	non-essential, non-essential	NE, NE	S, S	Unique	TP 8B	AP 10B	.	.	.	.	.	.	.	.
Chromosome	638569	638570	TnInsertion-1339	8579	1.02507	Duplicated_Region	6630	1.00363	Duplicated_Region	.	.	TA	637349	638860	+	BCG_0558	BCG_0558	1512	81	Conserved 13E12 repeat family protein	Rv0336, Rv0515	-	non-essential, non-essential	NE, NE	S, S	.	.	.	.	.	.	.	.	.	.	.
Chromosome	638573	638574	TnInsertion-1340	4982	1.02592	Duplicated_Region	3873	0.985136	Duplicated_Region	.	.	TA	637349	638860	+	BCG_0558	BCG_0558	1512	81	Conserved 13E12 repeat family protein	Rv0336, Rv0515	-	non-essential, non-essential	NE, NE	S, S	.	.	.	.	.	.	.	.	.	.	.
Chromosome	638934	638935	TnInsertion-1341	21641	0.965755	.	16978	1.01352	.	MiniMTL-165	1032	TA	638857	639333	-	BCG_0559c	BCG_0559c	477	84	hypothetical protein	Rv0516c	-	non-essential	NE	NE	APok_unique	TP 9F	AP 1D	.	.	.	Unique	TP 9F	AP 1D	.	.
Chromosome	638995	638996	TnInsertion-1342	26332	0.987171	.	21190	1.02446	.	.	.	TA	638857	639333	-	BCG_0559c	BCG_0559c	477	71	hypothetical protein	Rv0516c	-	non-essential	NE	NE	Heuristic	TP 11A	AP 9G	.	.	.	.	.	.	.	.
Chromosome	639692	639693	TnInsertion-1343	2161	0.952123	.	1775	0.845114	.	.	.	TA	639544	640854	+	BCG_0560	BCG_0560	1311	11	putative membrane acyltransferase	Rv0517	-	non-essential	NE	NE	Unique	TP 7D	AP 9C	.	.	.	.	.	.	.	.
Chromosome	640114	640115	TnInsertion-1344	1459	1.03487	.	1202	1.06175	.	.	.	TA	639544	640854	+	BCG_0560	BCG_0560	1311	43	putative membrane acyltransferase	Rv0517	-	non-essential	NE	NE	Unique	TP 6E	AP 7E	.	.	.	.	.	.	.	.
Chromosome	640246	640247	TnInsertion-1345	19290	1.04387	.	15389	0.952671	.	.	.	TA	639544	640854	+	BCG_0560	BCG_0560	1311	54	putative membrane acyltransferase	Rv0517	-	non-essential	NE	NE	.	.	.	.	.	.	.	.	.	.	.
Chromosome	640402	640403	TnInsertion-1346	4204	0.965404	.	2131	5.28614	.	.	.	TA	639544	640854	+	BCG_0560	BCG_0560	1311	65	putative membrane acyltransferase	Rv0517	-	non-essential	NE	NE	Unique	TP 1G	AP 3C	.	.	.	.	.	.	.	.
Chromosome	640618	640619	TnInsertion-1347	6493	0.701966	.	5430	0.717811	.	.	.	TA	639544	640854	+	BCG_0560	BCG_0560	1311	82	putative membrane acyltransferase	Rv0517	-	non-essential	NE	NE	.	.	.	.	.	.	.	.	.	.	.
Chromosome	641004	641005	TnInsertion-1348	6351	0.817167	.	5403	0.783757	.	.	.	TA	640986	641681	+	BCG_0561	BCG_0561	696	3	hypothetical protein	Rv0518	-	non-essential	NE	NE	Heuristic	TP 11H	AP 1E	.	.	.	.	.	.	.	.
Chromosome	641067	641068	TnInsertion-1349	7484	1.28519	.	5388	1.10387	.	.	.	TA	640986	641681	+	BCG_0561	BCG_0561	696	12	hypothetical protein	Rv0518	-	non-essential	NE	NE	Unique	TP 9C	AP 4G	.	.	.	.	.	.	.	.
Chromosome	641410	641411	TnInsertion-1350	7339	0.797893	.	6109	0.749427	.	.	.	TA	640986	641681	+	BCG_0561	BCG_0561	696	61	hypothetical protein	Rv0518	-	non-essential	NE	NE	.	.	.	.	.	.	.	.	.	.	.
Chromosome	641476	641477	TnInsertion-1351	8449	0.837938	.	6224	0.585732	.	.	.	TA	640986	641681	+	BCG_0561	BCG_0561	696	70	hypothetical protein	Rv0518	-	non-essential	NE	NE	TPok_unique	TP 2C	AP 11G	.	.	.	.	.	.	.	.
Chromosome	641971	641972	TnInsertion-1352	4016	1.09494	.	3433	1.03497	.	.	.	TA	641970	642872	-	BCG_0562c	BCG_0562c	903	100	hypothetical protein	Rv0519c	-	non-essential	NE	NE	Unique	TP 10A	AP 8E	.	.	.	.	.	.	.	.
Chromosome	642178	642179	TnInsertion-1353	16742	1.11951	.	12261	1.14616	.	MiniMTL-166	4	TA	641970	642872	-	BCG_0562c	BCG_0562c	903	77	hypothetical protein	Rv0519c	-	non-essential	NE	NE	.	.	.	.	.	.	Coverage below 150	.	.	.	.
Chromosome	643395	643396	TnInsertion-1354	2580	1.23764	.	2208	1.23482	.	.	.	TA	643053	643403	+	BCG_0563	BCG_0563	351	97	putative methyltransferase/methylase	Rv0520	-	non-essential	NE	NE	Unique	TP 8G	AP 5H	.	.	.	.	.	.	.	.
Chromosome	643786	643787	TnInsertion-1355	1407	0.924761	.	1080	0.894737	.	.	.	TA	.	.	.	.	.	.	.	.	.	.	.	.	.	Unique	TP 12D	AP 3C	.	.	.	.	.	.	.	.
Chromosome	643892	643893	TnInsertion-1356	9381	0.801613	.	7476	0.824305	.	.	.	TA	643836	645140	+	BCG_0565	gabP	1305	4	putative gaba permease gabP (4-amino butyrate transport carrier)	Rv0522	gabP	no-data	NE	NE	TPok_unique	TP 6C	AP 3G	.	.	.	.	.	.	.	.
Chromosome	643926	643927	TnInsertion-1357	4476	1.07607	.	3580	1.06697	.	MiniMTL-167	520	TA	643836	645140	+	BCG_0565	gabP	1305	7	putative gaba permease gabP (4-amino butyrate transport carrier)	Rv0522	gabP	no-data	NE	NE	Heuristic	TP 10H	AP 6B	.	.	.	Unique	TP 10H	AP 6B	.	.
Chromosome	644682	644683	TnInsertion-1358	7008	1.36517	.	5339	1.47635	.	.	.	TA	643836	645140	+	BCG_0565	gabP	1305	65	putative gaba permease gabP (4-amino butyrate transport carrier)	Rv0522	gabP	no-data	NE	NE	Unique	TP 1E	AP 11F	.	.	.	.	.	.	.	.
Chromosome	645200	645201	TnInsertion-1359	20080	0.80673	.	16382	0.798046	.	.	.	TA	645124	645519	-	BCG_0566c	BCG_0566c	396	81	hypothetical protein	Rv0523c	-	non-essential	NE	NE	TPok_unique	TP 5E	AP 11H	.	.	.	.	.	.	.	.
Chromosome	645482	645483	TnInsertion-1360	932	0.957983	.	744	0.883544	.	.	.	TA	645124	645519	-	BCG_0566c	BCG_0566c	396	10	hypothetical protein	Rv0523c	-	non-essential	NE	NE	Unique	TP 2C	AP 6B	.	.	.	.	.	.	.	.
Chromosome	651974	651975	TnInsertion-1361	92	1.3	.	66	1.53846	.	.	.	TA	651705	652922	+	BCG_0573	BCG_0573	1218	22	hypothetical protein	Rv0530	-	non-essential	NE	NE	Coverage below 300	.	.	.	.	.	.	.	.	.	.
Chromosome	652497	652498	TnInsertion-1362	8798	0.621452	.	3937	2.1246	.	.	.	TA	651705	652922	+	BCG_0573	BCG_0573	1218	65	hypothetical protein	Rv0530	-	non-essential	NE	NE	Unique	TP 5E	AP 9H	.	.	.	.	.	.	.	.
Chromosome	653037	653038	TnInsertion-1363	3204	1.0025	.	2598	1.1596	.	.	.	TA	.	.	.	.	.	.	.	.	.	.	.	.	.	TPok_unique	TP 6A	AP 5G	.	.	.	.	.	.	.	.
Chromosome	653073	653074	TnInsertion-1364	7819	0.964079	.	6459	0.975834	.	MiniMTL-168	311	TA	.	.	.	.	.	.	.	.	.	.	.	.	.	.	.	.	.	.	.	.	.	.	.	.
Chromosome	653460	653461	TnInsertion-1365	5823	1.0107	.	4955	1.00851	.	.	.	TA	.	.	.	.	.	.	.	.	.	.	.	.	.	.	.	.	.	.	.	.	.	.	.	.
Chromosome	653549	653550	TnInsertion-1366	8168	1.17176	.	5924	1.24905	.	MiniMTL-169	126	TA	.	.	.	.	.	.	.	.	.	.	.	.	.	Heuristic	TP 5D	AP 9B	.	.	.	Coverage below 150	.	.	.	.
Chromosome	653596	653597	TnInsertion-1367	4389	1.14411	.	2585	4.39666	.	.	.	TA	653591	655336	+	BCG_0575	PE_PGRS6a	1746	0	PE-PGRS family protein	Rv0532	PE_PGRS6	no-data	NE	NE	Unique	TP 4H	AP 7H	.	.	.	.	.	.	.	.
Chromosome	653849	653850	TnInsertion-1368	807	1.32565	.	655	1.29021	.	.	.	TA	653591	655336	+	BCG_0575	PE_PGRS6a	1746	15	PE-PGRS family protein	Rv0532	PE_PGRS6	no-data	NE	NE	Unique	TP 12E	AP 8C	.	.	.	.	.	.	.	.
Chromosome	655082	655083	TnInsertion-1369	2895	1.25467	.	1290	98.2308	.	.	.	TA	653591	655336	+	BCG_0575	PE_PGRS6a	1746	85	PE-PGRS family protein	Rv0532	PE_PGRS6	no-data	NE	NE	TPok_unique	TP 3C	AP 7F	.	.	.	.	.	.	.	.
Chromosome	655897	655898	TnInsertion-1370	24448	1.38285	.	18710	1.36118	.	.	.	TA	655365	656372	-	BCG_0577c	fabH	1008	47	3-oxoacyl-[acyl-carrier-protein] synthase III fabH	Rv0533c	fabH	non-essential	NE	NE	.	.	.	.	.	.	.	.	.	.	.
Chromosome	656034	656035	TnInsertion-1371	7839	0.976551	.	5983	0.975892	.	.	.	TA	655365	656372	-	BCG_0577c	fabH	1008	34	3-oxoacyl-[acyl-carrier-protein] synthase III fabH	Rv0533c	fabH	non-essential	NE	NE	Unique	TP 8D	AP 4A	.	.	.	.	.	.	.	.
Chromosome	657397	657398	TnInsertion-1372	53	0.766667	.	36	1.57143	.	.	.	TA	657349	658143	+	BCG_0579	pnp	795	6	putative 5'-methylthioadenosine phosphorylase pnp	Rv0535	pnp	no-data	NE	NE	Coverage below 300	.	.	.	.	.	.	.	.	.	.
Chromosome	659836	659837	TnInsertion-1373	9908	0.97962	.	8035	0.919035	.	MiniMTL-170	2949	TA	659190	660623	-	BCG_0581c	BCG_0581c	1434	55	putative integral membrane protein	Rv0537c	-	non-essential	NE	NE	.	.	.	.	.	.	.	.	.	.	.
Chromosome	660721	660722	TnInsertion-1374	30130	0.988516	.	25458	0.932589	.	.	.	TA	.	.	.	.	.	.	.	.	.	.	.	.	.	Heuristic	TP 11A	AP 8H	.	.	.	.	.	.	.	.
Chromosome	660878	660879	TnInsertion-1375	5673	1.34325	.	4278	1.41968	.	.	.	TA	.	.	.	.	.	.	.	.	.	.	.	.	.	Unique	TP 11D	AP 11B	.	.	.	.	.	.	.	.
Chromosome	661658	661659	TnInsertion-1376	4880	1.05387	.	3559	1.12098	.	.	.	TA	660932	662578	+	BCG_0582	BCG_0582	1647	44	hypothetical protein	Rv0538	-	no-data	NE	NE	Heuristic	TP 2F	AP 1G	.	.	.	.	.	.	.	.
Chromosome	662708	662709	TnInsertion-1377	13492	1.01163	.	11070	0.921208	.	.	.	TA	662635	663267	+	BCG_0583	BCG_0583	633	12	putative dolichyl-phosphate sugar synthase	Rv0539	-	non-essential	NE	NE	.	.	.	.	.	.	.	.	.	.	.
Chromosome	663175	663176	TnInsertion-1378	10522	0.791894	.	8190	0.780048	.	.	.	TA	662635	663267	+	BCG_0583	BCG_0583	633	85	putative dolichyl-phosphate sugar synthase	Rv0539	-	non-essential	NE	NE	APok_unique	TP 3A	AP 11G	.	.	.	.	.	.	.	.
Chromosome	663494	663495	TnInsertion-1379	3139	0.890964	.	2436	0.866667	.	.	.	TA	663264	663926	+	BCG_0584	BCG_0584	663	35	hypothetical protein	Rv0540	-	essential	NE	NE	Unique	TP 12E	AP 4E	.	.	.	.	.	.	.	.
Chromosome	668403	668404	TnInsertion-1380	4658	0.863946	.	3644	0.889062	.	.	.	TA	.	.	.	.	.	.	.	.	.	.	.	.	.	Unique	TP 2D	AP 3H	.	.	.	.	.	.	.	.
Chromosome	668420	668421	TnInsertion-1381	61	2.8125	.	40	1.66667	.	.	.	TA	.	.	.	.	.	.	.	.	.	.	.	.	.	Coverage below 300	.	.	.	.	.	.	.	.	.	.
Chromosome	669821	669822	TnInsertion-1382	3581	1.07354	.	2861	0.98405	.	.	.	TA	.	.	.	.	.	.	.	.	.	.	.	.	.	Unique	TP 7C	AP 10F	.	.	.	.	.	.	.	.
Chromosome	670883	670884	TnInsertion-1383	11756	1.41694	.	9019	1.4025	.	.	.	TA	.	.	.	.	.	.	.	.	.	.	.	.	.	Unique	TP 9D	AP 6C	.	.	.	.	.	.	.	.
Chromosome	671747	671748	TnInsertion-1384	13926	0.995129	.	11047	1.02215	.	.	.	TA	671529	671795	-	BCG_0595c	BCG_0595c	267	18	hypothetical protein	Rv0550c	-	non-essential	NE	S	TPok_unique	TP 2A	AP 1D	.	.	.	.	.	.	.	.
Chromosome	671874	671875	TnInsertion-1385	2302	0.873068	.	1199	0.353273	.	.	.	TA	.	.	.	.	.	.	.	.	.	.	.	.	.	Unique	TP 12D	AP 3C	.	.	.	.	.	.	.	.
Chromosome	672053	672054	TnInsertion-1386	154	1	.	105	1.38636	.	.	.	TA	671987	673702	-	BCG_0596c	fadD8	1716	96	putative fatty-acid-CoA ligase fadD8	Rv0551c	fadD8	non-essential	NE	NE	Coverage below 300	.	.	.	.	.	.	.	.	.	.
Chromosome	672711	672712	TnInsertion-1387	1438	1.37686	.	1180	1.37425	.	.	.	TA	671987	673702	-	BCG_0596c	fadD8	1716	58	putative fatty-acid-CoA ligase fadD8	Rv0551c	fadD8	non-essential	NE	NE	Unique	TP 9C	AP 10F	.	.	.	.	.	.	.	.
Chromosome	673424	673425	TnInsertion-1388	4002	0.965619	.	3266	1.03362	.	.	.	TA	671987	673702	-	BCG_0596c	fadD8	1716	16	putative fatty-acid-CoA ligase fadD8	Rv0551c	fadD8	non-essential	NE	NE	Unique	TP 1C	AP 8G	.	.	.	.	.	.	.	.
Chromosome	673670	673671	TnInsertion-1389	27	1.9	Duplicated_Region	60	2.15789	.	.	.	TA	671987	673702	-	BCG_0596c	fadD8	1716	2	putative fatty-acid-CoA ligase fadD8	Rv0551c	fadD8	non-essential	NE	NE	Coverage below 300	.	.	.	.	.	.	.	.	.	.
Chromosome	674665	674666	TnInsertion-1390	16216	0.978768	.	13443	0.921801	.	.	.	TA	673780	675384	+	BCG_0597	BCG_0597	1605	55	hypothetical protein	Rv0552	-	growth-defect	NE	NE	.	.	.	.	.	.	.	.	.	.	.
Chromosome	675066	675067	TnInsertion-1391	22133	1.19334	.	18381	1.15537	.	.	.	TA	673780	675384	+	BCG_0597	BCG_0597	1605	80	hypothetical protein	Rv0552	-	growth-defect	NE	NE	Heuristic	TP 4G	AP 12A	.	.	.	.	.	.	.	.
Chromosome	676345	676346	TnInsertion-1392	1171	1.07993	.	955	1.0989	.	.	.	TA	675381	676361	+	BCG_0598	menC	981	98	putative muconate cycloisomerase menC	Rv0553	menC	essential	E	E	Unique	TP 7E	AP 1E	.	.	.	.	.	.	.	.
Chromosome	676778	676779	TnInsertion-1393	224	0.947826	.	150	0.744186	.	.	.	TA	676358	677146	+	BCG_0599	bpoC	789	53	putative peroxidase bpoC (non-haem peroxidase)	Rv0554	bpoC	growth-defect	NE	NE	Coverage below 300	.	.	.	.	.	.	.	.	.	.
Chromosome	676908	676909	TnInsertion-1394	2840	0.981856	.	2411	0.950647	.	.	.	TA	676358	677146	+	BCG_0599	bpoC	789	70	putative peroxidase bpoC (non-haem peroxidase)	Rv0554	bpoC	growth-defect	NE	NE	Unique	TP 12G	AP 6D	.	.	.	.	.	.	.	.
Chromosome	681497	681498	TnInsertion-1395	5181	0.927455	.	4114	0.923329	.	.	.	TA	681298	681636	-	BCG_0604c	BCG_0604c	339	41	putative secreted protein	Rv0559c	-	non-essential	NE	NE	.	.	.	.	.	.	.	.	.	.	.
Chromosome	681585	681586	TnInsertion-1396	343	0.657005	.	292	0.649718	.	.	.	TA	681298	681636	-	BCG_0604c	BCG_0604c	339	15	putative secreted protein	Rv0559c	-	non-essential	NE	NE	Unique	TP 10G	AP 10H	.	.	.	.	.	.	.	.
Chromosome	681648	681649	TnInsertion-1397	5990	0.849336	.	4744	0.912903	.	.	.	TA	.	.	.	.	.	.	.	.	.	.	.	.	.	TPok_unique	TP 1A	AP 5A	.	.	.	.	.	.	.	.
Chromosome	682022	682023	TnInsertion-1398	1718	0.819915	.	1543	0.817432	.	.	.	TA	681670	682395	-	BCG_0605c	BCG_0605c	726	52	putative benzoquinone methyltransferase	Rv0560c	-	non-essential	NE	NE	Unique	TP 1A	AP 7E	.	.	.	.	.	.	.	.
Chromosome	683650	683651	TnInsertion-1399	2032	1.1826	.	1786	1.14922	.	.	.	TA	.	.	.	.	.	.	.	.	.	.	.	.	.	Unique	TP 3A	AP 8A	.	.	.	.	.	.	.	.
Chromosome	685816	685817	TnInsertion-1400	6327	1.22078	.	5024	1.28364	.	.	.	TA	685815	686840	-	BCG_0609c	gpdA1	1026	100	putative glycerol-3-phosphate dehydrogenase [nad(p)+] gpdA1	Rv0564c	gpsA	non-essential	NE	NE	TPok_unique	TP 12E	AP 4C	.	.	.	.	.	.	.	.
Chromosome	685870	685871	TnInsertion-1401	819	0.768898	.	661	0.721354	.	MiniMTL-171	368	TA	685815	686840	-	BCG_0609c	gpdA1	1026	95	putative glycerol-3-phosphate dehydrogenase [nad(p)+] gpdA1	Rv0564c	gpsA	non-essential	NE	NE	Unique	TP 9F	AP 12A	.	.	.	.	.	.	.	.
Chromosome	687037	687038	TnInsertion-1402	6476	1.03584	.	4075	1.8819	.	.	.	TA	686901	688361	-	BCG_0610c	BCG_0610c	1461	91	putative monooxygenase	Rv0565c	-	non-essential	NE	NE	Unique	TP 7E	AP 1H	.	.	.	.	.	.	.	.
Chromosome	687193	687194	TnInsertion-1403	1102	1.375	.	1008	1.35514	.	.	.	TA	686901	688361	-	BCG_0610c	BCG_0610c	1461	80	putative monooxygenase	Rv0565c	-	non-essential	NE	NE	Unique	TP 1H	AP 10C	.	.	.	.	.	.	.	.
Chromosome	687445	687446	TnInsertion-1404	2252	1.33853	.	1719	1.24706	.	.	.	TA	686901	688361	-	BCG_0610c	BCG_0610c	1461	63	putative monooxygenase	Rv0565c	-	non-essential	NE	NE	TPok_nonunique	TP 7B	AP 10G	AP 10F	.	.	.	.	.	.	.
Chromosome	687925	687926	TnInsertion-1405	1107	0.915225	.	895	0.834016	.	.	.	TA	686901	688361	-	BCG_0610c	BCG_0610c	1461	30	putative monooxygenase	Rv0565c	-	non-essential	NE	NE	Unique	TP 6G	AP 3C	.	.	.	.	.	.	.	.
Chromosome	687928	687929	TnInsertion-1406	4367	0.689362	.	3826	0.654844	.	.	.	TA	686901	688361	-	BCG_0610c	BCG_0610c	1461	30	putative monooxygenase	Rv0565c	-	non-essential	NE	NE	Unique	TP 8H	AP 10H	.	.	.	.	.	.	.	.
Chromosome	688039	688040	TnInsertion-1407	1904	1.04952	.	1513	1.04736	.	.	.	TA	686901	688361	-	BCG_0610c	BCG_0610c	1461	22	putative monooxygenase	Rv0565c	-	non-essential	NE	NE	.	.	.	.	.	.	.	.	.	.	.
Chromosome	688252	688253	TnInsertion-1408	11841	1.07192	.	9766	1.04996	.	.	.	TA	686901	688361	-	BCG_0610c	BCG_0610c	1461	8	putative monooxygenase	Rv0565c	-	non-essential	NE	NE	TPok_unique	TP 1G	AP 7A	.	.	.	.	.	.	.	.
Chromosome	688440	688441	TnInsertion-1409	6518	0.852231	.	5347	0.871544	.	.	.	TA	688439	688930	-	BCG_0611c	BCG_0611c	492	100	hypothetical protein	Rv0566c	-	non-essential	NE	NE	.	.	.	.	.	.	.	.	.	.	.
Chromosome	688446	688447	TnInsertion-1410	9137	0.949435	.	7211	0.83486	.	.	.	TA	688439	688930	-	BCG_0611c	BCG_0611c	492	99	hypothetical protein	Rv0566c	-	non-essential	NE	NE	Heuristic	TP 8A	AP 9F	.	.	.	.	.	.	.	.
Chromosome	688656	688657	TnInsertion-1411	12222	0.800796	.	9538	0.763683	.	MiniMTL-172	692	TA	688439	688930	-	BCG_0611c	BCG_0611c	492	56	hypothetical protein	Rv0566c	-	non-essential	NE	NE	.	.	.	.	.	.	.	.	.	.	.
Chromosome	689265	689266	TnInsertion-1412	943	1.53495	.	807	1.65461	.	MiniMTL-173	235	TA	689212	690231	+	BCG_0612	BCG_0612	1020	5	putative methyltransferase/methylase	Rv0567	-	non-essential	NE	NE	Unique	TP 10F	AP 2H	.	.	.	Unique	TP 10F	AP 2H	.	.
Chromosome	689270	689271	TnInsertion-1413	3622	0.889411	.	2975	0.899745	.	.	.	TA	689212	690231	+	BCG_0612	BCG_0612	1020	6	putative methyltransferase/methylase	Rv0567	-	non-essential	NE	NE	Unique	TP 10C	AP 7C	.	.	.	.	.	.	.	.
Chromosome	690225	690226	TnInsertion-1414	4740	0.811927	.	4130	0.758944	.	MiniMTL-174	888	TA	689212	690231	+	BCG_0612	BCG_0612	1020	99	putative methyltransferase/methylase	Rv0567	-	non-essential	NE	NE	Heuristic	TP 10H	AP 11H	.	.	.	Unique	TP 10H	AP 11H	.	.
Chromosome	690229	690230	TnInsertion-1415	16047	0.535598	.	13612	0.492217	.	.	.	TA	689212	690231	+	BCG_0612	BCG_0612	1020	100	putative methyltransferase/methylase	Rv0567	-	non-essential	NE	NE	.	.	.	.	.	.	.	.	.	.	.
Chromosome	690503	690504	TnInsertion-1416	6276	1.19211	.	5293	1.15513	.	.	.	TA	690341	691759	+	BCG_0613	cyp135B1	1419	11	putative cytochrome p450 135b1 cyp135B1	Rv0568	cyp135B1	non-essential	NE	NE	Unique	TP 9E	AP 6E	.	.	.	.	.	.	.	.
Chromosome	691250	691251	TnInsertion-1417	5446	1.24855	.	4606	1.3357	.	MiniMTL-175	2583	TA	690341	691759	+	BCG_0613	cyp135B1	1419	64	putative cytochrome p450 135b1 cyp135B1	Rv0568	cyp135B1	non-essential	NE	NE	.	.	.	.	.	.	Unique	TP 10F	AP 10H	.	.
Chromosome	691298	691299	TnInsertion-1418	4943	1.36847	.	3491	1.58401	.	.	.	TA	690341	691759	+	BCG_0613	cyp135B1	1419	67	putative cytochrome p450 135b1 cyp135B1	Rv0568	cyp135B1	non-essential	NE	NE	Unique	TP 9D	AP 4G	.	.	.	.	.	.	.	.
Chromosome	692308	692309	TnInsertion-1419	5846	0.981695	.	5030	1	.	.	.	TA	692186	694318	+	BCG_0615	nrdZ	2133	6	putative ribonucleoside-diphosphate reductase large subunit nrdZ	Rv0570	nrdZ	non-essential	NE	NE	TPok_nonunique	TP 4A	AP 9B	AP 9C	.	.	.	.	.	.	.
Chromosome	692532	692533	TnInsertion-1420	6811	0.918592	.	5724	0.920161	.	.	.	TA	692186	694318	+	BCG_0615	nrdZ	2133	16	putative ribonucleoside-diphosphate reductase large subunit nrdZ	Rv0570	nrdZ	non-essential	NE	NE	Unique	TP 9E	AP 12G	.	.	.	.	.	.	.	.
Chromosome	692546	692547	TnInsertion-1421	1272	0.972093	.	1080	0.858864	.	.	.	TA	692186	694318	+	BCG_0615	nrdZ	2133	17	putative ribonucleoside-diphosphate reductase large subunit nrdZ	Rv0570	nrdZ	non-essential	NE	NE	Unique	TP 1C	AP 8A	.	.	.	.	.	.	.	.
Chromosome	692688	692689	TnInsertion-1422	10853	0.959379	.	8839	1.04606	.	.	.	TA	692186	694318	+	BCG_0615	nrdZ	2133	24	putative ribonucleoside-diphosphate reductase large subunit nrdZ	Rv0570	nrdZ	non-essential	NE	NE	.	.	.	.	.	.	.	.	.	.	.
Chromosome	692942	692943	TnInsertion-1423	8638	1.13442	.	5616	1.14761	.	.	.	TA	692186	694318	+	BCG_0615	nrdZ	2133	35	putative ribonucleoside-diphosphate reductase large subunit nrdZ	Rv0570	nrdZ	non-essential	NE	NE	TPok_unique	TP 9B	AP 1A	.	.	.	.	.	.	.	.
Chromosome	693618	693619	TnInsertion-1424	2453	0.798387	.	2052	0.773552	.	.	.	TA	692186	694318	+	BCG_0615	nrdZ	2133	67	putative ribonucleoside-diphosphate reductase large subunit nrdZ	Rv0570	nrdZ	non-essential	NE	NE	Unique	TP 10C	AP 9E	.	.	.	.	.	.	.	.
Chromosome	693887	693888	TnInsertion-1425	8985	0.95114	.	6871	0.927349	.	.	.	TA	692186	694318	+	BCG_0615	nrdZ	2133	80	putative ribonucleoside-diphosphate reductase large subunit nrdZ	Rv0570	nrdZ	non-essential	NE	NE	Unique	TP 9D	AP 4A	.	.	.	.	.	.	.	.
Chromosome	694105	694106	TnInsertion-1426	4050	1.03518	.	2598	0.799169	.	.	.	TA	692186	694318	+	BCG_0615	nrdZ	2133	90	putative ribonucleoside-diphosphate reductase large subunit nrdZ	Rv0570	nrdZ	non-essential	NE	NE	Unique	TP 11D	AP 10H	.	.	.	.	.	.	.	.
Chromosome	694147	694148	TnInsertion-1427	7228	1.18171	.	5966	1.25814	.	.	.	TA	692186	694318	+	BCG_0615	nrdZ	2133	92	putative ribonucleoside-diphosphate reductase large subunit nrdZ	Rv0570	nrdZ	non-essential	NE	NE	.	.	.	.	.	.	.	.	.	.	.
Chromosome	695809	695810	TnInsertion-1428	11910	1.12375	.	8782	1.08648	.	.	.	TA	.	.	.	.	.	.	.	.	.	.	.	.	.	Heuristic	TP 10D	AP 1D	.	.	.	.	.	.	.	.
Chromosome	695863	695864	TnInsertion-1429	5308	1.01519	.	4077	1.09614	.	MiniMTL-176	708	TA	.	.	.	.	.	.	.	.	.	.	.	.	.	Unique	TP 5D	AP 1G	.	.	.	Unique	TP 5D	AP 1G	.	.
Chromosome	695935	695936	TnInsertion-1430	23494	0.878768	.	18134	0.904032	.	.	.	TA	695932	696273	-	BCG_0617c	BCG_0617c	342	99	hypothetical protein	Rv0572c	-	non-essential	NE	NE	.	.	.	.	.	.	.	.	.	.	.
Chromosome	696023	696024	TnInsertion-1431	14814	0.937484	.	12170	0.936356	.	MiniMTL-177	348	TA	695932	696273	-	BCG_0617c	BCG_0617c	342	73	hypothetical protein	Rv0572c	-	non-essential	NE	NE	.	.	.	.	.	.	Unique	TP 10H	AP 3H	.	.
Chromosome	696104	696105	TnInsertion-1432	10173	0.872791	.	7627	0.960164	.	MiniMTL-178	1130	TA	695932	696273	-	BCG_0617c	BCG_0617c	342	50	hypothetical protein	Rv0572c	-	non-essential	NE	NE	Unique	TP 12F	AP 4G	.	.	.	Unique	TP 12F	AP 4G	.	.
Chromosome	696151	696152	TnInsertion-1433	5370	1.14714	.	4460	1.0939	.	.	.	TA	695932	696273	-	BCG_0617c	BCG_0617c	342	36	hypothetical protein	Rv0572c	-	non-essential	NE	NE	Unique	TP 8C	AP 2D	.	.	.	.	.	.	.	.
Chromosome	696433	696434	TnInsertion-1434	7420	0.984488	.	6329	0.979668	.	MiniMTL-179	78	TA	.	.	.	.	.	.	.	.	.	.	.	.	.	Unique	TP 9F	AP 5C	.	.	.	Coverage below 150	.	.	.	.
Chromosome	697090	697091	TnInsertion-1435	8376	0.903636	.	6887	0.870451	.	.	.	TA	696741	698132	-	BCG_0618c	BCG_0618c	1392	75	hypothetical protein	Rv0573c	-	non-essential	NE	NE	TPok_unique	TP 5H	AP 3D	.	.	.	.	.	.	.	.
Chromosome	698566	698567	TnInsertion-1436	6457	1.41564	.	5669	1.42161	.	.	.	TA	698142	699284	-	BCG_0619c	BCG_0619c	1143	63	hypothetical protein	Rv0574c	-	non-essential	NE	NE	TPok_unique	TP 7H	AP 7E	.	.	.	.	.	.	.	.
Chromosome	699479	699480	TnInsertion-1437	8999	0.724938	.	7574	0.703554	.	.	.	TA	.	.	.	.	.	.	.	.	.	.	.	.	.	TPok_unique	TP 2H	AP 1E	.	.	.	.	.	.	.	.
Chromosome	699726	699727	TnInsertion-1438	6497	0.768372	.	5493	0.758886	.	.	.	TA	699500	700636	-	BCG_0620c	BCG_0620c	1137	80	putative oxidoreductase	Rv0575c	-	non-essential	NE	NE	Heuristic	TP 6F	AP 10B	.	.	.	.	.	.	.	.
Chromosome	699855	699856	TnInsertion-1439	350	0.88172	.	296	0.793939	.	.	.	TA	699500	700636	-	BCG_0620c	BCG_0620c	1137	69	putative oxidoreductase	Rv0575c	-	non-essential	NE	NE	Unique	TP 8D	AP 10G	.	.	.	.	.	.	.	.
Chromosome	701541	701542	TnInsertion-1440	3986	0.983085	.	3393	0.971528	.	.	.	TA	700739	702043	+	BCG_0621	BCG_0621	1305	61	putative transcriptional regulatory protein (possibly arsR-family)	Rv0576	-	non-essential	NE	NE	Unique	TP 1E	AP 8C	.	.	.	.	.	.	.	.
Chromosome	702294	702295	TnInsertion-1441	12560	0.836257	.	8990	0.891437	.	.	.	TA	702057	702842	+	BCG_0622	TB27	786	30	hypothetical protein TB27.3	Rv0577	TB27.3	non-essential	NE	NE	.	.	.	.	.	.	.	.	.	.	.
Chromosome	702635	702636	TnInsertion-1442	6258	0.766798	.	5405	0.758868	.	.	.	TA	702057	702842	+	BCG_0622	TB27	786	74	hypothetical protein TB27.3	Rv0577	TB27.3	non-essential	NE	NE	Unique	TP 2A	AP 12E	.	.	.	.	.	.	.	.
Chromosome	705059	705060	TnInsertion-1443	7428	1.19763	.	2577	0.0145669	.	.	.	TA	702887	706798	-	BCG_0623c	PE_PGRS7	3912	44	PE-PGRS family protein	Rv0578c	PE_PGRS7	non-essential	NE	NE	TPok_unique	TP 5C	AP 5G	.	.	.	.	.	.	.	.
Chromosome	705547	705548	TnInsertion-1444	4392	0.609971	.	3346	0.608654	.	.	.	TA	702887	706798	-	BCG_0623c	PE_PGRS7	3912	32	PE-PGRS family protein	Rv0578c	PE_PGRS7	non-essential	NE	NE	Unique	TP 2F	AP 6C	.	.	.	.	.	.	.	.
Chromosome	706870	706871	TnInsertion-1445	3734	1.34843	.	3260	1.36403	.	.	.	TA	.	.	.	.	.	.	.	.	.	.	.	.	.	Unique	TP 2A	AP 11H	.	.	.	.	.	.	.	.
Chromosome	707866	707867	TnInsertion-1446	4196	0.842776	.	3230	0.718999	.	.	.	TA	707120	707878	+	BCG_0624	BCG_0624	759	98	hypothetical protein	Rv0579	-	non-essential	NE	NE	Unique	TP 12E	AP 10A	.	.	.	.	.	.	.	.
Chromosome	708008	708009	TnInsertion-1447	1555	1.38132	.	927	0.8	.	.	.	TA	708007	708498	-	BCG_0625c	BCG_0625c	492	100	hypothetical protein	Rv0580c	-	non-essential	NE	NE	Unique	TP 1D	AP 11C	.	.	.	.	.	.	.	.
Chromosome	708589	708590	TnInsertion-1448	665	0.633907	.	570	0.623932	.	.	.	TA	.	.	.	.	.	.	.	.	.	.	.	.	.	Unique	TP 8A	AP 10E	.	.	.	.	.	.	.	.
Chromosome	708740	708741	TnInsertion-1449	3028	0.957337	.	2424	0.840547	.	.	.	TA	708592	708807	+	BCG_0626	BCG_0626	216	69	hypothetical protein	Rv0581	-	non-essential	NE	S	TPok_unique	TP 3F	AP 3C	.	.	.	.	.	.	.	.
Chromosome	708742	708743	TnInsertion-1450	1090	0.546099	.	897	0.554593	.	MiniMTL-180	36	TA	708592	708807	+	BCG_0626	BCG_0626	216	69	hypothetical protein	Rv0581	-	non-essential	NE	S	Unique	TP 10H	AP 3D	.	.	.	Coverage below 150	.	.	.	.
Chromosome	709822	709823	TnInsertion-1451	8262	0.639611	.	6682	0.620665	.	MiniMTL-181	1593	TA	709271	709957	-	BCG_0628c	lpqN	687	20	putative lipoprotein lpqN	Rv0583c	lpqN	non-essential	NE	NE	Unique	TP 6D	AP 12A	.	.	.	Unique	TP 6D	AP 12A	.	.
Chromosome	710092	710093	TnInsertion-1452	6320	0.920973	.	5044	0.844241	.	.	.	TA	.	.	.	.	.	.	.	.	.	.	.	.	.	TPok_unique	TP 6F	AP 9F	.	.	.	.	.	.	.	.
Chromosome	710099	710100	TnInsertion-1453	1670	0.841235	.	1328	0.899857	.	.	.	TA	.	.	.	.	.	.	.	.	.	.	.	.	.	Unique	TP 10C	AP 8H	.	.	.	.	.	.	.	.
Chromosome	710110	710111	TnInsertion-1454	12194	0.942648	.	5749	6.66533	.	MiniMTL-182	99	TA	.	.	.	.	.	.	.	.	.	.	.	.	.	Heuristic	TP 9F	AP 8E	.	.	.	Coverage below 150	.	.	.	.
Chromosome	710375	710376	TnInsertion-1455	4212	0.925926	.	3624	0.903361	.	.	.	TA	710111	712744	+	BCG_0629	BCG_0629	2634	10	hypothetical protein	Rv0584	-	non-essential	NE	NE	Unique	TP 1A	AP 11A	.	.	.	.	.	.	.	.
Chromosome	710768	710769	TnInsertion-1456	4160	0.909133	.	3465	0.929287	.	MiniMTL-183	2861	TA	710111	712744	+	BCG_0629	BCG_0629	2634	25	hypothetical protein	Rv0584	-	non-essential	NE	NE	Unique	TP 10B	AP 8E	.	.	.	Unique	TP 10B	AP 8E	.	.
Chromosome	710933	710934	TnInsertion-1457	9048	0.724743	.	6820	0.671159	.	.	.	TA	710111	712744	+	BCG_0629	BCG_0629	2634	31	hypothetical protein	Rv0584	-	non-essential	NE	NE	TPok_unique	TP 2B	AP 9G	.	.	.	.	.	.	.	.
Chromosome	711440	711441	TnInsertion-1458	12849	0.945344	.	10216	0.957838	.	.	.	TA	710111	712744	+	BCG_0629	BCG_0629	2634	50	hypothetical protein	Rv0584	-	non-essential	NE	NE	TPok_unique	TP 6C	AP 7C	.	.	.	.	.	.	.	.
Chromosome	712670	712671	TnInsertion-1459	7515	0.966763	.	6712	0.977025	.	MiniMTL-184	5	TA	710111	712744	+	BCG_0629	BCG_0629	2634	97	hypothetical protein	Rv0584	-	non-essential	NE	NE	.	.	.	.	.	.	Coverage below 150	.	.	.	.
Chromosome	714148	714149	TnInsertion-1460	950	1.05184	.	778	1.01034	.	.	.	TA	712767	715154	-	BCG_0630c	BCG_0630c	2388	42	putative integral membrane protein	Rv0585c	-	non-essential	NE	NE	Unique	TP 8C	AP 6C	.	.	.	.	.	.	.	.
Chromosome	714940	714941	TnInsertion-1461	2624	0.996956	.	2148	1	.	.	.	TA	712767	715154	-	BCG_0630c	BCG_0630c	2388	9	putative integral membrane protein	Rv0585c	-	non-essential	NE	NE	.	.	.	.	.	.	.	.	.	.	.
Chromosome	715159	715160	TnInsertion-1462	10429	0.911123	.	8453	0.885568	.	.	.	TA	.	.	.	.	.	.	.	.	.	.	.	.	.	TPok_unique	TP 8E	AP 3B	.	.	.	.	.	.	.	.
Chromosome	715582	715583	TnInsertion-1463	9866	0.999189	.	8261	0.931494	.	.	.	TA	715292	716014	+	BCG_0631	BCG_0631	723	40	putative transcriptional regulatory protein(gntR-family)	Rv0586	-	non-essential	NE	NE	Unique	TP 12A	AP 10D	.	.	.	.	.	.	.	.
Chromosome	717339	717340	TnInsertion-1464	11001	0.816846	.	8900	0.777157	.	.	.	TA	716810	717697	+	BCG_0633	yrbE2B	888	60	hypothetical integral membrane protein yrbE2B	Rv0588	yrbE2B	essential	NE	U	.	.	.	.	.	.	.	.	.	.	.
Chromosome	717425	717426	TnInsertion-1465	3798	0.746207	.	3145	0.70184	.	.	.	TA	716810	717697	+	BCG_0633	yrbE2B	888	69	hypothetical integral membrane protein yrbE2B	Rv0588	yrbE2B	essential	NE	U	Unique	TP 10C	AP 12F	.	.	.	.	.	.	.	.
Chromosome	718360	718361	TnInsertion-1466	4344	0.854033	.	3352	0.839737	.	.	.	TA	717703	718917	+	BCG_0634	mce2A	1215	54	mce-family protein mce2A	Rv0589	mce2A	non-essential	NE	NE	Unique	TP 12G	AP 6G	.	.	.	.	.	.	.	.
Chromosome	719143	719144	TnInsertion-1467	1239	1.04793	.	984	1.04149	.	.	.	TA	718914	719945	+	BCG_0635	mce2B	1032	22	mce-family protein mce2B	Rv0590	mce2B	no-data	NE	NE	Unique	TP 12C	AP 2H	.	.	.	.	.	.	.	.
Chromosome	719578	719579	TnInsertion-1468	2772	1.37736	.	2314	1.3905	.	.	.	TA	718914	719945	+	BCG_0635	mce2B	1032	64	mce-family protein mce2B	Rv0590	mce2B	no-data	NE	NE	Heuristic	TP 10G	AP 6E	.	.	.	.	.	.	.	.
Chromosome	719662	719663	TnInsertion-1469	1875	1.16014	.	1605	1.23538	.	.	.	TA	718914	719945	+	BCG_0635	mce2B	1032	72	mce-family protein mce2B	Rv0590	mce2B	no-data	NE	NE	Unique	TP 3B	AP 12H	.	.	.	.	.	.	.	.
Chromosome	721251	721252	TnInsertion-1470	8508	1.14361	.	7251	1.16577	.	.	.	TA	719942	721387	+	BCG_0636	mce2C	1446	91	mce-family protein mce2C	Rv0591	mce2C	non-essential	NE	NE	Unique	TP 3A	AP 12B	.	.	.	.	.	.	.	.
Chromosome	721296	721297	TnInsertion-1471	5588	0.932227	.	4371	0.856051	.	.	.	TA	719942	721387	+	BCG_0636	mce2C	1446	94	mce-family protein mce2C	Rv0591	mce2C	non-essential	NE	NE	Unique	TP 4E	AP 4B	.	.	.	.	.	.	.	.
Chromosome	721504	721505	TnInsertion-1472	16069	1.32245	.	11791	1.19164	.	.	.	TA	721384	722934	+	BCG_0637	mce2Da	1551	8	mce-family protein mce2Da	Rv0592	mce2D	non-essential	NE	NE	Unique	TP 10D	AP 7G	.	.	.	.	.	.	.	.
Chromosome	721605	721606	TnInsertion-1473	1896	0.838991	.	1420	0.735941	.	.	.	TA	721384	722934	+	BCG_0637	mce2Da	1551	14	mce-family protein mce2Da	Rv0592	mce2D	non-essential	NE	NE	Unique	TP 2D	AP 1F	.	.	.	.	.	.	.	.
Chromosome	722694	722695	TnInsertion-1474	14292	1.15598	.	11344	1.18827	.	.	.	TA	721384	722934	+	BCG_0637	mce2Da	1551	84	mce-family protein mce2Da	Rv0592	mce2D	non-essential	NE	NE	TPok_unique	TP 8G	AP 2D	.	.	.	.	.	.	.	.
Chromosome	722817	722818	TnInsertion-1475	19354	0.62625	.	14209	0.512561	.	.	.	TA	721384	722934	+	BCG_0637	mce2Da	1551	92	mce-family protein mce2Da	Rv0592	mce2D	non-essential	NE	NE	Unique	TP 4G	AP 4F	.	.	.	.	.	.	.	.
Chromosome	723091	723092	TnInsertion-1476	3701	0.872028	.	2918	0.839849	.	.	.	TA	722909	724117	+	BCG_0639	lprL	1209	15	putative mce-family lipoprotein lprL	Rv0593	lprL	non-essential	NE	NE	Unique	TP 4B	AP 4H	.	.	.	.	.	.	.	.
Chromosome	723861	723862	TnInsertion-1477	6667	0.950556	.	5400	0.99778	.	.	.	TA	722909	724117	+	BCG_0639	lprL	1209	79	putative mce-family lipoprotein lprL	Rv0593	lprL	non-essential	NE	NE	TPok_unique	TP 4C	AP 6A	.	.	.	.	.	.	.	.
Chromosome	724276	724277	TnInsertion-1478	130	0.733333	.	104	0.925926	.	.	.	TA	724122	725672	+	BCG_0640	mce2F	1551	10	mce-family protein mce2F	Rv0594	mce2F	non-essential	NE	NE	Coverage below 300	.	.	.	.	.	.	.	.	.	.
Chromosome	725280	725281	TnInsertion-1479	20106	1.41659	.	15888	1.41386	.	.	.	TA	724122	725672	+	BCG_0640	mce2F	1551	75	mce-family protein mce2F	Rv0594	mce2F	non-essential	NE	NE	Heuristic	TP 12A	AP 7G	.	.	.	.	.	.	.	.
Chromosome	725604	725605	TnInsertion-1480	4135	0.946798	.	3200	1.02788	.	.	.	TA	724122	725672	+	BCG_0640	mce2F	1551	96	mce-family protein mce2F	Rv0594	mce2F	non-essential	NE	NE	Unique	TP 10D	AP 8D	.	.	.	.	.	.	.	.
Chromosome	725733	725734	TnInsertion-1481	6319	0.908487	.	5108	0.899591	.	.	.	TA	725724	726116	-	BCG_0641c	BCG_0641c	393	98	hypothetical protein	Rv0595c	-	non-essential	NE	NE	Unique	TP 1D	AP 1E	.	.	.	.	.	.	.	.
Chromosome	725907	725908	TnInsertion-1482	1109	1.33474	.	893	1.27226	.	.	.	TA	725724	726116	-	BCG_0641c	BCG_0641c	393	53	hypothetical protein	Rv0595c	-	non-essential	NE	NE	Unique	TP 7E	AP 12H	.	.	.	.	.	.	.	.
Chromosome	727211	727212	TnInsertion-1483	7498	0.997336	.	6344	1.02619	.	.	.	TA	726553	727788	-	BCG_0643c	BCG_0643c	1236	47	hypothetical protein	Rv0597c	-	non-essential	NE	NE	TPok_unique	TP 6C	AP 11A	.	.	.	.	.	.	.	.
Chromosome	728790	728791	TnInsertion-1484	1179	1.33004	.	447	0.1491	.	.	.	TA	728789	729295	-	BCG_0646c	BCG_0646c	507	100	putative two component sensor kinase	Rv0600c	-	non-essential	NE	NE	Unique	TP 2B	AP 6B	.	.	.	.	.	.	.	.
Chromosome	729568	729569	TnInsertion-1485	2320	0.693431	.	1948	0.596721	.	.	.	TA	729409	729879	-	BCG_0647c	BCG_0647c	471	66	putative two component sensor kinase (first part)	Rv0601c	-	no-data	NE	NE	TPok_unique	TP 7E	AP 11F	.	.	.	.	.	.	.	.
Chromosome	730041	730042	TnInsertion-1486	2621	1.30316	.	2097	1.19122	.	.	.	TA	729923	730684	-	BCG_0648c	tcrA	762	85	putative two component DNA binding Transcriptional regulatory protein tcrA	Rv0602c	tcrA	non-essential	NE	NE	Unique	TP 4A	AP 6F	.	.	.	.	.	.	.	.
Chromosome	730158	730159	TnInsertion-1487	164	0.656566	.	144	0.674419	.	.	.	TC	729923	730684	-	BCG_0648c	tcrA	762	69	putative two component DNA binding Transcriptional regulatory protein tcrA	Rv0602c	tcrA	non-essential	NE	NE	Coverage below 300	.	.	.	.	.	.	.	.	.	.
Chromosome	731751	731752	TnInsertion-1488	1027	1.26211	.	774	1.59732	.	.	.	TA	731124	732074	+	BCG_0650	lpqO	951	66	putative lipoprotein lpqO	Rv0604	lpqO	non-essential	NE	NE	Unique	TP 12G	AP 12D	.	.	.	.	.	.	.	.
Chromosome	731991	731992	TnInsertion-1489	3483	0.830268	.	2843	0.777986	.	.	.	TA	731124	732074	+	BCG_0650	lpqO	951	91	putative lipoprotein lpqO	Rv0604	lpqO	non-essential	NE	NE	.	.	.	.	.	.	.	.	.	.	.
Chromosome	732092	732093	TnInsertion-1490	6317	0.74214	.	4969	0.814166	.	.	.	TA	.	.	.	.	.	.	.	.	.	.	.	.	.	Unique	TP 12B	AP 10B	.	.	.	.	.	.	.	.
Chromosome	732366	732367	TnInsertion-1491	160	0.904762	.	154	0.655914	.	.	.	TA	732291	732899	+	BCG_0651	BCG_0651	609	12	putative resolvase	Rv0605	-	non-essential	NE	NE	Coverage below 300	.	.	.	.	.	.	.	.	.	.
Chromosome	732617	732618	TnInsertion-1492	11970	1.09412	.	9333	0.963602	.	.	.	TA	732291	732899	+	BCG_0651	BCG_0651	609	54	putative resolvase	Rv0605	-	non-essential	NE	NE	Unique	TP 10A	AP 6D	.	.	.	.	.	.	.	.
Chromosome	732702	732703	TnInsertion-1493	5709	0.84372	.	4541	0.908785	.	.	.	TA	732291	732899	+	BCG_0651	BCG_0651	609	67	putative resolvase	Rv0605	-	non-essential	NE	NE	Heuristic	TP 6E	AP 1B	.	.	.	.	.	.	.	.
Chromosome	733195	733196	TnInsertion-1494	10745	0.406753	Duplicated_Region	10945	0.756822	.	.	.	TA	732901	733644	+	BCG_0652	BCG_0652	744	40	putative transposase	Rv0606	-	non-essential	NE	NE	Unique	TP 5E	AP 6H	.	.	.	.	.	.	.	.
Chromosome	734348	734349	TnInsertion-1495	21153	0.730448	.	16936	0.698866	.	.	.	TA	734129	734374	+	BCG_0654	BCG_0654	246	89	hypothetical protein	Rv0608	-	no-data	NE	S	Heuristic	TP 6B	AP 4A	.	.	.	.	.	.	.	.
Chromosome	734617	734618	TnInsertion-1496	10375	1.00135	.	7482	0.718025	.	.	.	TA	734371	734772	+	BCG_0655	BCG_0655	402	61	hypothetical protein	Rv0609	-	non-essential	NE	NE	Unique	TP 11E	AP 8C	.	.	.	.	.	.	.	.
Chromosome	735404	735405	TnInsertion-1497	1695	0.805112	.	1359	0.816845	.	.	.	TA	.	.	.	.	.	.	.	.	.	.	.	.	.	Unique	TP 2A	AP 6F	.	.	.	.	.	.	.	.
Chromosome	735983	735984	TnInsertion-1498	2358	1.0051	.	2059	0.985535	.	.	.	TA	735637	736794	-	BCG_0657c	BCG_0657c	1158	70	hypothetical protein	Rv0610c	-	non-essential	NE	NE	TPok_unique	TP 6A	AP 10H	.	.	.	.	.	.	.	.
Chromosome	736684	736685	TnInsertion-1499	21582	0.941002	.	17892	0.925735	.	MiniMTL-185	1398	TA	735637	736794	-	BCG_0657c	BCG_0657c	1158	10	hypothetical protein	Rv0610c	-	non-essential	NE	NE	Heuristic	TP 9F	AP 2G	.	.	.	Heuristic	TP 9F	AP 2G	.	.
Chromosome	737834	737835	TnInsertion-1500	7677	1.06316	.	3081	0.00522023	.	.	.	TA	737833	740400	-	BCG_0660c	BCG_0660c	2568	100	hypothetical protein	Rv0613c	-	non-essential	NE	NE	TPok_unique	TP 5C	AP 12F	.	.	.	.	.	.	.	.
Chromosome	739652	739653	TnInsertion-1501	12825	0.914751	.	9973	0.993802	.	.	.	TC	737833	740400	-	BCG_0660c	BCG_0660c	2568	29	hypothetical protein	Rv0613c	-	non-essential	NE	NE	TPok_unique	TP 2D	AP 4D	.	.	.	.	.	.	.	.
Chromosome	740804	740805	TnInsertion-1502	10323	1.24902	.	8143	1.31401	.	MiniMTL-186	1055	TA	740241	741233	+	BCG_0661	BCG_0661	993	57	hypothetical protein	Rv0614	-	non-essential	NE	NE	Unique	TP 5D	AP 11A	.	.	.	Unique	TP 5D	AP 11A	.	.
Chromosome	741035	741036	TnInsertion-1503	5101	1.19021	.	4232	1.18595	.	.	.	TA	740241	741233	+	BCG_0661	BCG_0661	993	80	hypothetical protein	Rv0614	-	non-essential	NE	NE	Unique	TP 4G	AP 3F	.	.	.	.	.	.	.	.
Chromosome	741109	741110	TnInsertion-1504	1479	1.10085	.	1129	1.08303	.	.	.	TA	740241	741233	+	BCG_0661	BCG_0661	993	87	hypothetical protein	Rv0614	-	non-essential	NE	NE	Unique	TP 12E	AP 11D	.	.	.	.	.	.	.	.
Chromosome	742270	742271	TnInsertion-1505	10669	1.29985	.	8936	1.30606	.	MiniMTL-187	721	TA	741891	742292	+	BCG_0664	BCG_0664	402	94	hypothetical protein	Rv0617	-	non-essential	NE	S	TPok_unique	TP 9F	AP 9C	.	.	.	Unique	TP 9F	AP 9C	.	.
Chromosome	746872	746873	TnInsertion-1506	30	1.30769	.	15	0.25	.	.	.	TA	746256	747203	+	BCG_0668	BCG_0668	948	65	hypothetical protein	Rv0622	-	no-data	NE	NE	Coverage below 300	.	.	.	.	.	.	.	.	.	.
Chromosome	747265	747266	TnInsertion-1507	6052	1.3567	.	5112	1.40565	.	.	.	TA	.	.	.	.	.	.	.	.	.	.	.	.	.	Unique	TP 10A	AP 3H	.	.	.	.	.	.	.	.
Chromosome	747307	747308	TnInsertion-1508	5466	0.833613	.	4306	0.699961	.	.	.	TA	747296	747550	+	BCG_0669	BCG_0669	255	4	hypothetical protein	Rv0623	-	non-essential	NE	NE	Unique	TP 4E	AP 12B	.	.	.	.	.	.	.	.
Chromosome	748699	748700	TnInsertion-1509	1500	0.840491	.	1226	0.8949	.	.	.	TA	748039	748779	-	BCG_0671c	BCG_0671c	741	11	putative transmembrane protein	Rv0625c	-	non-essential	NE	NE	Unique	TP 12H	AP 11A	.	.	.	.	.	.	.	.
Chromosome	751255	751256	TnInsertion-1510	3226	0.890973	.	2439	0.934179	.	.	.	TA	750891	752618	-	BCG_0675c	recD	1728	79	putative exonuclease V (alpha chain) recD	Rv0629c	recD	non-essential	NE	NE	Unique	TP 12C	AP 1F	.	.	.	.	.	.	.	.
Chromosome	753872	753873	TnInsertion-1511	7705	1.04322	.	6380	0.999373	.	.	.	TA	753205	755898	-	BCG_0677c	recBa	2694	75	putative exonuclease V subunit beta recBa	Rv0630c	recB	no-data	NE	NE	Heuristic	TP 6A	AP 6A	.	.	.	.	.	.	.	.
Chromosome	758201	758202	TnInsertion-1512	11067	1.09801	.	9039	1.22088	.	.	.	TA	755898	759191	-	BCG_0678c	recC	3294	30	putative exonuclease V (gamma chain) recC	Rv0631c	recC	no-data	NE	NE	Unique	TP 7B	AP 5E	.	.	.	.	.	.	.	.
Chromosome	759793	759794	TnInsertion-1513	1325	0.698718	.	1143	0.644604	.	.	.	TA	759468	760163	-	BCG_0679c	echA3	696	53	putative enoyl-CoA hydratase echA3	Rv0632c	echA3	non-essential	NE	NE	Unique	TP 3H	AP 5H	.	.	.	.	.	.	.	.
Chromosome	760406	760407	TnInsertion-1514	188	0.579832	.	143	0.682353	.	.	.	TA	760212	761042	-	BCG_0680c	BCG_0680c	831	77	hypothetical protein	Rv0633c	-	no-data	NE	NE	Coverage below 300	.	.	.	.	.	.	.	.	.	.
Chromosome	760818	760819	TnInsertion-1515	20223	1.13909	.	15891	1.09727	.	.	.	TA	760212	761042	-	BCG_0680c	BCG_0680c	831	27	hypothetical protein	Rv0633c	-	no-data	NE	NE	Heuristic	TP 9E	AP 3H	.	.	.	.	.	.	.	.
Chromosome	760859	760860	TnInsertion-1516	1124	1.07763	.	914	1.14052	.	MiniMTL-188	122	TA	760212	761042	-	BCG_0680c	BCG_0680c	831	22	hypothetical protein	Rv0633c	-	no-data	NE	NE	Unique	TP 10F	AP 2B	.	.	.	Coverage below 150	.	.	.	.	YES
Chromosome	761359	761360	TnInsertion-1517	1851	1.04305	.	1520	0.971466	.	MiniMTL-189	1862	TA	761196	761909	-	BCG_0681c	BCG_0681c	714	77	putative glyoxalase II	Rv0634c	-	non-essential	NE	NE	Unique	TP 9H	AP 2B	.	.	.	Unique	TP 9H	AP 2B	.	.
Chromosome	761890	761891	TnInsertion-1518	4918	0.789665	.	4132	0.854578	.	.	.	TA	761196	761909	-	BCG_0681c	BCG_0681c	714	3	putative glyoxalase II	Rv0634c	-	non-essential	NE	NE	.	.	.	.	.	.	.	.	.	.	.
Chromosome	762788	762789	TnInsertion-1519	1262	0.797721	.	932	0.795761	.	.	.	TA	.	.	.	.	.	.	.	.	.	.	.	.	.	Unique	TP 3A	AP 2G	.	.	.	.	.	.	.	.
Chromosome	762799	762800	TnInsertion-1520	1417	0.775689	.	1075	0.583211	.	.	.	TA	.	.	.	.	.	.	.	.	.	.	.	.	.	Unique	TP 12H	AP 10E	.	.	.	.	.	.	.	.
Chromosome	763695	763696	TnInsertion-1521	1634	1.38192	.	1265	1.40038	.	.	.	TA	763269	763697	+	BCG_0685	BCG_0685	429	99	hypothetical protein	Rv0636	-	essential	E	E	Unique	TP 2D	AP 2E	.	.	.	.	.	.	.	.
Chromosome	764528	764529	TnInsertion-1522	14750	1.14483	.	11369	1.22747	.	.	.	TA	.	.	.	.	.	.	.	.	.	.	.	.	.	Unique	TP 7D	AP 7A	.	.	.	.	.	.	.	.
Chromosome	764532	764533	TnInsertion-1523	26451	1.05333	.	20924	1.1647	.	.	.	TA	.	.	.	.	.	.	.	.	.	.	.	.	.	.	.	.	.	.	.	.	.	.	.	.
Chromosome	764592	764593	TnInsertion-1524	2583	1.0631	.	2045	1.08673	.	.	.	TA	.	.	.	.	.	.	.	.	.	.	.	.	.	.	.	.	.	.	.	.	.	.	.	.
Chromosome	767122	767123	TnInsertion-1525	5847	4.03293	Duplicated_Region	6432	1.34488	.	.	.	TA	.	.	.	.	.	.	.	.	.	.	.	.	.	Unique	TP 8D	AP 11D	.	.	.	.	.	.	.	.
Chromosome	767154	767155	TnInsertion-1526	7488	0.54433	.	5758	0.540396	.	.	.	TA	.	.	.	.	.	.	.	.	.	.	.	.	.	.	.	.	.	.	.	.	.	.	.	.
Chromosome	767199	767200	TnInsertion-1527	26840	0.375423	.	18902	0.233329	.	.	.	TA	767174	768079	-	BCG_0691c	mmaA4	906	97	Methoxy mycolic acid synthase 4 mmaA4	Rv0642c	mmaA4	non-essential	E	U	.	.	.	.	.	.	.	.	.	.	.
Chromosome	767238	767239	TnInsertion-1528	12794	0.593077	.	9029	0.490672	.	.	.	TA	767174	768079	-	BCG_0691c	mmaA4	906	93	Methoxy mycolic acid synthase 4 mmaA4	Rv0642c	mmaA4	non-essential	E	U	Unique	TP 8A	AP 9B	.	.	.	.	.	.	.	.
Chromosome	767259	767260	TnInsertion-1529	506	0.542683	.	355	0.591928	.	.	.	TA	767174	768079	-	BCG_0691c	mmaA4	906	91	Methoxy mycolic acid synthase 4 mmaA4	Rv0642c	mmaA4	non-essential	E	U	Unique	TP 5B	AP 8F	.	.	.	.	.	.	.	.
Chromosome	767277	767278	TnInsertion-1530	7924	0.614507	.	6212	0.522176	.	.	.	TA	767174	768079	-	BCG_0691c	mmaA4	906	89	Methoxy mycolic acid synthase 4 mmaA4	Rv0642c	mmaA4	non-essential	E	U	Unique	TP 10A	AP 8H	.	.	.	.	.	.	.	.
Chromosome	767314	767315	TnInsertion-1531	29166	0.729278	.	23703	0.65339	.	.	.	TA	767174	768079	-	BCG_0691c	mmaA4	906	85	Methoxy mycolic acid synthase 4 mmaA4	Rv0642c	mmaA4	non-essential	E	U	.	.	.	.	.	.	.	.	.	.	.
Chromosome	767509	767510	TnInsertion-1532	28	2.11111	.	22	1.44444	.	.	.	TA	767174	768079	-	BCG_0691c	mmaA4	906	63	Methoxy mycolic acid synthase 4 mmaA4	Rv0642c	mmaA4	non-essential	E	U	Coverage below 300	.	.	.	.	.	.	.	.	.	.
Chromosome	767538	767539	TnInsertion-1533	7648	0.925963	.	6240	0.890336	.	.	.	TA	767174	768079	-	BCG_0691c	mmaA4	906	60	Methoxy mycolic acid synthase 4 mmaA4	Rv0642c	mmaA4	non-essential	E	U	Unique	TP 1D	AP 8E	.	.	.	.	.	.	.	.
Chromosome	767613	767614	TnInsertion-1534	2777	0.692261	.	2313	0.688321	.	.	.	TA	767174	768079	-	BCG_0691c	mmaA4	906	52	Methoxy mycolic acid synthase 4 mmaA4	Rv0642c	mmaA4	non-essential	E	U	Unique	TP 2D	AP 6E	.	.	.	.	.	.	.	.
Chromosome	767955	767956	TnInsertion-1535	66	0.65	.	57	0.583333	.	.	.	TA	767174	768079	-	BCG_0691c	mmaA4	906	14	Methoxy mycolic acid synthase 4 mmaA4	Rv0642c	mmaA4	non-essential	E	U	Coverage below 300	.	.	.	.	.	.	.	.	.	.
Chromosome	768006	768007	TnInsertion-1536	11924	1.03864	.	9838	1.04575	.	.	.	TA	767174	768079	-	BCG_0691c	mmaA4	906	8	Methoxy mycolic acid synthase 4 mmaA4	Rv0642c	mmaA4	non-essential	E	U	Heuristic	TP 5A	AP 12E	.	.	.	.	.	.	.	.
Chromosome	768178	768179	TnInsertion-1537	16893	0.838194	.	13492	0.858658	.	MiniMTL-190	177	TA	768144	769025	-	BCG_0692c	mmaA3	882	96	MEthoxy mycolic acid synthase 3 mmaA3	Rv0643c	mmaA3	non-essential	NE	NE	Heuristic	TP 8A	AP 12F	.	.	.	.	.	.	.	.
Chromosome	768214	768215	TnInsertion-1538	1095	1.2624	.	876	1.20655	.	.	.	TA	768144	769025	-	BCG_0692c	mmaA3	882	92	MEthoxy mycolic acid synthase 3 mmaA3	Rv0643c	mmaA3	non-essential	NE	NE	Unique	TP 6E	AP 7A	.	.	.	.	.	.	.	.
Chromosome	768234	768235	TnInsertion-1539	1753	0.954292	.	1489	0.913882	.	.	.	TA	768144	769025	-	BCG_0692c	mmaA3	882	90	MEthoxy mycolic acid synthase 3 mmaA3	Rv0643c	mmaA3	non-essential	NE	NE	Unique	TP 11C	AP 9D	.	.	.	.	.	.	.	.
Chromosome	768486	768487	TnInsertion-1540	11813	0.720757	.	9504	0.712124	.	.	.	TA	768144	769025	-	BCG_0692c	mmaA3	882	61	MEthoxy mycolic acid synthase 3 mmaA3	Rv0643c	mmaA3	non-essential	NE	NE	Heuristic	TP 8B	AP 3A	.	.	.	.	.	.	.	.
Chromosome	768606	768607	TnInsertion-1541	626	0.950156	.	494	0.836431	.	.	.	TA	768144	769025	-	BCG_0692c	mmaA3	882	48	MEthoxy mycolic acid synthase 3 mmaA3	Rv0643c	mmaA3	non-essential	NE	NE	.	.	.	.	.	.	.	.	.	.	.
Chromosome	768703	768704	TnInsertion-1542	13649	1.00544	.	10432	0.955389	.	.	.	TA	768144	769025	-	BCG_0692c	mmaA3	882	37	MEthoxy mycolic acid synthase 3 mmaA3	Rv0643c	mmaA3	non-essential	NE	NE	Unique	TP 11C	AP 8B	.	.	.	.	.	.	.	.
Chromosome	768822	768823	TnInsertion-1543	2445	0.968599	.	1648	0.987937	.	.	.	TA	768144	769025	-	BCG_0692c	mmaA3	882	23	MEthoxy mycolic acid synthase 3 mmaA3	Rv0643c	mmaA3	non-essential	NE	NE	Unique	TP 11B	AP 11G	.	.	.	.	.	.	.	.
Chromosome	768843	768844	TnInsertion-1544	5109	0.838431	.	4076	0.78537	.	.	.	TA	768144	769025	-	BCG_0692c	mmaA3	882	21	MEthoxy mycolic acid synthase 3 mmaA3	Rv0643c	mmaA3	non-essential	NE	NE	.	.	.	.	.	.	.	.	.	.	.
Chromosome	769078	769079	TnInsertion-1545	11340	1.11646	.	8449	0.96078	.	.	.	TA	.	.	.	.	.	.	.	.	.	.	.	.	.	Unique	TP 12A	AP 8B	.	.	.	.	.	.	.	.
Chromosome	769150	769151	TnInsertion-1546	1426	1.10947	.	1128	1.20744	.	.	.	TA	.	.	.	.	.	.	.	.	.	.	.	.	.	Unique	TP 6C	AP 5B	.	.	.	.	.	.	.	.
Chromosome	769939	769940	TnInsertion-1547	4600	1.64216	.	3376	1.7008	.	MiniMTL-191	361	TA	769173	770036	-	BCG_0693c	mmaA2	864	11	Methoxy mycolic acid synthase 2 mmaA2	Rv0644c	mmaA2	non-essential	NE	NE	Unique	TP 5D	AP 6F	.	.	.	.	.	.	.	.
Chromosome	769990	769991	TnInsertion-1548	3073	0.413541	Duplicated_Region	3004	0.910941	.	.	.	TA	769173	770036	-	BCG_0693c	mmaA2	864	5	Methoxy mycolic acid synthase 2 mmaA2	Rv0644c	mmaA2	non-essential	NE	NE	Unique	TP 1B	AP 4H	.	.	.	.	.	.	.	.
Chromosome	770189	770190	TnInsertion-1549	8599	0.82763	.	7203	0.863166	.	.	.	TA	.	.	.	.	.	.	.	.	.	.	.	.	.	Unique	TP 6F	AP 9G	.	.	.	.	.	.	.	.
Chromosome	770204	770205	TnInsertion-1550	8154	1.09453	.	6616	1.0805	.	.	.	TA	770203	771063	-	BCG_0694c	mmaA1	861	100	Methoxy mycolic acid synthase 1 mmaA1	Rv0645c	mmaA1	non-essential	NE	NE	Unique	TP 11G	AP 8G	.	.	.	.	.	.	.	.
Chromosome	770273	770274	TnInsertion-1551	5906	1.17612	.	4577	1.2026	.	.	.	TA	770203	771063	-	BCG_0694c	mmaA1	861	92	Methoxy mycolic acid synthase 1 mmaA1	Rv0645c	mmaA1	non-essential	NE	NE	Heuristic	TP 12E	AP 7E	.	.	.	.	.	.	.	.
Chromosome	770308	770309	TnInsertion-1552	6614	0.781789	.	5331	0.807731	.	.	.	TA	770203	771063	-	BCG_0694c	mmaA1	861	88	Methoxy mycolic acid synthase 1 mmaA1	Rv0645c	mmaA1	non-essential	NE	NE	Unique	TP 7B	AP 7F	.	.	.	.	.	.	.	.
Chromosome	770603	770604	TnInsertion-1553	8004	1.38712	.	6381	1.44015	.	.	.	TA	770203	771063	-	BCG_0694c	mmaA1	861	54	Methoxy mycolic acid synthase 1 mmaA1	Rv0645c	mmaA1	non-essential	NE	NE	Unique	TP 3G	AP 4C	.	.	.	.	.	.	.	.
Chromosome	770810	770811	TnInsertion-1554	13821	1.09346	.	11323	1.07115	.	.	.	TA	770203	771063	-	BCG_0694c	mmaA1	861	30	Methoxy mycolic acid synthase 1 mmaA1	Rv0645c	mmaA1	non-essential	NE	NE	Heuristic	TP 6F	AP 7A	.	.	.	.	.	.	.	.
Chromosome	773546	773547	TnInsertion-1555	11175	0.42013	.	8617	0.29735	.	.	.	TA	.	.	.	.	.	.	.	.	.	.	.	.	.	Unique	TP 1A	AP 2H	.	.	.	.	.	.	.	.
Chromosome	773921	773922	TnInsertion-1556	7253	0.817794	.	5982	0.783542	.	.	.	TA	773579	777775	+	BCG_0697	BCG_0697	4197	8	Alpha-mannosidase	Rv0648	-	non-essential	NE	NE	Unique	TP 9E	AP 9A	.	.	.	.	.	.	.	.
Chromosome	774515	774516	TnInsertion-1557	11923	1.07248	.	9523	1.07112	.	.	.	TA	773579	777775	+	BCG_0697	BCG_0697	4197	22	Alpha-mannosidase	Rv0648	-	non-essential	NE	NE	Heuristic	TP 1F	AP 6G	.	.	.	.	.	.	.	.
Chromosome	774776	774777	TnInsertion-1558	279	1.36441	.	171	1.59091	.	.	.	TA	773579	777775	+	BCG_0697	BCG_0697	4197	29	Alpha-mannosidase	Rv0648	-	non-essential	NE	NE	Coverage below 300	.	.	.	.	.	.	.	.	.	.
Chromosome	774962	774963	TnInsertion-1559	5679	1.12378	.	4446	1.12931	.	.	.	TA	773579	777775	+	BCG_0697	BCG_0697	4197	33	Alpha-mannosidase	Rv0648	-	non-essential	NE	NE	Unique	TP 5B	AP 2A	.	.	.	.	.	.	.	.
Chromosome	775433	775434	TnInsertion-1560	2046	1.24096	.	1584	1.19391	.	.	.	TA	773579	777775	+	BCG_0697	BCG_0697	4197	44	Alpha-mannosidase	Rv0648	-	non-essential	NE	NE	Unique	TP 11B	AP 4A	.	.	.	.	.	.	.	.
Chromosome	777633	777634	TnInsertion-1561	11963	1.1493	.	9555	1.21232	.	MiniMTL-192	3941	TA	773579	777775	+	BCG_0697	BCG_0697	4197	97	Alpha-mannosidase	Rv0648	-	non-essential	NE	NE	Heuristic	TP 9F	AP 2A	.	.	.	TPok_unique	TP 9F	AP 2A	.	.
Chromosome	778198	778199	TnInsertion-1562	23207	0.940385	.	18062	0.943195	.	.	.	TA	777772	778446	+	BCG_0698	fabD2	675	63	putative malonyl coa-acyl carrier protein Transacylase fabD2	Rv0649	fabD2	non-essential	NE	NE	Heuristic	TP 10A	AP 12G	.	.	.	.	.	.	.	.
Chromosome	779418	779419	TnInsertion-1563	5647	0.963491	.	4638	1.05768	.	.	.	TA	.	.	.	.	.	.	.	.	.	.	.	.	.	Unique	TP 2E	AP 2C	.	.	.	.	.	.	.	.
Chromosome	780648	780649	TnInsertion-1564	6002	1.11487	.	4751	1.12288	.	.	.	TA	780643	781338	-	BCG_0702c	BCG_0702c	696	99	putative transcriptional regulatory protein (probably tetR-family)	Rv0653c	-	non-essential	NE	NE	Unique	TP 3B	AP 4E	.	.	.	.	.	.	.	.
Chromosome	781036	781037	TnInsertion-1565	4767	0.991228	.	3843	1.03549	.	MiniMTL-193	604	TA	780643	781338	-	BCG_0702c	BCG_0702c	696	44	putative transcriptional regulatory protein (probably tetR-family)	Rv0653c	-	non-essential	NE	NE	TPok_unique	TP 11F	AP 3B	.	.	.	TPok_unique	TP 11F	AP 3B	.	.
Chromosome	781208	781209	TnInsertion-1566	11952	0.956137	.	8983	0.846834	.	MiniMTL-194	30	TA	780643	781338	-	BCG_0702c	BCG_0702c	696	19	putative transcriptional regulatory protein (probably tetR-family)	Rv0653c	-	non-essential	NE	NE	Unique	TP 6D	AP 11H	.	.	.	Coverage below 150	.	.	.	.
Chromosome	781586	781587	TnInsertion-1567	10052	0.774091	.	7484	0.769686	.	MiniMTL-195	249	TA	781409	782914	+	BCG_0703	BCG_0703	1506	12	putative dioxygenase	Rv0654	-	non-essential	NE	NE	.	.	.	.	.	.	.	.	.	.	.
Chromosome	781817	781818	TnInsertion-1568	279	0.847682	.	216	0.911504	.	.	.	TA	781409	782914	+	BCG_0703	BCG_0703	1506	27	putative dioxygenase	Rv0654	-	non-essential	NE	NE	Coverage below 300	.	.	.	.	.	.	.	.	.	.
Chromosome	782063	782064	TnInsertion-1569	3904	0.949076	.	3321	0.956983	.	.	.	TA	781409	782914	+	BCG_0703	BCG_0703	1506	43	putative dioxygenase	Rv0654	-	non-essential	NE	NE	Heuristic	TP 3G	AP 11G	.	.	.	.	.	.	.	.
Chromosome	782654	782655	TnInsertion-1570	1238	1.10903	.	987	1.02254	.	MiniMTL-196	514	TA	781409	782914	+	BCG_0703	BCG_0703	1506	83	putative dioxygenase	Rv0654	-	non-essential	NE	NE	Unique	TP 11F	AP 6C	.	.	.	Unique	TP 11F	AP 6C	.	.
Chromosome	783432	783433	TnInsertion-1571	10288	0.926592	.	8374	0.940222	.	.	.	TA	782926	784005	+	BCG_0704	mkl	1080	47	putative ribonucleotide-transport ATP-binding protein ABC transporter mkl	Rv0655	mkl	non-essential	NE	NE	TPok_unique	TP 5C	AP 10G	.	.	.	.	.	.	.	.
Chromosome	784139	784140	TnInsertion-1572	1362	0.629187	.	1179	0.6375	.	.	.	TA	.	.	.	.	.	.	.	.	.	.	.	.	.	Unique	TP 8G	AP 7E	.	.	.	.	.	.	.	.
Chromosome	784483	784484	TnInsertion-1573	8557	1.07543	.	7004	1.08266	.	MiniMTL-197	9	TA	784393	784776	-	BCG_0705c	BCG_0705c	384	77	hypothetical protein	Rv0656c	-	non-essential	NE	NE	.	.	.	.	.	.	Coverage below 150	.	.	.	.
Chromosome	784595	784596	TnInsertion-1574	1748	1.48295	.	1378	1.33164	.	.	.	GA	784393	784776	-	BCG_0705c	BCG_0705c	384	47	hypothetical protein	Rv0656c	-	non-essential	NE	NE	Unique	TP 12G	AP 5D	.	.	.	.	.	.	.	.
Chromosome	784801	784802	TnInsertion-1575	6323	0.760301	.	5165	0.779807	.	.	.	TA	.	.	.	.	.	.	.	.	.	.	.	.	.	Unique	TP 8D	AP 12E	.	.	.	.	.	.	.	.
Chromosome	784854	784855	TnInsertion-1576	6448	0.658863	.	5239	0.624496	.	.	.	TA	.	.	.	.	.	.	.	.	.	.	.	.	.	Unique	TP 1E	AP 4E	.	.	.	.	.	.	.	.
Chromosome	784920	784921	TnInsertion-1577	2686	1.08217	.	2099	1.02998	.	.	.	TA	784871	785026	-	BCG_0706c	BCG_0706c	156	69	hypothetical protein	Rv0657c	-	non-essential	NE	S	Unique	TP 3E	AP 11F	.	.	.	.	.	.	.	.
Chromosome	785050	785051	TnInsertion-1578	12449	0.89396	.	9845	0.971366	.	MiniMTL-198	320	TA	.	.	.	.	.	.	.	.	.	.	.	.	.	Heuristic	TP 7B	AP 9G	.	.	.	Unique	TP 10B	AP 9D	.	.
Chromosome	785057	785058	TnInsertion-1579	2590	0.879536	.	2014	0.905393	.	.	.	TA	.	.	.	.	.	.	.	.	.	.	.	.	.	Unique	TP 3E	AP 9A	.	.	.	.	.	.	.	.
Chromosome	785063	785064	TnInsertion-1580	7107	1.02536	.	5719	0.998253	.	.	.	TA	.	.	.	.	.	.	.	.	.	.	.	.	.	Unique	TP 4D	AP 11F	.	.	.	.	.	.	.	.
Chromosome	785067	785068	TnInsertion-1581	804	1.11024	.	630	1.07237	.	.	.	TA	.	.	.	.	.	.	.	.	.	.	.	.	.	Unique	TP 2D	AP 1C	.	.	.	.	.	.	.	.
Chromosome	785741	785742	TnInsertion-1582	9442	0.771482	.	7595	0.770396	.	MiniMTL-199	1855	TA	785102	785818	-	BCG_0707c	BCG_0707c	717	11	putative integral membrane protein	Rv0658c	-	non-essential	NE	NE	.	.	.	.	.	.	TPok_unique	TP 12F	AP 9G	.	.
Chromosome	786031	786032	TnInsertion-1583	5088	0.801062	.	3022	0.564182	.	MiniMTL-200	545	TA	.	.	.	.	.	.	.	.	.	.	.	.	.	Unique	TP 6D	AP 5B	.	.	.	Unique	TP 6D	AP 5B	.	.
Chromosome	786192	786193	TnInsertion-1584	2358	1.07937	.	1907	1.1355	.	.	.	TA	786094	786402	-	BCG_0708c	BCG_0708c	309	68	hypothetical protein	Rv0659c	-	non-essential	NE	NE	Unique	TP 12A	AP 6B	.	.	.	.	.	.	.	.
Chromosome	786339	786340	TnInsertion-1585	2367	1.05647	.	1956	1.04389	.	.	.	TA	786094	786402	-	BCG_0708c	BCG_0708c	309	21	hypothetical protein	Rv0659c	-	non-essential	NE	NE	Unique	TP 11H	AP 9C	.	.	.	.	.	.	.	.
Chromosome	786349	786350	TnInsertion-1586	9635	0.866163	.	7745	0.824499	.	.	.	TA	786094	786402	-	BCG_0708c	BCG_0708c	309	17	hypothetical protein	Rv0659c	-	non-essential	NE	NE	APok_unique	TP 3B	AP 6C	.	.	.	.	.	.	.	.
Chromosome	786640	786641	TnInsertion-1587	6955	2.20212	.	5516	2.8279	.	.	.	TA	.	.	.	.	.	.	.	.	.	.	.	.	.	Unique	TP 11D	AP 9E	.	.	.	.	.	.	.	.
Chromosome	786688	786689	TnInsertion-1588	4749	3.95942	Duplicated_Region	4911	2.01288	.	.	.	TA	.	.	.	.	.	.	.	.	.	.	.	.	.	Heuristic	TP 7H	AP 6D	.	.	.	.	.	.	.	.
Chromosome	786720	786721	TnInsertion-1589	15906	0.487526	Duplicated_Region	13868	0.598064	.	.	.	TA	.	.	.	.	.	.	.	.	.	.	.	.	.	Heuristic	TP 3A	AP 6A	.	.	.	.	.	.	.	.
Chromosome	787438	787439	TnInsertion-1590	333	0.870787	.	292	0.813665	.	.	.	TA	787178	787546	-	BCG_0711c	BCG_0711c	369	30	hypothetical protein	Rv0662c	-	non-essential	NE	S	Unique	TP 8H	AP 6B	.	.	.	.	.	.	.	.
Chromosome	788770	788771	TnInsertion-1591	131	0.43956	.	125	0.470588	.	MiniMTL-201	17	TA	787546	789909	+	BCG_0712	atsD	2364	52	putative arylsulfatase atsD	Rv0663	atsD	non-essential	E	U	Coverage below 300	.	.	.	.	.	Coverage below 150	.	.	.	.
Chromosome	789031	789032	TnInsertion-1592	2262	1.32716	.	1927	1.29952	.	.	.	TA	787546	789909	+	BCG_0712	atsD	2364	63	putative arylsulfatase atsD	Rv0663	atsD	non-essential	E	U	Unique	TP 1C	AP 5D	.	.	.	.	.	.	.	.
Chromosome	789526	789527	TnInsertion-1593	62	1.48	.	54	1.16	.	.	.	TA	787546	789909	+	BCG_0712	atsD	2364	84	putative arylsulfatase atsD	Rv0663	atsD	non-essential	E	U	Coverage below 300	.	.	.	.	.	.	.	.	.	.
Chromosome	794732	794733	TnInsertion-1594	33	1.0625	.	16	1	.	.	.	TA	791216	794734	+	BCG_0716	rpoB	3519	100	DNA-directed RNA polymerase subunit beta rpoB	Rv0667	rpoB	essential	E	E	Coverage below 300	.	.	.	.	.	.	.	.	.	.
Chromosome	798969	798970	TnInsertion-1595	105	0.478873	.	85	0.517857	.	.	.	TA	.	.	.	.	.	.	.	.	.	.	.	.	.	Coverage below 300	.	.	.	.	.	.	.	.	.	.
Chromosome	799134	799135	TnInsertion-1596	15543	1.3102	.	13082	1.38375	.	MiniMTL-202	39	TA	799093	801006	-	BCG_0718c	BCG_0718c	1914	98	putative hydrolase	Rv0669c	-	non-essential	NE	NE	.	.	.	.	.	.	Coverage below 150	.	.	.	.
Chromosome	799658	799659	TnInsertion-1597	9528	1.2025	.	7083	1.09123	.	.	.	TA	799093	801006	-	BCG_0718c	BCG_0718c	1914	70	putative hydrolase	Rv0669c	-	non-essential	NE	NE	TPok_unique	TP 8B	AP 6G	.	.	.	.	.	.	.	.
Chromosome	800051	800052	TnInsertion-1598	1171	0.732249	.	944	0.8119	.	MiniMTL-203	291	TA	799093	801006	-	BCG_0718c	BCG_0718c	1914	50	putative hydrolase	Rv0669c	-	non-essential	NE	NE	Unique	TP 10F	AP 5E	.	.	.	Unique	TP 10F	AP 5E	.	.
Chromosome	800087	800088	TnInsertion-1599	3693	0.811182	.	2806	0.760351	.	.	.	TA	799093	801006	-	BCG_0718c	BCG_0718c	1914	48	putative hydrolase	Rv0669c	-	non-essential	NE	NE	TPok_unique	TP 2D	AP 11F	.	.	.	.	.	.	.	.
Chromosome	800333	800334	TnInsertion-1600	4183	0.743643	.	3291	0.705181	.	.	.	TA	799093	801006	-	BCG_0718c	BCG_0718c	1914	35	putative hydrolase	Rv0669c	-	non-essential	NE	NE	Unique	TP 1A	AP 4G	.	.	.	.	.	.	.	.
Chromosome	800678	800679	TnInsertion-1601	21567	1.25455	.	17268	1.33036	.	MiniMTL-204	7172	TA	799093	801006	-	BCG_0718c	BCG_0718c	1914	17	putative hydrolase	Rv0669c	-	non-essential	NE	NE	.	.	.	.	.	.	TPok_unique	TP 6D	AP 1D	.	.
Chromosome	801072	801073	TnInsertion-1602	16997	1.29596	.	14214	1.36466	.	.	.	TA	.	.	.	.	.	.	.	.	.	.	.	.	.	.	.	.	.	.	.	.	.	.	.	.
Chromosome	801189	801190	TnInsertion-1603	6265	0.811741	.	5199	0.821016	.	.	.	TA	.	.	.	.	.	.	.	.	.	.	.	.	.	Heuristic	TP 2C	AP 7D	.	.	.	.	.	.	.	.
Chromosome	801268	801269	TnInsertion-1604	6760	1.38532	.	5190	1.40167	.	.	.	TA	801201	801959	+	BCG_0719	end	759	9	putative endonuclease IV end	Rv0670	end	non-essential	NE	NE	Unique	TP 5B	AP 6E	.	.	.	.	.	.	.	.
Chromosome	801979	801980	TnInsertion-1605	14696	1.19016	.	12274	1.20122	.	MiniMTL-205	1229	TA	.	.	.	.	.	.	.	.	.	.	.	.	.	APok_unique	TP 9F	AP 6A	.	.	.	Unique	TP 9F	AP 6A	.	.
Chromosome	801990	801991	TnInsertion-1606	1167	0.89141	.	959	0.957143	.	.	.	TA	.	.	.	.	.	.	.	.	.	.	.	.	.	Unique	TP 11G	AP 7F	.	.	.	.	.	.	.	.
Chromosome	802137	802138	TnInsertion-1607	458	1.00877	.	373	1.04945	.	.	.	TA	801991	802833	+	BCG_0720	lpqP	843	17	putative lipoprotein lpqP	Rv0671	lpqP	non-essential	NE	NE	Unique	TP 8A	AP 2D	.	.	.	.	.	.	.	.
Chromosome	802279	802280	TnInsertion-1608	7153	0.951173	.	5734	0.93064	.	.	.	TA	801991	802833	+	BCG_0720	lpqP	843	34	putative lipoprotein lpqP	Rv0671	lpqP	non-essential	NE	NE	Unique	TP 6F	AP 1G	.	.	.	.	.	.	.	.
Chromosome	802941	802942	TnInsertion-1609	24910	0.88142	.	18245	1.00781	.	.	.	TA	802893	804521	+	BCG_0721	fadE8	1629	3	putative acyl-CoA dehydrogenase fadE8	Rv0672	fadE8	non-essential	NE	NE	Heuristic	TP 6H	AP 1B	.	.	.	.	.	.	.	.
Chromosome	803014	803015	TnInsertion-1610	6836	0.888398	.	5484	0.881949	.	MiniMTL-206	2716	TA	802893	804521	+	BCG_0721	fadE8	1629	7	putative acyl-CoA dehydrogenase fadE8	Rv0672	fadE8	non-essential	NE	NE	.	.	.	.	.	.	TPok_unique	TP 10B	AP 9H	.	.
Chromosome	803109	803110	TnInsertion-1611	965	0.681185	.	786	0.704989	.	.	.	TA	802893	804521	+	BCG_0721	fadE8	1629	13	putative acyl-CoA dehydrogenase fadE8	Rv0672	fadE8	non-essential	NE	NE	Unique	TP 2D	AP 12B	.	.	.	.	.	.	.	.
Chromosome	803694	803695	TnInsertion-1612	38	1	.	35	1.33333	.	.	.	TA	802893	804521	+	BCG_0721	fadE8	1629	49	putative acyl-CoA dehydrogenase fadE8	Rv0672	fadE8	non-essential	NE	NE	Coverage below 300	.	.	.	.	.	.	.	.	.	.
Chromosome	804030	804031	TnInsertion-1613	169	0.742268	.	130	0.710526	.	.	.	TA	802893	804521	+	BCG_0721	fadE8	1629	70	putative acyl-CoA dehydrogenase fadE8	Rv0672	fadE8	non-essential	NE	NE	Coverage below 300	.	.	.	.	.	.	.	.	.	.
Chromosome	804185	804186	TnInsertion-1614	7859	0.656619	.	6329	0.606753	.	.	.	TA	802893	804521	+	BCG_0721	fadE8	1629	79	putative acyl-CoA dehydrogenase fadE8	Rv0672	fadE8	non-essential	NE	NE	Unique	TP 3B	AP 8F	.	.	.	.	.	.	.	.
Chromosome	804304	804305	TnInsertion-1615	7904	1.0899	.	5843	1.10786	.	.	.	TA	802893	804521	+	BCG_0721	fadE8	1629	87	putative acyl-CoA dehydrogenase fadE8	Rv0672	fadE8	non-essential	NE	NE	TPok_unique	TP 1E	AP 1G	.	.	.	.	.	.	.	.
Chromosome	807341	807342	TnInsertion-1616	437	0.776423	.	387	0.791667	.	.	.	TA	806995	809889	-	BCG_0725c	mmpL5	2895	88	putative transmembrane transport protein mmpL5	Rv0676c	mmpL5	non-essential	NE	NE	Unique	TP 1D	AP 9B	.	.	.	.	.	.	.	.
Chromosome	808139	808140	TnInsertion-1617	2596	0.918699	.	2067	0.926375	.	.	.	TA	806995	809889	-	BCG_0725c	mmpL5	2895	60	putative transmembrane transport protein mmpL5	Rv0676c	mmpL5	non-essential	NE	NE	Heuristic	TP 1B	AP 10D	.	.	.	.	.	.	.	.
Chromosome	808646	808647	TnInsertion-1618	2387	0.972727	.	2074	0.95476	.	.	.	TA	806995	809889	-	BCG_0725c	mmpL5	2895	43	putative transmembrane transport protein mmpL5	Rv0676c	mmpL5	non-essential	NE	NE	TPok_unique	TP 1G	AP 8E	.	.	.	.	.	.	.	.
Chromosome	808994	808995	TnInsertion-1619	4428	0.928571	.	3603	0.878519	.	MiniMTL-207	68	TA	806995	809889	-	BCG_0725c	mmpL5	2895	31	putative transmembrane transport protein mmpL5	Rv0676c	mmpL5	non-essential	NE	NE	Heuristic	TP 5F	AP 2D	.	.	.	Coverage below 150	.	.	.	.
Chromosome	809336	809337	TnInsertion-1620	3145	1.30572	.	2610	1.2755	.	MiniMTL-208	333	TA	806995	809889	-	BCG_0725c	mmpL5	2895	19	putative transmembrane transport protein mmpL5	Rv0676c	mmpL5	non-essential	NE	NE	Unique	TP 9H	AP 11G	.	.	.	Unique	TP 9H	AP 11G	.	.
Chromosome	809802	809803	TnInsertion-1621	3708	0.830207	.	3179	0.867803	.	.	.	TA	806995	809889	-	BCG_0725c	mmpL5	2895	3	putative transmembrane transport protein mmpL5	Rv0676c	mmpL5	non-essential	NE	NE	Unique	TP 2E	AP 11E	.	.	.	.	.	.	.	.
Chromosome	811013	811014	TnInsertion-1622	378	0.58159	.	306	0.553299	.	.	.	TA	810952	811449	-	BCG_0728c	BCG_0728c	498	88	hypothetical threonine rich protein	Rv0679c	-	non-essential	NE	NE	Unique	TP 5F	AP 4B	.	.	.	.	.	.	.	.
Chromosome	811323	811324	TnInsertion-1623	4920	1.1674	.	3995	1.24817	.	.	.	TA	810952	811449	-	BCG_0728c	BCG_0728c	498	26	hypothetical threonine rich protein	Rv0679c	-	non-essential	NE	NE	APok_unique	TP 3E	AP 4D	.	.	.	.	.	.	.	.
Chromosome	811484	811485	TnInsertion-1624	8582	0.844005	.	7125	0.828799	.	.	.	TA	811451	811825	-	BCG_0729c	BCG_0729c	375	91	putative transmembrane protein	Rv0680c	-	non-essential	NE	S	Unique	TP 6B	AP 2C	.	.	.	.	.	.	.	.
Chromosome	811891	811892	TnInsertion-1625	5574	1.16298	.	4219	1.12651	.	.	.	TA	.	.	.	.	.	.	.	.	.	.	.	.	.	TPok_unique	TP 9A	AP 10F	.	.	.	.	.	.	.	.
Chromosome	812475	812476	TnInsertion-1626	319	0.854651	.	277	0.787097	.	.	.	TA	812130	812720	+	BCG_0730	BCG_0730	591	58	putative transcriptional regulatory protein (possibly tetR-family)	Rv0681	-	non-essential	NE	NE	Unique	TP 10A	AP 10A	.	.	.	.	.	.	.	.
Chromosome	812718	812719	TnInsertion-1627	6191	1.20007	.	4925	1.34971	.	.	.	TA	812130	812720	+	BCG_0730	BCG_0730	591	99	putative transcriptional regulatory protein (possibly tetR-family)	Rv0681	-	non-essential	NE	NE	.	.	.	.	.	.	.	.	.	.	.
Chromosome	816139	816140	TnInsertion-1628	837	0.893665	.	636	1.09901	.	.	.	TA	.	.	.	.	.	.	.	.	.	.	.	.	.	TPok_unique	TP 5G	AP 2B	.	.	.	.	.	.	.	.
Chromosome	816172	816173	TnInsertion-1629	2509	1.4312	.	2006	1.5075	.	.	.	TA	.	.	.	.	.	.	.	.	.	.	.	.	.	Unique	TP 3C	AP 12C	.	.	.	.	.	.	.	.
Chromosome	817562	817563	TnInsertion-1630	5449	0.824238	.	4097	0.738227	.	.	.	TA	817558	818355	+	BCG_0735	BCG_0735	798	1	hypothetical protein	Rv0686	-	non-essential	NE	NE	TPok_unique	TP 12E	AP 3F	.	.	.	.	.	.	.	.
Chromosome	817570	817571	TnInsertion-1631	8016	0.947522	.	6019	0.898738	.	MiniMTL-209	108	TA	817558	818355	+	BCG_0735	BCG_0735	798	2	hypothetical protein	Rv0686	-	non-essential	NE	NE	Heuristic	TP 10B	AP 5G	.	.	.	Coverage below 150	.	.	.	.
Chromosome	817636	817637	TnInsertion-1632	2858	0.853437	.	2116	0.864317	.	.	.	TA	817558	818355	+	BCG_0735	BCG_0735	798	10	hypothetical protein	Rv0686	-	non-essential	NE	NE	Unique	TP 2B	AP 1F	.	.	.	.	.	.	.	.
Chromosome	817678	817679	TnInsertion-1633	3763	1.03405	.	3029	0.92562	.	.	.	TA	817558	818355	+	BCG_0735	BCG_0735	798	15	hypothetical protein	Rv0686	-	non-essential	NE	NE	Unique	TP 3H	AP 4G	.	.	.	.	.	.	.	.
Chromosome	817961	817962	TnInsertion-1634	15164	1.04394	.	12084	1.07915	.	.	.	TA	817558	818355	+	BCG_0735	BCG_0735	798	51	hypothetical protein	Rv0686	-	non-essential	NE	NE	Unique	TP 4G	AP 2G	.	.	.	.	.	.	.	.
Chromosome	818505	818506	TnInsertion-1635	2884	0.614782	.	2523	0.559333	.	.	.	TA	.	.	.	.	.	.	.	.	.	.	.	.	.	TPok_unique	TP 1G	AP 7E	.	.	.	.	.	.	.	.
Chromosome	819348	819349	TnInsertion-1636	1356	0.865199	.	1130	0.828479	.	.	.	TA	.	.	.	.	.	.	.	.	.	.	.	.	.	Unique	TP 1D	AP 10A	.	.	.	.	.	.	.	.
Chromosome	820354	820355	TnInsertion-1637	3269	1.04568	.	2695	0.970029	.	.	.	TA	819349	820569	+	BCG_0737	BCG_0737	1221	82	putative ferredoxin reductase	Rv0688	-	non-essential	NE	NE	Heuristic	TP 3G	AP 2D	.	.	.	.	.	.	.	.
Chromosome	821821	821822	TnInsertion-1638	3007	0.957682	.	2528	0.998419	.	.	.	TA	821433	822482	-	BCG_0739c	BCG_0739c	1050	63	hypothetical protein	Rv0690c	-	no-data	NE	NE	Unique	TP 2D	AP 5G	.	.	.	.	.	.	.	.
Chromosome	822918	822919	TnInsertion-1639	2731	1.00661	.	2279	0.971453	.	.	.	TA	822479	823075	-	BCG_0740c	BCG_0740c	597	26	putative transcriptional regulatory protein	Rv0691c	-	non-essential	NE	NE	Unique	TP 1D	AP 3E	.	.	.	.	.	.	.	.
Chromosome	823250	823251	TnInsertion-1640	16473	0.942571	.	12837	0.944411	.	.	.	TA	823240	823569	+	BCG_0741	BCG_0741	330	3	hypothetical protein	Rv0692	-	non-essential	NE	NE	TPok_unique	TP 11C	AP 1G	.	.	.	.	.	.	.	.
Chromosome	823647	823648	TnInsertion-1641	3834	0.817062	.	2883	0.816635	.	.	.	TA	823566	824741	+	BCG_0742	pqqE	1176	7	putative coenzyme pqq synthesis protein E pqqE	Rv0693	pqqE	non-essential	NE	NE	Unique	TP 7C	AP 1F	.	.	.	.	.	.	.	.
Chromosome	823822	823823	TnInsertion-1642	4339	1.388	.	3437	1.44105	.	.	.	TA	823566	824741	+	BCG_0742	pqqE	1176	22	putative coenzyme pqq synthesis protein E pqqE	Rv0693	pqqE	non-essential	NE	NE	TPok_unique	TP 2B	AP 6E	.	.	.	.	.	.	.	.
Chromosome	824170	824171	TnInsertion-1643	359	1.52817	.	284	1.92784	.	.	.	TA	823566	824741	+	BCG_0742	pqqE	1176	51	putative coenzyme pqq synthesis protein E pqqE	Rv0693	pqqE	non-essential	NE	NE	Unique	TP 3G	AP 7A	.	.	.	.	.	.	.	.
Chromosome	824364	824365	TnInsertion-1644	256	1.13333	.	188	1.21176	.	.	.	TA	823566	824741	+	BCG_0742	pqqE	1176	68	putative coenzyme pqq synthesis protein E pqqE	Rv0693	pqqE	non-essential	NE	NE	Coverage below 300	.	.	.	.	.	.	.	.	.	.
Chromosome	825746	825747	TnInsertion-1645	1810	0.956757	.	1490	1.02997	.	MiniMTL-210	1049	TA	824744	825934	+	BCG_0743	lldD1	1191	84	putative L-lactate dehydrogenase (cytochrome) lldD1	Rv0694	lldD1	no-data	NE	NE	Unique	TP 9H	AP 4B	.	.	.	Unique	TP 9H	AP 4B	.	.
Chromosome	825792	825793	TnInsertion-1646	9701	0.852043	.	7773	0.893544	.	MiniMTL-211	302	TA	824744	825934	+	BCG_0743	lldD1	1191	88	putative L-lactate dehydrogenase (cytochrome) lldD1	Rv0694	lldD1	no-data	NE	NE	APok_unique	TP 9F	AP 9G	.	.	.	Unique	TP 9F	AP 9G	.	.
Chromosome	826104	826105	TnInsertion-1647	6761	0.849289	.	4900	0.906615	.	.	.	TA	.	.	.	.	.	.	.	.	.	.	.	.	.	Unique	TP 4D	AP 6F	.	.	.	.	.	.	.	.
Chromosome	827592	827593	TnInsertion-1648	22343	1.00368	.	17712	0.932148	.	.	.	TA	826928	828340	+	BCG_0745	BCG_0745	1413	47	putative membrane sugar transferase	Rv0696	-	non-essential	NE	U	APok_unique	TP 10D	AP 6H	.	.	.	.	.	.	.	.
Chromosome	827612	827613	TnInsertion-1649	18583	0.806455	.	15260	0.826889	.	.	.	TA	826928	828340	+	BCG_0745	BCG_0745	1413	48	putative membrane sugar transferase	Rv0696	-	non-essential	NE	U	.	.	.	.	.	.	.	.	.	.	.
Chromosome	827838	827839	TnInsertion-1650	1915	1.27435	.	1608	1.24895	.	.	.	TA	826928	828340	+	BCG_0745	BCG_0745	1413	64	putative membrane sugar transferase	Rv0696	-	non-essential	NE	U	Unique	TP 11H	AP 10F	.	.	.	.	.	.	.	.
Chromosome	828086	828087	TnInsertion-1651	17818	0.999776	.	9062	1.97212	.	.	.	TA	826928	828340	+	BCG_0745	BCG_0745	1413	82	putative membrane sugar transferase	Rv0696	-	non-essential	NE	U	TPok_unique	TP 10D	AP 2G	.	.	.	.	.	.	.	.
Chromosome	829102	829103	TnInsertion-1652	3081	1.03232	.	2311	1.08574	.	.	.	TA	828342	829781	+	BCG_0746	BCG_0746	1440	53	putative dehydrogenase	Rv0697	-	essential	E	E	Unique	TP 12G	AP 5B	.	.	.	.	.	.	.	.
Chromosome	829196	829197	TnInsertion-1653	14721	0.909339	.	12100	0.854122	.	.	.	TA	828342	829781	+	BCG_0746	BCG_0746	1440	59	putative dehydrogenase	Rv0697	-	essential	E	E	Heuristic	TP 1C	AP 1H	.	.	.	.	.	.	.	.
Chromosome	829690	829691	TnInsertion-1654	20127	1.00908	.	17550	1.00274	.	.	.	TA	828342	829781	+	BCG_0746	BCG_0746	1440	94	putative dehydrogenase	Rv0697	-	essential	E	E	Heuristic	TP 4C	AP 5C	.	.	.	.	.	.	.	.
Chromosome	830004	830005	TnInsertion-1655	9	0.125	.	2	1	.	.	.	TA	.	.	.	.	.	.	.	.	.	.	.	.	.	Coverage below 300	.	.	.	.	.	.	.	.	.	.
Chromosome	831207	831208	TnInsertion-1656	288	0.78882	.	195	0.911765	.	.	.	TA	831037	831258	+	BCG_0749	BCG_0749	222	77	hypothetical protein	Rv0699	-	no-data	NE	NE	Coverage below 300	.	.	.	.	.	.	.	.	.	.
Chromosome	831481	831482	TnInsertion-1657	35	0.666667	.	28	0.555556	.	.	.	TA	.	.	.	.	.	.	.	.	.	.	.	.	.	Coverage below 300	.	.	.	.	.	.	.	.	.	.
Chromosome	834848	834849	TnInsertion-1658	7487	1.15453	.	5961	1.1206	.	.	.	TA	.	.	.	.	.	.	.	.	.	.	.	.	.	Unique	TP 6E	AP 4G	.	.	.	.	.	.	.	.
Chromosome	837754	837755	TnInsertion-1659	3002	0.621826	.	2027	0.457225	.	.	.	TA	.	.	.	.	.	.	.	.	.	.	.	.	.	Unique	TP 3E	AP 1B	.	.	.	.	.	.	.	.
Chromosome	837796	837797	TnInsertion-1660	13329	0.777437	.	9448	0.617254	.	.	.	TA	.	.	.	.	.	.	.	.	.	.	.	.	.	Heuristic	TP 5A	AP 4C	.	.	.	.	.	.	.	.
Chromosome	838349	838350	TnInsertion-1661	8052	0.76154	.	6247	0.809676	.	.	.	TA	837797	840160	+	BCG_0761	atsA	2364	23	putative arylsulfatase atsA	Rv0711	atsA	non-essential	NE	NE	TPok_unique	TP 7G	AP 7B	.	.	.	.	.	.	.	.
Chromosome	838565	838566	TnInsertion-1662	5356	0.90605	.	4100	0.978764	.	.	.	TA	837797	840160	+	BCG_0761	atsA	2364	32	putative arylsulfatase atsA	Rv0711	atsA	non-essential	NE	NE	Unique	TP 12C	AP 6A	.	.	.	.	.	.	.	.
Chromosome	838652	838653	TnInsertion-1663	3169	0.904447	.	2672	0.885674	.	.	.	TA	837797	840160	+	BCG_0761	atsA	2364	36	putative arylsulfatase atsA	Rv0711	atsA	non-essential	NE	NE	Unique	TP 1G	AP 11C	.	.	.	.	.	.	.	.
Chromosome	838817	838818	TnInsertion-1664	6862	1.08129	.	5441	1.00331	.	MiniMTL-212	54	TA	837797	840160	+	BCG_0761	atsA	2364	43	putative arylsulfatase atsA	Rv0711	atsA	non-essential	NE	NE	Heuristic	TP 7F	AP 7A	.	.	.	Coverage below 150	.	.	.	.
Chromosome	839606	839607	TnInsertion-1665	15985	0.788832	.	12607	0.706647	.	.	.	TA	837797	840160	+	BCG_0761	atsA	2364	77	putative arylsulfatase atsA	Rv0711	atsA	non-essential	NE	NE	.	.	.	.	.	.	.	.	.	.	.
Chromosome	840694	840695	TnInsertion-1666	10899	1.27584	.	8713	1.3328	.	.	.	TA	840208	841107	+	BCG_0762	BCG_0762	900	54	hypothetical protein	Rv0712	-	non-essential	NE	NE	TPok_unique	TP 5C	AP 9H	.	.	.	.	.	.	.	.
Chromosome	840942	840943	TnInsertion-1667	547	1.72139	.	453	1.58857	.	.	.	TA	840208	841107	+	BCG_0762	BCG_0762	900	82	hypothetical protein	Rv0712	-	non-essential	NE	NE	Unique	TP 5G	AP 5D	.	.	.	.	.	.	.	.
Chromosome	841936	841937	TnInsertion-1668	1809	1.14336	.	1455	1.13031	.	.	.	TA	841408	842349	+	BCG_0763	BCG_0763	942	56	putative transmembrane protein	Rv0713	-	non-essential	NE	NE	.	.	.	.	.	.	.	.	.	.	.
Chromosome	844297	844298	TnInsertion-1669	14511	0.846653	.	11480	0.915568	.	.	.	TA	.	.	.	.	.	.	.	.	.	.	.	.	.	Heuristic	TP 8D	AP 11B	.	.	.	.	.	.	.	.
Chromosome	846451	846452	TnInsertion-1670	2135	0.757202	.	1724	0.732663	.	.	.	TA	845791	846453	+	BCG_0771	rpsE	663	100	putative 30S ribosomal protein S5 rpsE	Rv0721	rpsE	essential	E	E	TPok_unique	TP 9B	AP 10C	.	.	.	.	.	.	.	.
Chromosome	847091	847092	TnInsertion-1671	4481	2.71251	.	3036	11.4426	.	.	.	TA	846653	847093	+	BCG_0773	rplO	441	99	putative 50S ribosomal protein L15 rplO	Rv0723	rplO	non-essential	NE	NE	Unique	TP 11B	AP 10F	.	.	.	.	.	.	.	.
Chromosome	847235	847236	TnInsertion-1672	3291	0.773168	.	2584	0.683388	.	.	.	TA	847126	848997	+	BCG_0774	sppA	1872	6	putative protease IV sppA (endopeptidase IV)	Rv0724	sppA	non-essential	NE	NE	Unique	TP 10C	AP 11D	.	.	.	.	.	.	.	.
Chromosome	847350	847351	TnInsertion-1673	3673	0.98863	.	3034	0.927573	.	.	.	TA	847126	848997	+	BCG_0774	sppA	1872	12	putative protease IV sppA (endopeptidase IV)	Rv0724	sppA	non-essential	NE	NE	Unique	TP 8E	AP 9F	.	.	.	.	.	.	.	.
Chromosome	848035	848036	TnInsertion-1674	762	0.751724	.	612	0.709497	.	.	.	TA	847126	848997	+	BCG_0774	sppA	1872	49	putative protease IV sppA (endopeptidase IV)	Rv0724	sppA	non-essential	NE	NE	Unique	TP 4H	AP 7G	.	.	.	.	.	.	.	.
Chromosome	848392	848393	TnInsertion-1675	655	1.15461	.	549	1.02583	.	.	.	TA	847126	848997	+	BCG_0774	sppA	1872	68	putative protease IV sppA (endopeptidase IV)	Rv0724	sppA	non-essential	NE	NE	Unique	TP 3H	AP 11B	.	.	.	.	.	.	.	.
Chromosome	848614	848615	TnInsertion-1676	8655	0.940148	.	6433	0.88651	.	.	.	TA	847126	848997	+	BCG_0774	sppA	1872	79	putative protease IV sppA (endopeptidase IV)	Rv0724	sppA	non-essential	NE	NE	Unique	TP 5E	AP 7G	.	.	.	.	.	.	.	.
Chromosome	848810	848811	TnInsertion-1677	1732	0.941704	.	1520	0.919192	.	MiniMTL-213	30	TA	847126	848997	+	BCG_0774	sppA	1872	90	putative protease IV sppA (endopeptidase IV)	Rv0724	sppA	non-essential	NE	NE	Unique	TP 9F	AP 10H	.	.	.	Coverage below 150	.	.	.	.
Chromosome	849438	849439	TnInsertion-1678	9674	1.11731	.	7660	1.20622	.	.	.	TA	849002	849907	-	BCG_0775c	BCG_0775c	906	52	hypothetical protein	Rv0725c	-	non-essential	NE	NE	.	.	.	.	.	.	.	.	.	.	.
Chromosome	849561	849562	TnInsertion-1679	3817	0.903741	.	3091	0.858689	.	.	.	TA	849002	849907	-	BCG_0775c	BCG_0775c	906	38	hypothetical protein	Rv0725c	-	non-essential	NE	NE	Unique	TP 3G	AP 6F	.	.	.	.	.	.	.	.
Chromosome	849645	849646	TnInsertion-1680	4170	1.11246	.	3352	1.09108	.	MiniMTL-214	933	TA	849002	849907	-	BCG_0775c	BCG_0775c	906	29	hypothetical protein	Rv0725c	-	non-essential	NE	NE	Unique	TP 9H	AP 9A	.	.	.	Unique	TP 9H	AP 9A	.	.
Chromosome	850295	850296	TnInsertion-1681	16924	0.799277	.	13257	0.781615	.	.	.	TA	850000	851103	-	BCG_0776c	BCG_0776c	1104	73	hypothetical protein	Rv0726c	-	non-essential	NE	NE	Unique	TP 7B	AP 5A	.	.	.	.	.	.	.	.
Chromosome	850358	850359	TnInsertion-1682	902	1.08796	.	693	1.11927	.	.	.	TA	850000	851103	-	BCG_0776c	BCG_0776c	1104	68	hypothetical protein	Rv0726c	-	non-essential	NE	NE	Unique	TP 5C	AP 11H	.	.	.	.	.	.	.	.
Chromosome	850703	850704	TnInsertion-1683	10180	1.01425	.	8230	1.00977	.	MiniMTL-215	2547	TA	850000	851103	-	BCG_0776c	BCG_0776c	1104	36	hypothetical protein	Rv0726c	-	non-essential	NE	NE	.	.	.	.	.	.	Unique	TP 6D	AP 2D	.	.
Chromosome	851096	851097	TnInsertion-1684	25562	1.43378	.	21737	1.50542	.	MiniMTL-216	12	TA	850000	851103	-	BCG_0776c	BCG_0776c	1104	1	hypothetical protein	Rv0726c	-	non-essential	NE	NE	Heuristic	TP 2H	AP 12E	.	.	.	Coverage below 150	.	.	.	.
Chromosome	851142	851143	TnInsertion-1685	3314	0.825895	.	2610	0.865618	.	.	.	TA	.	.	.	.	.	.	.	.	.	.	.	.	.	Unique	TP 8H	AP 4D	.	.	.	.	.	.	.	.
Chromosome	851872	851873	TnInsertion-1686	11901	1.81215	.	9339	1.75975	.	.	.	TA	851306	851962	-	BCG_0777c	fucA	657	14	putative L-fuculose phosphate aldolase fucA	Rv0727c	fucA	non-essential	NE	NE	Unique	TP 7D	AP 12B	.	.	.	.	.	.	.	.
Chromosome	852380	852381	TnInsertion-1687	289	1.22308	.	232	0.94958	.	.	.	TA	851959	852939	-	BCG_0778c	serA2	981	57	putative D-3-phosphoglycerate dehydrogenase serA2	Rv0728c	serA2	non-essential	NE	NE	Coverage below 300	.	.	.	.	.	.	.	.	.	.
Chromosome	852854	852855	TnInsertion-1688	7624	0.969517	.	6012	0.929397	.	MiniMTL-217	1484	TA	851959	852939	-	BCG_0778c	serA2	981	9	putative D-3-phosphoglycerate dehydrogenase serA2	Rv0728c	serA2	non-essential	NE	NE	Unique	TP 12F	AP 4A	.	.	.	Unique	TP 12F	AP 4A	.	.
Chromosome	853876	853877	TnInsertion-1689	10670	0.914932	.	8328	0.946704	.	.	.	TA	852970	854316	+	BCG_0779	xylB	1347	67	putative d-xylulose kinase xylB	Rv0729	xylB	non-essential	NE	NE	TPok_unique	TP 4D	AP 12B	.	.	.	.	.	.	.	.
Chromosome	855143	855144	TnInsertion-1690	3728	0.760151	.	2813	0.771411	.	.	.	TA	.	.	.	.	.	.	.	.	.	.	.	.	.	Unique	TP 7E	AP 9F	.	.	.	.	.	.	.	.
Chromosome	855300	855301	TnInsertion-1691	4265	0.814122	.	3635	0.811161	.	.	.	TA	855146	856102	-	BCG_0781c	BCG_0781c	957	84	hypothetical protein	Rv0731c	-	non-essential	NE	NE	Unique	TP 2C	AP 1H	.	.	.	.	.	.	.	.
Chromosome	855330	855331	TnInsertion-1692	32353	1.07006	.	24252	1.049	.	.	.	TA	855146	856102	-	BCG_0781c	BCG_0781c	957	81	hypothetical protein	Rv0731c	-	non-essential	NE	NE	TPok_unique	TP 7D	AP 1G	.	.	.	.	.	.	.	.
Chromosome	858128	858129	TnInsertion-1693	14153	0.877554	.	11667	0.821261	.	MiniMTL-218	3	TA	857585	858130	+	BCG_0783	adk	546	99	putative adenylate kinase adk	Rv0733	adk	no-data	NE	U	.	.	.	.	.	.	Coverage below 150	.	.	.	.
Chromosome	858711	858712	TnInsertion-1694	3073	0.773226	.	2563	0.792308	.	.	.	TA	858133	858933	+	BCG_0784	mapA	801	72	putative methionine aminopeptidase mapA	Rv0734	mapA	no-data	NE	NE	Unique	TP 9G	AP 9E	.	.	.	.	.	.	.	.
Chromosome	858988	858989	TnInsertion-1695	18548	0.913743	.	15456	0.865765	.	.	.	TA	.	.	.	.	.	.	.	.	.	.	.	.	.	Unique	TP 10D	AP 6C	.	.	.	.	.	.	.	.
Chromosome	859090	859091	TnInsertion-1696	7759	1.37569	.	5864	1.32976	.	.	.	TA	859006	859539	+	BCG_0785	sigL	534	16	putative alternative rna polymerase sigma factor sigL	Rv0735	sigL	non-essential	NE	NE	Unique	TP 12E	AP 7A	.	.	.	.	.	.	.	.
Chromosome	859411	859412	TnInsertion-1697	10281	1.04842	.	8520	1.05747	.	.	.	TA	859006	859539	+	BCG_0785	sigL	534	76	putative alternative rna polymerase sigma factor sigL	Rv0735	sigL	non-essential	NE	NE	Heuristic	TP 1F	AP 1E	.	.	.	.	.	.	.	.
Chromosome	859486	859487	TnInsertion-1698	6622	0.773433	.	5442	0.79604	.	.	.	TA	859006	859539	+	BCG_0785	sigL	534	90	putative alternative rna polymerase sigma factor sigL	Rv0735	sigL	non-essential	NE	NE	TPok_unique	TP 1F	AP 6D	.	.	.	.	.	.	.	.
Chromosome	859575	859576	TnInsertion-1699	12802	1.00753	.	10744	1.02602	.	.	.	TA	.	.	.	.	.	.	.	.	.	.	.	.	.	TPok_unique	TP 11G	AP 3H	.	.	.	.	.	.	.	.
Chromosome	860746	860747	TnInsertion-1700	1963	1.03842	.	1585	0.996222	.	.	.	TA	860670	861167	+	BCG_0787	BCG_0787	498	15	putative transcriptional regulatory protein	Rv0737	-	no-data	NE	NE	Unique	TP 10A	AP 5B	.	.	.	.	.	.	.	.
Chromosome	861258	861259	TnInsertion-1701	17800	1.44977	.	15855	1.5	.	.	.	TC	.	.	.	.	.	.	.	.	.	.	.	.	.	Heuristic	TP 10H	AP 7E	.	.	.	.	.	.	.	.
Chromosome	862154	862155	TnInsertion-1702	4657	1.4	.	3343	2.27424	.	.	.	TA	.	.	.	.	.	.	.	.	.	.	.	.	.	Unique	TP 10A	AP 7C	.	.	.	.	.	.	.	.
Chromosome	862641	862642	TnInsertion-1703	4060	0.977594	.	3025	0.9243	.	.	.	TA	862278	863126	+	BCG_0789	BCG_0789	849	43	hypothetical protein	Rv0739	-	non-essential	NE	NE	Unique	TP 2A	AP 9A	.	.	.	.	.	.	.	.
Chromosome	862833	862834	TnInsertion-1704	1924	0.901186	.	1634	0.922353	.	MiniMTL-219	20	TA	862278	863126	+	BCG_0789	BCG_0789	849	65	hypothetical protein	Rv0739	-	non-essential	NE	NE	Heuristic	TP 9H	AP 9G	.	.	.	Coverage below 150	.	.	.	.
Chromosome	862851	862852	TnInsertion-1705	3925	0.719982	.	3144	0.701299	.	.	.	TA	862278	863126	+	BCG_0789	BCG_0789	849	67	hypothetical protein	Rv0739	-	non-essential	NE	NE	Unique	TP 12H	AP 6H	.	.	.	.	.	.	.	.
Chromosome	862992	862993	TnInsertion-1706	3692	0.79922	.	2909	0.854047	.	.	.	TA	862278	863126	+	BCG_0789	BCG_0789	849	84	hypothetical protein	Rv0739	-	non-essential	NE	NE	.	.	.	.	.	.	.	.	.	.	.
Chromosome	863020	863021	TnInsertion-1707	6489	1.07582	.	5228	1.0023	.	MiniMTL-220	10	TA	862278	863126	+	BCG_0789	BCG_0789	849	87	hypothetical protein	Rv0739	-	non-essential	NE	NE	Heuristic	TP 2F	AP 7B	.	.	.	Coverage below 150	.	.	.	.
Chromosome	863143	863144	TnInsertion-1708	11051	1.17497	.	8825	1.2057	.	.	.	TA	.	.	.	.	.	.	.	.	.	.	.	.	.	.	.	.	.	.	.	.	.	.	.	.
Chromosome	863883	863884	TnInsertion-1709	512	0.72973	.	346	0.802083	.	.	.	TA	.	.	.	.	.	.	.	.	.	.	.	.	.	Unique	TP 11D	AP 8F	.	.	.	.	.	.	.	.
Chromosome	864192	864193	TnInsertion-1710	7303	1.0371	.	5955	1.06843	.	.	.	TA	863999	864313	+	BCG_0791	BCG_0791	315	61	putative transposase	Rv0741	-	non-essential	NE	NE	TPok_unique	TP 2E	AP 3H	.	.	.	.	.	.	.	.
Chromosome	864311	864312	TnInsertion-1711	4892	1.06414	.	3963	1.11925	.	.	.	TA	863999	864313	+	BCG_0791	BCG_0791	315	99	putative transposase	Rv0741	-	non-essential	NE	NE	Heuristic	TP 3G	AP 4E	.	.	.	.	.	.	.	.
Chromosome	864447	864448	TnInsertion-1712	15204	0.698012	.	12056	0.639157	.	.	.	TA	.	.	.	.	.	.	.	.	.	.	.	.	.	Heuristic	TP 10D	AP 8B	.	.	.	.	.	.	.	.
Chromosome	864664	864665	TnInsertion-1713	3567	1.64614	.	2757	1.55751	.	.	.	TA	864455	864973	+	BCG_0792	PE_PGRS8	519	40	PE-PGRS family protein	Rv0742	PE_PGRS8	non-essential	NE	NE	Unique	TP 4B	AP 5F	.	.	.	.	.	.	.	.
Chromosome	865379	865380	TnInsertion-1714	5223	1.05711	.	4439	1.12392	.	.	.	TA	865351	865908	-	BCG_0793c	BCG_0793c	558	95	hypothetical protein	Rv0743c	-	non-essential	NE	NE	Unique	TP 9B	AP 9E	.	.	.	.	.	.	.	.
Chromosome	865651	865652	TnInsertion-1715	15703	0.807228	.	12436	0.716731	.	.	.	TA	865351	865908	-	BCG_0793c	BCG_0793c	558	46	hypothetical protein	Rv0743c	-	non-essential	NE	NE	.	.	.	.	.	.	.	.	.	.	.
Chromosome	865837	865838	TnInsertion-1716	1286	1.00312	.	1081	1.00185	.	.	.	TA	865351	865908	-	BCG_0793c	BCG_0793c	558	13	hypothetical protein	Rv0743c	-	non-essential	NE	NE	Unique	TP 10G	AP 8C	.	.	.	.	.	.	.	.
Chromosome	866373	866374	TnInsertion-1717	986	1.08457	.	762	1.09917	.	.	.	TA	865905	866411	-	BCG_0794c	BCG_0794c	507	8	putative transcriptional regulatory protein	Rv0744c	-	essential	NE	NE	Unique	TP 7E	AP 3E	.	.	.	.	.	.	.	.
Chromosome	866481	866482	TnInsertion-1718	504	1.16309	.	406	1.0199	.	.	.	TA	.	.	.	.	.	.	.	.	.	.	.	.	.	Unique	TP 2B	AP 4E	.	.	.	.	.	.	.	.
Chromosome	866882	866883	TnInsertion-1719	6788	1.00206	.	5704	1.01626	.	.	.	TA	866619	867146	+	BCG_0795	BCG_0795	528	50	hypothetical protein	Rv0745	-	non-essential	NE	NE	Unique	TP 5C	AP 2E	.	.	.	.	.	.	.	.
Chromosome	866979	866980	TnInsertion-1720	1008	1.21538	.	749	0.981481	.	.	.	TA	866619	867146	+	BCG_0795	BCG_0795	528	68	hypothetical protein	Rv0745	-	non-essential	NE	NE	Unique	TP 11G	AP 6G	.	.	.	.	.	.	.	.
Chromosome	867086	867087	TnInsertion-1721	158	0.903614	.	126	0.852941	.	.	.	TA	866619	867146	+	BCG_0795	BCG_0795	528	88	hypothetical protein	Rv0745	-	non-essential	NE	NE	Coverage below 300	.	.	.	.	.	.	.	.	.	.
Chromosome	867725	867726	TnInsertion-1722	8707	1.17675	.	6563	1.35825	.	.	.	TA	867166	869559	+	BCG_0796	PE_PGRS9	2394	23	PE-PGRS family protein	Rv0746	PE_PGRS9	no-data	NE	NE	Unique	TP 11G	AP 1C	.	.	.	.	.	.	.	.
Chromosome	869656	869657	TnInsertion-1723	3498	0.95092	.	2788	0.912209	.	.	.	TA	.	.	.	.	.	.	.	.	.	.	.	.	.	Unique	TP 8E	AP 5G	.	.	.	.	.	.	.	.
Chromosome	869889	869890	TnInsertion-1724	5937	0.801821	.	4305	0.844473	.	.	.	TA	.	.	.	.	.	.	.	.	.	.	.	.	.	Unique	TP 7D	AP 1F	.	.	.	.	.	.	.	.
Chromosome	870141	870142	TnInsertion-1725	5524	0.704938	.	4685	0.701162	.	.	.	TA	869958	872639	+	BCG_0797	PE_PGRS10	2682	7	PE-PGRS family protein	Rv0747	PE_PGRS10	non-essential	NE	NE	Unique	TP 8A	AP 11C	.	.	.	.	.	.	.	.
Chromosome	873702	873703	TnInsertion-1726	905	1.57835	.	726	1.83594	.	.	.	TA	.	.	.	.	.	.	.	.	.	.	.	.	.	Unique	TP 11G	AP 4A	.	.	.	.	.	.	.	.
Chromosome	873996	873997	TnInsertion-1727	1645	0.629703	Duplicated_Region	1889	1.41252	.	.	.	TA	873816	874061	+	BCG_0801	BCG_0801	246	73	hypothetical protein	Rv0750	-	non-essential	NE	S	Unique	TP 3C	AP 5D	.	.	.	.	.	.	.	.
Chromosome	874099	874100	TnInsertion-1728	7020	0.341519	Duplicated_Region	5935	0.326257	Duplicated_Region	.	.	TA	.	.	.	.	.	.	.	.	.	.	.	.	.	APok_unique	TP 6F	AP 10A	.	.	.	.	.	.	.	.
Chromosome	874574	874575	TnInsertion-1729	13791	0.934222	.	10525	0.830435	.	.	.	TA	874130	875014	-	BCG_0802c	mmsB	885	50	putative 3-hydroxyisobutyrate dehydrogenase mmsB	Rv0751c	mmsB	non-essential	NE	NE	TPok_unique	TP 7E	AP 1A	.	.	.	.	.	.	.	.
Chromosome	875155	875156	TnInsertion-1730	1500	0.712329	.	1177	0.748886	.	.	.	TA	875025	876197	-	BCG_0803c	fadE9	1173	89	putative acyl-CoA dehydrogenase fadE9	Rv0752c	fadE9	non-essential	NE	NE	.	.	.	.	.	.	.	.	.	.	.
Chromosome	875218	875219	TnInsertion-1731	4024	1.05411	.	3308	1.00363	.	.	.	TA	875025	876197	-	BCG_0803c	fadE9	1173	84	putative acyl-CoA dehydrogenase fadE9	Rv0752c	fadE9	non-essential	NE	NE	Unique	TP 3G	AP 9F	.	.	.	.	.	.	.	.
Chromosome	876812	876813	TnInsertion-1732	6189	1.04055	.	5143	0.960732	.	.	.	TA	876204	877736	-	BCG_0804c	mmsA	1533	60	putative methylmalonate-semialdehyde dehydrogenase mmsA	Rv0753c	mmsA	non-essential	NE	NE	Heuristic	TP 10G	AP 1E	.	.	.	.	.	.	.	.
Chromosome	877629	877630	TnInsertion-1733	1357	0.794974	.	1017	0.832432	.	.	.	TA	876204	877736	-	BCG_0804c	mmsA	1533	7	putative methylmalonate-semialdehyde dehydrogenase mmsA	Rv0753c	mmsA	non-essential	NE	NE	Unique	TP 2B	AP 5F	.	.	.	.	.	.	.	.
Chromosome	879214	879215	TnInsertion-1734	15741	0.703571	.	12266	0.659361	.	.	.	TA	877942	879696	+	BCG_0805	PE_PGRS11	1755	72	PE-PGRS family protein	Rv0754	PE_PGRS11	non-essential	NE	NE	Heuristic	TP 10D	AP 5C	.	.	.	.	.	.	.	.
Chromosome	879380	879381	TnInsertion-1735	30684	0.948562	.	23489	0.978188	.	MiniMTL-221	7	TA	877942	879696	+	BCG_0805	PE_PGRS11	1755	82	PE-PGRS family protein	Rv0754	PE_PGRS11	non-essential	NE	NE	.	.	.	.	.	.	Coverage below 150	.	.	.	.
Chromosome	879461	879462	TnInsertion-1736	9997	1.06124	.	8688	1.00925	.	.	.	TA	877942	879696	+	BCG_0805	PE_PGRS11	1755	87	PE-PGRS family protein	Rv0754	PE_PGRS11	non-essential	NE	NE	TPok_unique	TP 6C	AP 10H	.	.	.	.	.	.	.	.
Chromosome	879508	879509	TnInsertion-1737	12361	0.99371	.	10518	0.960485	.	.	.	TA	877942	879696	+	BCG_0805	PE_PGRS11	1755	89	PE-PGRS family protein	Rv0754	PE_PGRS11	non-essential	NE	NE	Unique	TP 10A	AP 12C	.	.	.	.	.	.	.	.
Chromosome	879656	879657	TnInsertion-1738	5919	1.21354	.	4667	1.29449	.	.	.	TA	877942	879696	+	BCG_0805	PE_PGRS11	1755	98	PE-PGRS family protein	Rv0754	PE_PGRS11	non-essential	NE	NE	Unique	TP 1E	AP 2B	.	.	.	.	.	.	.	.
Chromosome	879711	879712	TnInsertion-1739	9959	1.11354	.	8039	1.09513	.	.	.	TA	.	.	.	.	.	.	.	.	.	.	.	.	.	.	.	.	.	.	.	.	.	.	.	.
Chromosome	881402	881403	TnInsertion-1740	13891	1.61897	.	4797	0.152017	.	.	.	TA	879886	881823	-	BCG_0806c	PPE12	1938	22	PPE family protein	Rv0755c	PPE12	essential	E	E	Heuristic	TP 6F	AP 2C	.	.	.	.	.	.	.	.
Chromosome	881774	881775	TnInsertion-1741	9041	1.13131	.	7113	1.15285	.	MiniMTL-222	480	TA	879886	881823	-	BCG_0806c	PPE12	1938	3	PPE family protein	Rv0755c	PPE12	essential	E	E	.	.	.	.	.	.	Unique	TP 5D	AP 11C	.	.
Chromosome	881867	881868	TnInsertion-1742	2797	0.947772	.	2171	0.952338	.	.	.	TA	.	.	.	.	.	.	.	.	.	.	.	.	.	TPok_unique	TP 3C	AP 1D	.	.	.	.	.	.	.	.
Chromosome	882177	882178	TnInsertion-1743	3390	0.943807	.	2602	0.869253	.	MiniMTL-223	57	TA	882125	882310	-	BCG_0807c	BCG_0807c	186	72	putative transposase	Rv0755A	-	no-data	NE	NE	Heuristic	TP 9G	AP 8A	.	.	.	Coverage below 150	.	.	.	.
Chromosome	882193	882194	TnInsertion-1744	10735	0.755519	.	8458	0.746799	.	.	.	TA	882125	882310	-	BCG_0807c	BCG_0807c	186	63	putative transposase	Rv0755A	-	no-data	NE	NE	.	.	.	.	.	.	.	.	.	.	.
Chromosome	882838	882839	TnInsertion-1745	2998	0.926735	.	2588	0.872648	.	.	.	TA	882524	883249	-	BCG_0808c	BCG_0808c	726	57	hypothetical protein	Rv0756c	-	non-essential	NE	NE	Unique	TP 4H	AP 9G	.	.	.	.	.	.	.	.
Chromosome	883831	883832	TnInsertion-1746	7515	0.915138	.	6142	0.925996	.	MiniMTL-224	313	TA	883391	884134	+	BCG_0809	phoP	744	59	putative two component system response transcriptional positive regulator phoP	Rv0757	phoP	growth-defect	E	U	.	.	.	.	.	.	Unique	TP 10H	AP 8H	.	.
Chromosome	884142	884143	TnInsertion-1747	7768	0.958155	.	6351	1.04278	.	.	.	TA	.	.	.	.	.	.	.	.	.	.	.	.	.	Heuristic	TP 2H	AP 3D	.	.	.	.	.	.	.	.
Chromosome	885302	885303	TnInsertion-1748	681	0.698254	.	564	0.649123	.	.	.	TA	884179	885636	+	BCG_0810	phoR	1458	77	putative two component system response sensor kinase membrane associated phoR	Rv0758	phoR	non-essential	NE	NE	Unique	TP 12E	AP 5C	.	.	.	.	.	.	.	.
Chromosome	885737	885738	TnInsertion-1749	4771	0.982959	.	4034	0.972616	.	.	.	TA	885608	885940	-	BCG_0811c	BCG_0811c	333	61	hypothetical protein	Rv0759c	-	non-essential	NE	S	Unique	TP 1F	AP 12H	.	.	.	.	.	.	.	.
Chromosome	886617	886618	TnInsertion-1750	6891	0.981881	.	5544	0.978587	.	.	.	TA	886481	887608	-	BCG_0813c	adhB	1128	88	putative zinc-containing alcohol dehydrogenase NAD dependant adhB	Rv0761c	adhB	non-essential	NE	NE	Unique	TP 1E	AP 6E	.	.	.	.	.	.	.	.
Chromosome	886644	886645	TnInsertion-1751	5012	0.85905	.	4200	0.863354	.	.	.	TA	886481	887608	-	BCG_0813c	adhB	1128	86	putative zinc-containing alcohol dehydrogenase NAD dependant adhB	Rv0761c	adhB	non-essential	NE	NE	Heuristic	TP 2A	AP 5B	.	.	.	.	.	.	.	.
Chromosome	887178	887179	TnInsertion-1752	3031	1.08459	.	2415	1.15433	.	.	.	TA	886481	887608	-	BCG_0813c	adhB	1128	38	putative zinc-containing alcohol dehydrogenase NAD dependant adhB	Rv0761c	adhB	non-essential	NE	NE	Unique	TP 4H	AP 1G	.	.	.	.	.	.	.	.
Chromosome	887685	887686	TnInsertion-1753	16646	0.9173	.	12679	0.951516	.	MiniMTL-225	1148	TA	.	.	.	.	.	.	.	.	.	.	.	.	.	APok_unique	TP 9F	AP 4H	.	.	.	Unique	TP 9F	AP 4H	.	.
Chromosome	887741	887742	TnInsertion-1754	7903	1.33817	.	6633	1.28095	.	.	.	TA	887707	888252	-	BCG_0814c	BCG_0814c	546	94	hypothetical protein	Rv0762c	-	non-essential	NE	NE	TPok_unique	TP 2H	AP 10B	.	.	.	.	.	.	.	.
Chromosome	889531	889532	TnInsertion-1755	3397	1.19728	.	2691	1.12057	.	.	.	TA	888464	889819	-	BCG_0816c	cyp51	1356	21	Cytochrome P450 51 cyp51	Rv0764c	cyp51	non-essential	NE	U	Unique	TP 12H	AP 5D	.	.	.	.	.	.	.	.
Chromosome	889846	889847	TnInsertion-1756	86	1.04762	.	63	2.15	.	.	.	TA	889819	890646	-	BCG_0817c	BCG_0817c	828	97	putative oxidoreductase	Rv0765c	-	no-data	NE	NE	Coverage below 300	.	.	.	.	.	.	.	.	.	.
Chromosome	890647	890648	TnInsertion-1757	6521	0.662672	.	5417	0.668309	.	.	.	TA	890228	891853	-	BCG_0818c	cyp123	1626	74	putative cytochrome P450 123 cyp123	Rv0766c	cyp123	no-data	NE	NE	Unique	TP 8C	AP 9B	.	.	.	.	.	.	.	.
Chromosome	890734	890735	TnInsertion-1758	5008	1.25281	.	4228	1.27557	.	.	.	TA	890228	891853	-	BCG_0818c	cyp123	1626	69	putative cytochrome P450 123 cyp123	Rv0766c	cyp123	no-data	NE	NE	.	.	.	.	.	.	.	.	.	.	.
Chromosome	891273	891274	TnInsertion-1759	31223	0.735768	.	23250	0.869723	.	MiniMTL-226	43	TA	890228	891853	-	BCG_0818c	cyp123	1626	36	putative cytochrome P450 123 cyp123	Rv0766c	cyp123	no-data	NE	NE	Heuristic	TP 1F	AP 7H	.	.	.	Coverage below 150	.	.	.	.
Chromosome	891935	891936	TnInsertion-1760	15500	0.906519	.	11515	0.856959	.	.	.	TA	891850	892491	-	BCG_0819c	BCG_0819c	642	87	hypothetical protein	Rv0767c	-	non-essential	NE	NE	APok_unique	TP 4D	AP 9E	.	.	.	.	.	.	.	.
Chromosome	892742	892743	TnInsertion-1761	152	1.26866	.	92	1.48649	.	.	.	TA	892693	894162	+	BCG_0820	aldA	1470	3	putative aldehyde dehydrogenase NAD dependant aldA	Rv0768	aldA	non-essential	NE	NE	Coverage below 300	.	.	.	.	.	.	.	.	.	.
Chromosome	893201	893202	TnInsertion-1762	16447	1.04387	.	12678	1.05378	.	.	.	TA	892693	894162	+	BCG_0820	aldA	1470	35	putative aldehyde dehydrogenase NAD dependant aldA	Rv0768	aldA	non-essential	NE	NE	Heuristic	TP 9B	AP 3H	.	.	.	.	.	.	.	.
Chromosome	894128	894129	TnInsertion-1763	8293	0.758109	.	6548	0.785169	.	.	.	TA	892693	894162	+	BCG_0820	aldA	1470	98	putative aldehyde dehydrogenase NAD dependant aldA	Rv0768	aldA	non-essential	NE	NE	TPok_unique	TP 5B	AP 12F	.	.	.	.	.	.	.	.
Chromosome	894160	894161	TnInsertion-1764	11072	0.732707	.	9228	0.702897	.	.	.	TA	892693	894162	+	BCG_0820	aldA	1470	100	putative aldehyde dehydrogenase NAD dependant aldA	Rv0768	aldA	non-essential	NE	NE	Unique	TP 9C	AP 11E	.	.	.	.	.	.	.	.
Chromosome	894466	894467	TnInsertion-1765	1301	0.554361	.	1004	0.611557	.	.	.	TA	894193	894939	+	BCG_0821	BCG_0821	747	37	putative dehydrogenase/reductase	Rv0769	-	non-essential	NE	NE	Unique	TP 8D	AP 4G	.	.	.	.	.	.	.	.
Chromosome	894831	894832	TnInsertion-1766	4493	1.19064	.	3537	1.12432	.	.	.	TA	894193	894939	+	BCG_0821	BCG_0821	747	85	putative dehydrogenase/reductase	Rv0769	-	non-essential	NE	NE	Unique	TP 3H	AP 1A	.	.	.	.	.	.	.	.
Chromosome	895003	895004	TnInsertion-1767	5654	1.02255	.	4435	1.07631	.	.	.	TA	.	.	.	.	.	.	.	.	.	.	.	.	.	TPok_unique	TP 4E	AP 9F	.	.	.	.	.	.	.	.
Chromosome	895492	895493	TnInsertion-1768	4466	1.18493	.	3867	1.23268	.	.	.	TA	895037	895924	+	BCG_0822	BCG_0822	888	51	putative dehydrogenase/reductase	Rv0770	-	non-essential	NE	NE	Unique	TP 2A	AP 8D	.	.	.	.	.	.	.	.
Chromosome	898113	898114	TnInsertion-1769	3428	0.705473	.	2814	0.718998	.	MiniMTL-227	105	TA	897632	899170	-	BCG_0825c	ggtA	1539	69	putative bifunctional acylase ggtA:cephalosporin acylase + gamma-glutamyltranspeptidase	Rv0773c	ggtA	non-essential	NE	NE	Unique	TP 9F	AP 5A	.	.	.	Coverage below 150	.	.	.	.
Chromosome	900165	900166	TnInsertion-1770	15323	1.234	.	12429	1.27346	.	.	.	TA	.	.	.	.	.	.	.	.	.	.	.	.	.	Heuristic	TP 6B	AP 3C	.	.	.	.	.	.	.	.
Chromosome	901014	901015	TnInsertion-1771	2661	1.14079	.	2180	1.17131	.	MiniMTL-228	887	TA	900765	901544	-	BCG_0828c	BCG_0828c	780	68	hypothetical protein	Rv0776c	-	non-essential	NE	NE	Unique	TP 5D	AP 8D	.	.	.	TPok_unique	TP 5D	AP 8D	.	.
Chromosome	901573	901574	TnInsertion-1772	14129	1.25056	.	11036	1.36875	.	.	.	TA	.	.	.	.	.	.	.	.	.	.	.	.	.	Unique	TP 11B	AP 9H	.	.	.	.	.	.	.	.
Chromosome	904402	904403	TnInsertion-1773	4185	0.784648	.	3533	0.791582	.	.	.	TA	903212	904456	+	BCG_0830	cyp126	1245	96	putative cytochrome P450 126 cyp126	Rv0778	cyp126	no-data	NE	NE	Unique	TP 3A	AP 8B	.	.	.	.	.	.	.	.
Chromosome	906314	906315	TnInsertion-1774	871	0.773931	.	634	0.864706	.	.	.	TA	906014	908173	+	BCG_0833	ptrB	2160	14	putative protease II ptrB (oligopeptidase B)	Rv0782	ptrBb	non-essential	NE	U	Unique	TP 7E	AP 11B	.	.	.	.	.	.	.	.
Chromosome	907328	907329	TnInsertion-1775	695	0.441909	.	504	0.486726	.	.	.	TA	906014	908173	+	BCG_0833	ptrB	2160	61	putative protease II ptrB (oligopeptidase B)	Rv0782	ptrBb	non-essential	NE	U	Unique	TP 5H	AP 5H	.	.	.	.	.	.	.	.
Chromosome	907949	907950	TnInsertion-1776	2718	0.76838	.	2311	0.757414	.	.	.	TA	906014	908173	+	BCG_0833	ptrB	2160	90	putative protease II ptrB (oligopeptidase B)	Rv0782	ptrBb	non-essential	NE	U	TPok_unique	TP 3G	AP 6E	.	.	.	.	.	.	.	.
Chromosome	908103	908104	TnInsertion-1777	5413	0.770111	.	4286	0.827719	.	MiniMTL-229	4110	TA	906014	908173	+	BCG_0833	ptrB	2160	97	putative protease II ptrB (oligopeptidase B)	Rv0782	ptrBb	non-essential	NE	U	Unique	TP 10B	AP 5D	.	.	.	Unique	TP 10B	AP 5D	.	.
Chromosome	910343	910344	TnInsertion-1778	4760	0.761658	.	3985	0.787797	.	.	.	TA	.	.	.	.	.	.	.	.	.	.	.	.	.	Unique	TP 8A	AP 1H	.	.	.	.	.	.	.	.
Chromosome	911630	911631	TnInsertion-1779	2733	0.581597	.	2156	0.568	.	.	.	TA	911123	911698	+	BCG_0836	BCG_0836	576	88	hypothetical protein	ND	ND	ND	ND	ND	Unique	TP 5B	AP 8B	.	.	.	.	.	.	.	.
Chromosome	912469	912470	TnInsertion-1780	2047	0.761618	.	1671	0.758947	.	.	.	TA	911716	912822	+	BCG_0837	BCG_0837	1107	68	hypothetical protein	Rv0785	-	non-essential	NE	NE	Unique	TP 9G	AP 11F	.	.	.	.	.	.	.	.
Chromosome	912846	912847	TnInsertion-1781	7370	0.988667	.	5565	0.918304	.	.	.	TA	.	.	.	.	.	.	.	.	.	.	.	.	.	Heuristic	TP 11D	AP 7D	.	.	.	.	.	.	.	.
Chromosome	912930	912931	TnInsertion-1782	1696	1.05576	.	1312	0.990895	.	.	.	TA	912857	913246	-	BCG_0838c	BCG_0838c	390	81	hypothetical protein	Rv0786c	-	non-essential	NE	NE	Unique	TP 5B	AP 5E	.	.	.	.	.	.	.	.
Chromosome	913123	913124	TnInsertion-1783	4800	0.712451	.	3965	0.732197	.	.	.	TA	912857	913246	-	BCG_0838c	BCG_0838c	390	32	hypothetical protein	Rv0786c	-	non-essential	NE	NE	Unique	TP 2F	AP 12E	.	.	.	.	.	.	.	.
Chromosome	913691	913692	TnInsertion-1784	12148	0.889563	.	4149	187.591	.	.	.	TA	913241	914200	+	BCG_0839	BCG_0839	960	47	hypothetical protein	Rv0787	-	non-essential	NE	NE	Unique	TP 2E	AP 4F	.	.	.	.	.	.	.	.
Chromosome	914045	914046	TnInsertion-1785	13650	1.39642	.	11788	1.53997	.	MiniMTL-230	31	TA	913241	914200	+	BCG_0839	BCG_0839	960	84	hypothetical protein	Rv0787	-	non-essential	NE	NE	.	.	.	.	.	.	Coverage below 150	.	.	.	.
Chromosome	914180	914181	TnInsertion-1786	11111	6.53288	.	7383	229.719	.	.	.	TA	913241	914200	+	BCG_0839	BCG_0839	960	98	hypothetical protein	Rv0787	-	non-essential	NE	NE	Unique	TP 5E	AP 2G	.	.	.	.	.	.	.	.
Chromosome	915275	915276	TnInsertion-1787	5139	0.966705	.	3953	0.925475	.	.	.	TA	915233	915832	-	BCG_0842c	BCG_0842c	600	93	hypothetical protein	Rv0789c	-	non-essential	NE	NE	Unique	TP 5E	AP 9C	.	.	.	.	.	.	.	.
Chromosome	915932	915933	TnInsertion-1788	5471	0.991627	.	4498	0.921401	.	.	.	TA	915854	916582	-	BCG_0843c	BCG_0843c	729	89	hypothetical protein	Rv0790c	-	non-essential	NE	NE	Unique	TP 10A	AP 7H	.	.	.	.	.	.	.	.
Chromosome	915981	915982	TnInsertion-1789	8281	0.648616	.	6623	0.646284	.	.	.	TA	915854	916582	-	BCG_0843c	BCG_0843c	729	83	hypothetical protein	Rv0790c	-	non-essential	NE	NE	.	.	.	.	.	.	.	.	.	.	.
Chromosome	916063	916064	TnInsertion-1790	1224	1.05714	.	898	1.25063	.	.	.	TA	915854	916582	-	BCG_0843c	BCG_0843c	729	71	hypothetical protein	Rv0790c	-	non-essential	NE	NE	Unique	TP 3E	AP 12A	.	.	.	.	.	.	.	.
Chromosome	916158	916159	TnInsertion-1791	4988	0.974664	.	3894	0.896736	.	.	.	TA	915854	916582	-	BCG_0843c	BCG_0843c	729	58	hypothetical protein	Rv0790c	-	non-essential	NE	NE	Unique	TP 12C	AP 10C	.	.	.	.	.	.	.	.
Chromosome	916243	916244	TnInsertion-1792	15	2	.	11	1.2	.	.	.	TA	915854	916582	-	BCG_0843c	BCG_0843c	729	47	hypothetical protein	Rv0790c	-	non-essential	NE	NE	Coverage below 300	.	.	.	.	.	.	.	.	.	.
Chromosome	916431	916432	TnInsertion-1793	5951	1.22218	.	4882	1.29525	.	.	.	TA	915854	916582	-	BCG_0843c	BCG_0843c	729	21	hypothetical protein	Rv0790c	-	non-essential	NE	NE	Unique	TP 8C	AP 5G	.	.	.	.	.	.	.	.
Chromosome	916434	916435	TnInsertion-1794	14463	1.04251	.	11686	1.19497	.	.	.	TA	915854	916582	-	BCG_0843c	BCG_0843c	729	20	hypothetical protein	Rv0790c	-	non-essential	NE	NE	.	.	.	.	.	.	.	.	.	.	.
Chromosome	917467	917468	TnInsertion-1795	24719	0.943012	.	19623	1.01241	.	.	.	TA	916579	917622	-	BCG_0844c	BCG_0844c	1044	15	hypothetical protein	Rv0791c	-	non-essential	NE	NE	TPok_unique	TP 10A	AP 1D	.	.	.	.	.	.	.	.
Chromosome	917752	917753	TnInsertion-1796	32	1.28571	.	30	1.5	.	.	.	TA	917619	918428	-	BCG_0845c	BCG_0845c	810	84	putative transcriptional regulatory protein (probably gntR-family)	Rv0792c	-	non-essential	NE	NE	Coverage below 300	.	.	.	.	.	.	.	.	.	.
Chromosome	917893	917894	TnInsertion-1797	7715	1.04751	.	5996	0.989383	.	.	.	TA	917619	918428	-	BCG_0845c	BCG_0845c	810	66	putative transcriptional regulatory protein (probably gntR-family)	Rv0792c	-	non-essential	NE	NE	TPok_unique	TP 4C	AP 8F	.	.	.	.	.	.	.	.
Chromosome	918922	918923	TnInsertion-1798	3247	1.12918	.	2560	1.06618	.	.	.	TA	918919	919530	-	BCG_0847c	BCG_0847c	612	100	putative oxidoreductase	ND	ND	ND	ND	ND	Unique	TP 3F	AP 4F	.	.	.	.	.	.	.	.
Chromosome	919394	919395	TnInsertion-1799	5683	2.18911	.	4812	2.31177	.	.	.	TA	918919	919530	-	BCG_0847c	BCG_0847c	612	22	putative oxidoreductase	ND	ND	ND	ND	ND	Unique	TP 12H	AP 7E	.	.	.	.	.	.	.	.
Chromosome	919573	919574	TnInsertion-1800	12651	0.878675	.	8606	0.812934	.	.	.	TA	919518	920417	-	BCG_0848c	BCG_0848c	900	94	putative oxidoreductase	Rv0794c	-	non-essential	NE	NE	.	.	.	.	.	.	.	.	.	.	.
Chromosome	919659	919660	TnInsertion-1801	6559	1.29979	.	5020	1.28389	.	MiniMTL-231	1408	TA	919518	920417	-	BCG_0848c	BCG_0848c	900	84	putative oxidoreductase	Rv0794c	-	non-essential	NE	NE	TPok_unique	TP 6D	AP 3B	.	.	.	Unique	TP 6D	AP 3B	.	.
Chromosome	920725	920726	TnInsertion-1802	7978	0.827891	Duplicated_Region	6078	0.824677	Duplicated_Region	.	.	TA	.	.	.	.	.	.	.	.	.	.	.	.	.	.	.	.	.	.	.	.	.	.	.	.
Chromosome	921722	921723	TnInsertion-1803	1431	1.26324	Duplicated_Region	1211	1.17806	Duplicated_Region	.	.	TA	920810	921904	+	BCG_0849	BCG_0849	1095	83	putative transposase for insertion sequence element IS1547	Rv0797	-	non-essential	NE	S	Unique	TP 1E	AP 8D	.	.	.	.	.	.	.	.
Chromosome	921768	921769	TnInsertion-1804	152	1.42029	Duplicated_Region	136	1.30508	Duplicated_Region	.	.	TA	920810	921904	+	BCG_0849	BCG_0849	1095	87	putative transposase for insertion sequence element IS1547	Rv0797	-	non-essential	NE	S	Coverage below 300	.	.	.	.	.	.	.	.	.	.
Chromosome	921875	921876	TnInsertion-1805	5745	0.409932	Duplicated_Region	4746	0.394242	Duplicated_Region	.	.	TA	920810	921904	+	BCG_0849	BCG_0849	1095	97	putative transposase for insertion sequence element IS1547	Rv0797	-	non-essential	NE	S	.	.	.	.	.	.	.	.	.	.	.
Chromosome	922148	922149	TnInsertion-1806	2708	1.06088	.	2196	1.01283	.	.	.	TA	921894	922691	-	BCG_0850c	cfp29	798	68	29 KDa antigen cfp29	Rv0798c	cfp29	essential	NE	U	.	.	.	.	.	.	.	.	.	.	.
Chromosome	922335	922336	TnInsertion-1807	9440	0.963803	.	7164	0.975731	.	.	.	TA	921894	922691	-	BCG_0850c	cfp29	798	45	29 KDa antigen cfp29	Rv0798c	cfp29	essential	NE	U	Unique	TP 12A	AP 10H	.	.	.	.	.	.	.	.
Chromosome	924055	924056	TnInsertion-1808	3652	1.42175	.	3036	1.43269	.	.	.	TA	923740	925041	+	BCG_0852	pepC	1302	24	putative aminopeptidase pepC	Rv0800	pepC	non-essential	NE	NE	Unique	TP 1G	AP 3G	.	.	.	.	.	.	.	.
Chromosome	924292	924293	TnInsertion-1809	90	0.636364	.	84	0.584906	.	.	.	TA	923740	925041	+	BCG_0852	pepC	1302	42	putative aminopeptidase pepC	Rv0800	pepC	non-essential	NE	NE	Coverage below 300	.	.	.	.	.	.	.	.	.	.
Chromosome	924445	924446	TnInsertion-1810	11114	1.04866	.	9468	1.1243	.	MiniMTL-232	823	TA	923740	925041	+	BCG_0852	pepC	1302	54	putative aminopeptidase pepC	Rv0800	pepC	non-essential	NE	NE	APok_unique	TP 9F	AP 11H	.	.	.	Unique	TP 9F	AP 11H	.	.
Chromosome	925661	925662	TnInsertion-1811	4383	0.868286	.	3523	0.831081	.	.	.	TA	925394	926050	-	BCG_0854c	BCG_0854c	657	59	hypothetical protein	Rv0802c	-	non-essential	NE	NE	Unique	TP 2E	AP 5B	.	.	.	.	.	.	.	.
Chromosome	926140	926141	TnInsertion-1812	11346	0.796106	.	8440	0.890681	.	.	.	TA	.	.	.	.	.	.	.	.	.	.	.	.	.	Unique	TP 10D	AP 9D	.	.	.	.	.	.	.	.
Chromosome	926191	926192	TnInsertion-1813	9386	1.08485	.	7463	1.0203	.	.	.	TA	.	.	.	.	.	.	.	.	.	.	.	.	.	Unique	TP 4G	AP 5F	.	.	.	.	.	.	.	.
Chromosome	928900	928901	TnInsertion-1814	15856	0.670987	.	13184	0.660035	.	.	.	TA	928503	929132	+	BCG_0856	BCG_0856	630	63	hypothetical protein	Rv0804	-	non-essential	NE	NE	Heuristic	TP 9D	AP 10C	.	.	.	.	.	.	.	.
Chromosome	929563	929564	TnInsertion-1815	1211	0.357623	.	869	0.406149	.	.	.	TA	929253	930209	+	BCG_0857	BCG_0857	957	32	hypothetical protein	Rv0805	-	no-data	NE	NE	Unique	TP 3E	AP 6A	.	.	.	.	.	.	.	.
Chromosome	930452	930453	TnInsertion-1816	2307	1.38326	.	1760	1.29465	.	.	.	TA	930154	931752	-	BCG_0858c	cpsY	1599	81	putative udp-glucose-4-epimerase cpsY	Rv0806c	cpsY	non-essential	NE	NE	Unique	TP 7E	AP 1E	.	.	.	.	.	.	.	.
Chromosome	930750	930751	TnInsertion-1817	2210	0.690895	.	1780	0.706616	.	.	.	TA	930154	931752	-	BCG_0858c	cpsY	1599	63	putative udp-glucose-4-epimerase cpsY	Rv0806c	cpsY	non-essential	NE	NE	Unique	TP 6E	AP 6D	.	.	.	.	.	.	.	.
Chromosome	930857	930858	TnInsertion-1818	3017	0.871588	.	2432	0.834087	.	.	.	TA	930154	931752	-	BCG_0858c	cpsY	1599	56	putative udp-glucose-4-epimerase cpsY	Rv0806c	cpsY	non-essential	NE	NE	Unique	TP 12H	AP 10H	.	.	.	.	.	.	.	.
Chromosome	931144	931145	TnInsertion-1819	1292	1.10767	.	974	1.15487	.	.	.	TA	930154	931752	-	BCG_0858c	cpsY	1599	38	putative udp-glucose-4-epimerase cpsY	Rv0806c	cpsY	non-essential	NE	NE	Unique	TP 11D	AP 1H	.	.	.	.	.	.	.	.
Chromosome	931205	931206	TnInsertion-1820	13041	1.05015	.	10236	1.03701	.	.	.	TA	930154	931752	-	BCG_0858c	cpsY	1599	34	putative udp-glucose-4-epimerase cpsY	Rv0806c	cpsY	non-essential	NE	NE	Unique	TP 10D	AP 8A	.	.	.	.	.	.	.	.
Chromosome	931376	931377	TnInsertion-1821	1275	0.93475	.	991	0.905769	.	.	.	TA	930154	931752	-	BCG_0858c	cpsY	1599	24	putative udp-glucose-4-epimerase cpsY	Rv0806c	cpsY	non-essential	NE	NE	TPok_unique	TP 12E	AP 8D	.	.	.	.	.	.	.	.
Chromosome	931573	931574	TnInsertion-1822	1889	1.2355	.	1550	1.2997	.	MiniMTL-233	355	TA	930154	931752	-	BCG_0858c	cpsY	1599	11	putative udp-glucose-4-epimerase cpsY	Rv0806c	cpsY	non-essential	NE	NE	Unique	TP 10H	AP 8C	.	.	.	Unique	TP 10H	AP 8C	.	.
Chromosome	931577	931578	TnInsertion-1823	22	0.294118	.	17	0.416667	.	.	.	TA	930154	931752	-	BCG_0858c	cpsY	1599	11	putative udp-glucose-4-epimerase cpsY	Rv0806c	cpsY	non-essential	NE	NE	Coverage below 300	.	.	.	.	.	.	.	.	.	.
Chromosome	931584	931585	TnInsertion-1824	8222	0.875884	.	5967	0.939227	.	.	.	TA	930154	931752	-	BCG_0858c	cpsY	1599	11	putative udp-glucose-4-epimerase cpsY	Rv0806c	cpsY	non-essential	NE	NE	Unique	TP 5E	AP 10F	.	.	.	.	.	.	.	.
Chromosome	931980	931981	TnInsertion-1825	4381	0.831522	.	3332	0.882486	.	.	.	TA	.	.	.	.	.	.	.	.	.	.	.	.	.	Unique	TP 12G	AP 4A	.	.	.	.	.	.	.	.
Chromosome	932469	932470	TnInsertion-1826	3685	1.26909	.	3039	1.27811	.	.	.	TA	.	.	.	.	.	.	.	.	.	.	.	.	.	TPok_unique	TP 10G	AP 11G	.	.	.	.	.	.	.	.
Chromosome	932506	932507	TnInsertion-1827	7702	1.09578	.	6518	1.15542	.	.	.	TA	.	.	.	.	.	.	.	.	.	.	.	.	.	Heuristic	TP 3A	AP 12D	.	.	.	.	.	.	.	.
Chromosome	935239	935240	TnInsertion-1828	23998	0.823556	.	19233	0.830146	.	MiniMTL-234	393	TA	934147	935241	+	BCG_0861	purM	1095	100	putative phosphoribosylformylglycinamidine cyclo-ligase purM	Rv0809	purM	non-essential	E	E	.	.	.	.	.	.	TPok_unique	TP 5D	AP 12G	.	.
Chromosome	935262	935263	TnInsertion-1829	5910	0.550774	.	3225	0.605276	.	.	.	TA	.	.	.	.	.	.	.	.	.	.	.	.	.	Unique	TP 11D	AP 12B	.	.	.	.	.	.	.	.
Chromosome	936813	936814	TnInsertion-1830	9952	0.810771	.	7794	0.787205	.	.	.	TA	.	.	.	.	.	.	.	.	.	.	.	.	.	.	.	.	.	.	.	.	.	.	.	.
Chromosome	937301	937302	TnInsertion-1831	3908	0.685209	.	3297	0.670213	.	.	.	TA	936845	937714	+	BCG_0864	BCG_0864	870	52	putative amino acid aminotransferase	Rv0812	-	no-data	E	E	Unique	TP 11C	AP 2C	.	.	.	.	.	.	.	.
Chromosome	937532	937533	TnInsertion-1832	11	4.5	.	11	4.5	.	.	.	TA	936845	937714	+	BCG_0864	BCG_0864	870	79	putative amino acid aminotransferase	Rv0812	-	no-data	E	E	Coverage below 300	.	.	.	.	.	.	.	.	.	.
Chromosome	937544	937545	TnInsertion-1833	764	1	.	647	0.972561	.	.	.	TA	936845	937714	+	BCG_0864	BCG_0864	870	80	putative amino acid aminotransferase	Rv0812	-	no-data	E	E	Unique	TP 2G	AP 3A	.	.	.	.	.	.	.	.
Chromosome	937962	937963	TnInsertion-1834	12092	0.997357	.	9459	1.01684	.	.	.	TA	937760	938440	-	BCG_0865c	BCG_0865c	681	70	hypothetical protein	Rv0813c	-	non-essential	NE	NE	Unique	TP 10D	AP 1C	.	.	.	.	.	.	.	.
Chromosome	937997	937998	TnInsertion-1835	10941	0.762687	.	8516	0.755876	.	.	.	TA	937760	938440	-	BCG_0865c	BCG_0865c	681	65	hypothetical protein	Rv0813c	-	non-essential	NE	NE	Unique	TP 2E	AP 1D	.	.	.	.	.	.	.	.
Chromosome	938069	938070	TnInsertion-1836	2312	1.1467	.	1810	1.17026	.	.	.	TA	937760	938440	-	BCG_0865c	BCG_0865c	681	55	hypothetical protein	Rv0813c	-	non-essential	NE	NE	Unique	TP 12C	AP 3E	.	.	.	.	.	.	.	.
Chromosome	938133	938134	TnInsertion-1837	3370	0.788747	.	2775	0.789168	.	MiniMTL-235	319	TA	937760	938440	-	BCG_0865c	BCG_0865c	681	45	hypothetical protein	Rv0813c	-	non-essential	NE	NE	Unique	TP 11F	AP 9A	.	.	.	Unique	TP 11F	AP 9A	.	.
Chromosome	938323	938324	TnInsertion-1838	11678	1.26099	.	9406	1.27528	.	.	.	TA	937760	938440	-	BCG_0865c	BCG_0865c	681	17	hypothetical protein	Rv0813c	-	non-essential	NE	NE	TPok_unique	TP 4B	AP 9F	.	.	.	.	.	.	.	.
Chromosome	938905	938906	TnInsertion-1839	19	0.461538	.	11	1.2	.	.	.	TA	.	.	.	.	.	.	.	.	.	.	.	.	.	Coverage below 300	.	.	.	.	.	.	.	.	.	.
Chromosome	939072	939073	TnInsertion-1840	2490	0.976556	Duplicated_Region	2026	0.865562	Duplicated_Region	.	.	TA	938907	939740	-	BCG_0867c	cysA2	834	80	putative thiosulfate sulfurtransferase cysA2	Rv0815c, Rv3117	cysA2, cysA3	No-data, non-essential	NE, NE	NE, S	TPok_nonunique	TP 1D	AP 9G	AP 10G	.	.	.	.	.	.	.
Chromosome	939337	939338	TnInsertion-1841	6156	0.993169	Duplicated_Region	5093	0.929898	Duplicated_Region	.	.	TA	938907	939740	-	BCG_0867c	cysA2	834	48	putative thiosulfate sulfurtransferase cysA2	Rv0815c, Rv3117	cysA2, cysA3	No-data, non-essential	NE, NE	NE, S	Heuristic	TP 8A	AP 4H	.	.	.	.	.	.	.	.
Chromosome	939439	939440	TnInsertion-1842	10860	0.78549	Duplicated_Region	8280	0.741325	Duplicated_Region	.	.	TA	938907	939740	-	BCG_0867c	cysA2	834	36	putative thiosulfate sulfurtransferase cysA2	Rv0815c, Rv3117	cysA2, cysA3	No-data, non-essential	NE, NE	NE, S	Unique	TP 10A	AP 1B	.	.	.	.	.	.	.	.
Chromosome	939457	939458	TnInsertion-1843	7141	0.601689	Duplicated_Region	5883	0.578481	Duplicated_Region	.	.	TA	938907	939740	-	BCG_0867c	cysA2	834	34	putative thiosulfate sulfurtransferase cysA2	Rv0815c, Rv3117	cysA2, cysA3	No-data, non-essential	NE, NE	NE, S	Unique	TP 11A	AP 6H	.	.	.	.	.	.	.	.
Chromosome	939463	939464	TnInsertion-1844	4240	0.686376	Duplicated_Region	3495	0.63547	Duplicated_Region	.	.	TA	938907	939740	-	BCG_0867c	cysA2	834	33	putative thiosulfate sulfurtransferase cysA2	Rv0815c, Rv3117	cysA2, cysA3	No-data, non-essential	NE, NE	NE, S	Unique	TP 9B	AP 7B	.	.	.	.	.	.	.	.
Chromosome	939640	939641	TnInsertion-1845	1183	0.720247	Duplicated_Region	962	0.702655	Duplicated_Region	.	.	TA	938907	939740	-	BCG_0867c	cysA2	834	12	putative thiosulfate sulfurtransferase cysA2	Rv0815c, Rv3117	cysA2, cysA3	No-data, non-essential	NE, NE	NE, S	Unique	TP 6H	AP 6G	.	.	.	.	.	.	.	.
Chromosome	939759	939760	TnInsertion-1846	3241	0.606725	Duplicated_Region	2560	0.606023	Duplicated_Region	MiniMTL-236	166	TA	.	.	.	.	.	.	.	.	.	.	.	.	.	Unique	TP 10B	AP 7E	.	.	.	.	.	.	.	.
Chromosome	939886	939887	TnInsertion-1847	12971	0.688053	.	10711	0.691033	.	.	.	TA	.	.	.	.	.	.	.	.	.	.	.	.	.	Unique	TP 4C	AP 10B	.	.	.	.	.	.	.	.
Chromosome	940027	940028	TnInsertion-1848	9640	0.892422	.	7880	0.941365	.	MiniMTL-237	9	TA	.	.	.	.	.	.	.	.	.	.	.	.	.	Heuristic	TP 3G	AP 12H	.	.	.	Coverage below 150	.	.	.	.
Chromosome	941808	941809	TnInsertion-1849	4259	0.776063	.	3239	0.78359	.	.	.	TA	941394	942161	+	BCG_0870	BCG_0870	768	54	Transcriptional regulatory protein	Rv0818	-	non-essential	NE	NE	Unique	TP 10E	AP 8C	.	.	.	.	.	.	.	.
Chromosome	941871	941872	TnInsertion-1850	342	0.727273	.	278	0.684848	.	.	.	TA	941394	942161	+	BCG_0870	BCG_0870	768	62	Transcriptional regulatory protein	Rv0818	-	non-essential	NE	NE	Unique	TP 12A	AP 1B	.	.	.	.	.	.	.	.
Chromosome	941934	941935	TnInsertion-1851	9959	1.06533	.	6130	1.83141	.	MiniMTL-238	2208	TA	941394	942161	+	BCG_0870	BCG_0870	768	70	Transcriptional regulatory protein	Rv0818	-	non-essential	NE	NE	Heuristic	TP 9H	AP 1A	.	.	.	.	.	.	.	.
Chromosome	942122	942123	TnInsertion-1852	42	0.68	.	12	0.5	.	.	.	TA	941394	942161	+	BCG_0870	BCG_0870	768	95	Transcriptional regulatory protein	Rv0818	-	non-essential	NE	NE	Coverage below 300	.	.	.	.	.	.	.	.	.	.
Chromosome	942863	942864	TnInsertion-1853	9844	0.895629	.	7436	0.841962	.	.	.	TA	942158	943105	+	BCG_0871	BCG_0871	948	74	hypothetical protein	Rv0819	-	non-essential	E	E	TPok_unique	TP 5E	AP 4F	.	.	.	.	.	.	.	.
Chromosome	943145	943146	TnInsertion-1854	4317	0.976648	.	3405	0.999413	.	MiniMTL-239	1466	TA	.	.	.	.	.	.	.	.	.	.	.	.	.	Heuristic	TP 11F	AP 3G	.	.	.	TPok_unique	TP 11F	AP 3G	.	.
Chromosome	943187	943188	TnInsertion-1855	9871	1.01162	.	7851	0.929941	.	MiniMTL-240	822	TA	943148	943660	+	BCG_0872	phoTa	513	8	putative phosphate-transport ATP-binding protein ABC transporter phoTa	Rv0820	phoT	non-essential	NE	NE	TPok_unique	TP 10B	AP 3D	.	.	.	Unique	TP 10B	AP 3D	.	.
Chromosome	943363	943364	TnInsertion-1856	17528	0.794982	.	13633	0.753441	.	.	.	TA	943148	943660	+	BCG_0872	phoTa	513	42	putative phosphate-transport ATP-binding protein ABC transporter phoTa	Rv0820	phoT	non-essential	NE	NE	APok_unique	TP 3F	AP 1A	.	.	.	.	.	.	.	.
Chromosome	943761	943762	TnInsertion-1857	6474	1.08368	.	5015	1.10537	.	.	.	TA	943600	943923	+	BCG_0873	phoTb	324	50	phoTb	ND	ND	ND	ND	ND	Heuristic	TP 5F	AP 1B	.	.	.	.	.	.	.	.
Chromosome	944958	944959	TnInsertion-1858	5319	1.02243	.	4354	1.05184	.	.	.	TA	944678	946732	-	BCG_0875c	BCG_0875c	2055	86	hypothetical protein	Rv0822c	-	non-essential	NE	NE	Unique	TP 3E	AP 5C	.	.	.	.	.	.	.	.
Chromosome	945250	945251	TnInsertion-1859	2001	0.759894	.	1672	0.756303	.	.	.	TA	944678	946732	-	BCG_0875c	BCG_0875c	2055	72	hypothetical protein	Rv0822c	-	non-essential	NE	NE	Unique	TP 12C	AP 5D	.	.	.	.	.	.	.	.
[truncated: 6,942 more rows]
