# Supplementary material for: Characterization of genome-wide ordered sequence-tagged Mycobacterium mutant libraries by Cartesian Pooling-Coordinate Sequencing
Source: Nat Commun. 2015 May 11;6:7106. doi: 10.1038/ncomms8106 (PMC4432585; doi:10.1038/ncomms8106)
Supplement: Supplementary Data 2 — List containing all primers and adaptors used in this study. [file ncomms8106-s3.xls]

## Sheet: Primers
Primer name	Oligo number	5' overhang	Primer specific seq		Full Primer sequence
Proof-of-concept Library
POC_Sequencing primer	TL012c		ACACCGGGGACTTATCAGCCAACCTG		ACACCGGGGACTTATCAGCCAACCTG
POC_P5_IR primer	TL007	AATGATACGGCGACCACCGAGATCTACAC	CGGGGACTTATCAGCCAACCTG		AATGATACGGCGACCACCGAGATCTACACCGGGGACTTATCAGCCAACCTG
POC_P7 primer	TL009		CAAGCAGAAGACGGCATACGAGAT		CAAGCAGAAGACGGCATACGAGAT
Complete Library
COM_P7 primer	TL031		CAAGCAGAAGACGGCATACG		CAAGCAGAAGACGGCATACG
COM_P5_IR2a-d	TL028_A	AATGATACGGCGACCACCGAGATCTACACTCTTTCCCTACACGACGCTCTTCCGATCT	GTCTAGAGACCGGGGACTTATCAGC		AATGATACGGCGACCACCGAGATCTACACTCTTTCCCTACACGACGCTCTTCCGATCTGTCTAGAGACCGGGGACTTATCAGC
	TL028_B	AATGATACGGCGACCACCGAGATCTACACTCTTTCCCTACACGACGCTCTTCCGATCT	AGTCTAGAGACCGGGGACTTATCAGC		AATGATACGGCGACCACCGAGATCTACACTCTTTCCCTACACGACGCTCTTCCGATCTAGTCTAGAGACCGGGGACTTATCAGC
	TL028_C	AATGATACGGCGACCACCGAGATCTACACTCTTTCCCTACACGACGCTCTTCCGATCT	CAGTCTAGAGACCGGGGACTTATCAGC		AATGATACGGCGACCACCGAGATCTACACTCTTTCCCTACACGACGCTCTTCCGATCTCAGTCTAGAGACCGGGGACTTATCAGC
	TL028_D	AATGATACGGCGACCACCGAGATCTACACTCTTTCCCTACACGACGCTCTTCCGATCT	TCAAGTCTAGAGACCGGGGACTTATCAGC		AATGATACGGCGACCACCGAGATCTACACTCTTTCCCTACACGACGCTCTTCCGATCTTCAAGTCTAGAGACCGGGGACTTATCAGC
	! A mixture of primer TL028 A - D was used for the transposon junction amplification to optimize the base read diversity during the first cycles of Illumina sequencing.
Inverted repeat primer	TL006		CGGGGACTTATCAGCCAACCTG		CGGGGACTTATCAGCCAACCTG

## Sheet: Adaptors
	Oligo number	Illumina P7 sequence	8bp barcode	Adaptor	Full adaptor sequence	Modification	Pool assignment
Proof-of-concept Library
Adaptors for the proof-of-concept library were made by combining POC_000 with POC_0x in equimolar amounts, heating to 95°C for 5 min and slowly decreasing the temperature to 4°C to anneal both fragments
POC_Adaptor_Part1	POC_000	CG		GATCGGAAGAGCACAC		/3ddC/
POC_Adaptor_Part2	POC_00x	CAAGCAGAAGACGGCATACGAGAT	INDEX	GTGACTGGAGTTCAGACGTGTGCTCTTCCGATC
Complete Library
Adaptors for the proof-of-concept library were made by combining A000d with A0x in equimolar amounts, heating to 95°C for 5 min and slowly decreasing the temperature to 4°C to anneal both fragments
COM_Adaptor_Part1	A000d			GATCGGAAGAGCACAC	GATCGGAAGAGCACAC	/5Phos/, /3ddC/
COM_Adaptor_Part2	A001	CAAGCAGAAGACGGCATACGAGAT	ATCACGTT	GTGACTGGAGTTCAGACGTGTGCTCTTCCGATCT	CAAGCAGAAGACGGCATACGAGATATCACGTTGTGACTGGAGTTCAGACGTGTGCTCTTCCGATCT		AP_A (X-Y_A)
	A002	CAAGCAGAAGACGGCATACGAGAT	CGATGTTT	GTGACTGGAGTTCAGACGTGTGCTCTTCCGATCT	CAAGCAGAAGACGGCATACGAGATCGATGTTTGTGACTGGAGTTCAGACGTGTGCTCTTCCGATCT		AP_B (X-Y_B)
	A003	CAAGCAGAAGACGGCATACGAGAT	TTAGGCAT	GTGACTGGAGTTCAGACGTGTGCTCTTCCGATCT	CAAGCAGAAGACGGCATACGAGATTTAGGCATGTGACTGGAGTTCAGACGTGTGCTCTTCCGATCT		AP_C (X-Y_C)
	A004	CAAGCAGAAGACGGCATACGAGAT	TGACCACT	GTGACTGGAGTTCAGACGTGTGCTCTTCCGATCT	CAAGCAGAAGACGGCATACGAGATTGACCACTGTGACTGGAGTTCAGACGTGTGCTCTTCCGATCT		AP_D (X-Y_D)
	A005	CAAGCAGAAGACGGCATACGAGAT	ACAGTGGT	GTGACTGGAGTTCAGACGTGTGCTCTTCCGATCT	CAAGCAGAAGACGGCATACGAGATACAGTGGTGTGACTGGAGTTCAGACGTGTGCTCTTCCGATCT		AP_E (X-Y_E)
	A006	CAAGCAGAAGACGGCATACGAGAT	GCCAATGT	GTGACTGGAGTTCAGACGTGTGCTCTTCCGATCT	CAAGCAGAAGACGGCATACGAGATGCCAATGTGTGACTGGAGTTCAGACGTGTGCTCTTCCGATCT		AP_F (X-Y_F)
	A007	CAAGCAGAAGACGGCATACGAGAT	CAGATCTG	GTGACTGGAGTTCAGACGTGTGCTCTTCCGATCT	CAAGCAGAAGACGGCATACGAGATCAGATCTGGTGACTGGAGTTCAGACGTGTGCTCTTCCGATCT		AP_G (X-Y_G)
	A008	CAAGCAGAAGACGGCATACGAGAT	ACTTGATG	GTGACTGGAGTTCAGACGTGTGCTCTTCCGATCT	CAAGCAGAAGACGGCATACGAGATACTTGATGGTGACTGGAGTTCAGACGTGTGCTCTTCCGATCT		AP_H (X-Y_H)
	A009	CAAGCAGAAGACGGCATACGAGAT	GATCAGCG	GTGACTGGAGTTCAGACGTGTGCTCTTCCGATCT	CAAGCAGAAGACGGCATACGAGATGATCAGCGGTGACTGGAGTTCAGACGTGTGCTCTTCCGATCT		AP_1 (X-Y_1)
	A010	CAAGCAGAAGACGGCATACGAGAT	TAGCTTGT	GTGACTGGAGTTCAGACGTGTGCTCTTCCGATCT	CAAGCAGAAGACGGCATACGAGATTAGCTTGTGTGACTGGAGTTCAGACGTGTGCTCTTCCGATCT		AP_2 (X-Y_2)
	A011	CAAGCAGAAGACGGCATACGAGAT	GGCTACAG	GTGACTGGAGTTCAGACGTGTGCTCTTCCGATCT	CAAGCAGAAGACGGCATACGAGATGGCTACAGGTGACTGGAGTTCAGACGTGTGCTCTTCCGATCT		AP_3 (X-Y_3)
	A012	CAAGCAGAAGACGGCATACGAGAT	CTTGTACT	GTGACTGGAGTTCAGACGTGTGCTCTTCCGATCT	CAAGCAGAAGACGGCATACGAGATCTTGTACTGTGACTGGAGTTCAGACGTGTGCTCTTCCGATCT		AP_4 (X-Y_4)
	A013	CAAGCAGAAGACGGCATACGAGAT	TGGTTGTT	GTGACTGGAGTTCAGACGTGTGCTCTTCCGATCT	CAAGCAGAAGACGGCATACGAGATTGGTTGTTGTGACTGGAGTTCAGACGTGTGCTCTTCCGATCT		AP_5 (X-Y_5)
	A014	CAAGCAGAAGACGGCATACGAGAT	TCTCGGTT	GTGACTGGAGTTCAGACGTGTGCTCTTCCGATCT	CAAGCAGAAGACGGCATACGAGATTCTCGGTTGTGACTGGAGTTCAGACGTGTGCTCTTCCGATCT		AP_6 (X-Y_6)
	A015	CAAGCAGAAGACGGCATACGAGAT	TAAGCGTT	GTGACTGGAGTTCAGACGTGTGCTCTTCCGATCT	CAAGCAGAAGACGGCATACGAGATTAAGCGTTGTGACTGGAGTTCAGACGTGTGCTCTTCCGATCT		AP_7 (X-Y_7)
	A016	CAAGCAGAAGACGGCATACGAGAT	TCCGTCTT	GTGACTGGAGTTCAGACGTGTGCTCTTCCGATCT	CAAGCAGAAGACGGCATACGAGATTCCGTCTTGTGACTGGAGTTCAGACGTGTGCTCTTCCGATCT		AP_8 (X-Y_8)
	A017	CAAGCAGAAGACGGCATACGAGAT	TGTACCTT	GTGACTGGAGTTCAGACGTGTGCTCTTCCGATCT	CAAGCAGAAGACGGCATACGAGATTGTACCTTGTGACTGGAGTTCAGACGTGTGCTCTTCCGATCT		AP_9 (X-Y_9)
	A018	CAAGCAGAAGACGGCATACGAGAT	TTCTGTGT	GTGACTGGAGTTCAGACGTGTGCTCTTCCGATCT	CAAGCAGAAGACGGCATACGAGATTTCTGTGTGTGACTGGAGTTCAGACGTGTGCTCTTCCGATCT		AP_10 (X-Y_10)
	A019	CAAGCAGAAGACGGCATACGAGAT	TCTGCTGT	GTGACTGGAGTTCAGACGTGTGCTCTTCCGATCT	CAAGCAGAAGACGGCATACGAGATTCTGCTGTGTGACTGGAGTTCAGACGTGTGCTCTTCCGATCT		AP_11 (X-Y_11)
	A020	CAAGCAGAAGACGGCATACGAGAT	TTGGAGGT	GTGACTGGAGTTCAGACGTGTGCTCTTCCGATCT	CAAGCAGAAGACGGCATACGAGATTTGGAGGTGTGACTGGAGTTCAGACGTGTGCTCTTCCGATCT		AP_12 (X-Y_12)
	A021	CAAGCAGAAGACGGCATACGAGAT	TCGAGCGT	GTGACTGGAGTTCAGACGTGTGCTCTTCCGATCT	CAAGCAGAAGACGGCATACGAGATTCGAGCGTGTGACTGGAGTTCAGACGTGTGCTCTTCCGATCT		TP_A (Z_A)
	A022	CAAGCAGAAGACGGCATACGAGAT	TGATACGT	GTGACTGGAGTTCAGACGTGTGCTCTTCCGATCT	CAAGCAGAAGACGGCATACGAGATTGATACGTGTGACTGGAGTTCAGACGTGTGCTCTTCCGATCT		TP_B (Z_B)
	A023	CAAGCAGAAGACGGCATACGAGAT	TGCATAGT	GTGACTGGAGTTCAGACGTGTGCTCTTCCGATCT	CAAGCAGAAGACGGCATACGAGATTGCATAGTGTGACTGGAGTTCAGACGTGTGCTCTTCCGATCT		TP_C (Z_C)
	A024	CAAGCAGAAGACGGCATACGAGAT	TTGACTCT	GTGACTGGAGTTCAGACGTGTGCTCTTCCGATCT	CAAGCAGAAGACGGCATACGAGATTTGACTCTGTGACTGGAGTTCAGACGTGTGCTCTTCCGATCT		TP_D (Z_D)
	A025	CAAGCAGAAGACGGCATACGAGAT	TGCGATCT	GTGACTGGAGTTCAGACGTGTGCTCTTCCGATCT	CAAGCAGAAGACGGCATACGAGATTGCGATCTGTGACTGGAGTTCAGACGTGTGCTCTTCCGATCT		TP_E (Z_E)
	A026	CAAGCAGAAGACGGCATACGAGAT	TTCCTGCT	GTGACTGGAGTTCAGACGTGTGCTCTTCCGATCT	CAAGCAGAAGACGGCATACGAGATTTCCTGCTGTGACTGGAGTTCAGACGTGTGCTCTTCCGATCT		TP_F (Z_F)
	A027	CAAGCAGAAGACGGCATACGAGAT	TAGTGACT	GTGACTGGAGTTCAGACGTGTGCTCTTCCGATCT	CAAGCAGAAGACGGCATACGAGATTAGTGACTGTGACTGGAGTTCAGACGTGTGCTCTTCCGATCT		TP_G (Z_G)
	A028	CAAGCAGAAGACGGCATACGAGAT	TACAGGAT	GTGACTGGAGTTCAGACGTGTGCTCTTCCGATCT	CAAGCAGAAGACGGCATACGAGATTACAGGATGTGACTGGAGTTCAGACGTGTGCTCTTCCGATCT		TP_H (Z_H)
	A029	CAAGCAGAAGACGGCATACGAGAT	TCCTCAAT	GTGACTGGAGTTCAGACGTGTGCTCTTCCGATCT	CAAGCAGAAGACGGCATACGAGATTCCTCAATGTGACTGGAGTTCAGACGTGTGCTCTTCCGATCT		TP_1 (Z_1)
	A030	CAAGCAGAAGACGGCATACGAGAT	TGTGGTTG	GTGACTGGAGTTCAGACGTGTGCTCTTCCGATCT	CAAGCAGAAGACGGCATACGAGATTGTGGTTGGTGACTGGAGTTCAGACGTGTGCTCTTCCGATCT		TP_2 (Z_2)
	A031	CAAGCAGAAGACGGCATACGAGAT	TAGTCTTG	GTGACTGGAGTTCAGACGTGTGCTCTTCCGATCT	CAAGCAGAAGACGGCATACGAGATTAGTCTTGGTGACTGGAGTTCAGACGTGTGCTCTTCCGATCT		TP_3 (Z_3)
	A032	CAAGCAGAAGACGGCATACGAGAT	TTCCATTG	GTGACTGGAGTTCAGACGTGTGCTCTTCCGATCT	CAAGCAGAAGACGGCATACGAGATTTCCATTGGTGACTGGAGTTCAGACGTGTGCTCTTCCGATCT		TP_4 (Z_4)
	A033	CAAGCAGAAGACGGCATACGAGAT	TCGAAGTG	GTGACTGGAGTTCAGACGTGTGCTCTTCCGATCT	CAAGCAGAAGACGGCATACGAGATTCGAAGTGGTGACTGGAGTTCAGACGTGTGCTCTTCCGATCT		TP_5 (Z_5)
	A034	CAAGCAGAAGACGGCATACGAGAT	TAACGCTG	GTGACTGGAGTTCAGACGTGTGCTCTTCCGATCT	CAAGCAGAAGACGGCATACGAGATTAACGCTGGTGACTGGAGTTCAGACGTGTGCTCTTCCGATCT		TP_6 (Z_6)
	A035	CAAGCAGAAGACGGCATACGAGAT	TTGGTATG	GTGACTGGAGTTCAGACGTGTGCTCTTCCGATCT	CAAGCAGAAGACGGCATACGAGATTTGGTATGGTGACTGGAGTTCAGACGTGTGCTCTTCCGATCT		TP_7 (Z_7)
	A036	CAAGCAGAAGACGGCATACGAGAT	TGAACTGG	GTGACTGGAGTTCAGACGTGTGCTCTTCCGATCT	CAAGCAGAAGACGGCATACGAGATTGAACTGGGTGACTGGAGTTCAGACGTGTGCTCTTCCGATCT		TP_8 (Z_8)
	A037	CAAGCAGAAGACGGCATACGAGAT	TACTTCGG	GTGACTGGAGTTCAGACGTGTGCTCTTCCGATCT	CAAGCAGAAGACGGCATACGAGATTACTTCGGGTGACTGGAGTTCAGACGTGTGCTCTTCCGATCT		TP_9 (Z_9)
	A038	CAAGCAGAAGACGGCATACGAGAT	TCTCACGG	GTGACTGGAGTTCAGACGTGTGCTCTTCCGATCT	CAAGCAGAAGACGGCATACGAGATTCTCACGGGTGACTGGAGTTCAGACGTGTGCTCTTCCGATCT		TP_10 (Z_10)
	A039	CAAGCAGAAGACGGCATACGAGAT	TCAGGAGG	GTGACTGGAGTTCAGACGTGTGCTCTTCCGATCT	CAAGCAGAAGACGGCATACGAGATTCAGGAGGGTGACTGGAGTTCAGACGTGTGCTCTTCCGATCT		TP_11 (Z_11)
	A040	CAAGCAGAAGACGGCATACGAGAT	TAAGTTCG	GTGACTGGAGTTCAGACGTGTGCTCTTCCGATCT	CAAGCAGAAGACGGCATACGAGATTAAGTTCGGTGACTGGAGTTCAGACGTGTGCTCTTCCGATCT		TP_12 (Z_12)

## Sheet: Primers_Plate92
TnInsertion	Locus_BCG	Location_Assignment	Position_Plate	Position_Well	Primer	Primer Sequence	Amplicon length
TnInsertion-3428	BCG_1660c	Unique	TP 8H	AP 1A	TL183	GACGATGCTTGCCAACACGATC	322
TnInsertion-3184	BCG_1553	TPok_unique	TP 8H	AP 1B	TL182	ACCTCGACTGGATTACCTCTGCAAAG	303
TnInsertion-8235	BCG_3771c	Heuristic	TP 8H	AP 1C	TL226	GAGGAACTCGTCGAACGGATTCTG	260
TnInsertion-8068	BCG_3640c	Unique	TP 8H	AP 1D	TL224	AACTTTATGGTCGGCAAGCTCAACC	352
TnInsertion-8437	.	Unique	TP 8H	AP 1F	TL228	ACGGCACGAACCAACGGTTC	344
TnInsertion-7763	BCG_3496c	Unique	TP 8H	AP 1G	TL220	GGTAGTTCGTCGGACTTGTTGGC	340
TnInsertion-567	.	Heuristic	TP 8H	AP 2A	TL161	GTCCGTGGTGGAGCAGCTG	319
TnInsertion-7504	BCG_3405	Unique	TP 8H	AP 2B	TL218	ACTGCTGGCGGCTCACATGTAC	338
TnInsertion-8183	BCG_3742	Unique	TP 8H	AP 2C	TL225	TCGTCAACACCGGTGACAACC	329
TnInsertion-4203	BCG_1955c	Unique	TP 8H	AP 2D	TL190	CAGGCTCAACGGAATACCAGGAATAG	470
TnInsertion-4089	BCG_1923c	Heuristic	TP 8H	AP 2F	TL189	CGTCGACCAACTCGGCTAACTG	302
TnInsertion-4836	BCG_2196	Unique	TP 8H	AP 2G	TL201	GTCGCGATCACGGTGCTAACC	308
TnInsertion-5112	BCG_2328	Unique	TP 8H	AP 2H	TL202	CCGTTCTTGTCAACGCACGAG	343
TnInsertion-967	.	Heuristic	TP 8H	AP 3C	TL165	GAGGCCAATGTCACCACTTTCATG	321
TnInsertion-4655	BCG_2112c	Heuristic	TP 8H	AP 3D	TL197	ATCCGGTGCACCAGGTTGATC	318
TnInsertion-2808	BCG_1341c	Heuristic	TP 8H	AP 3F	TL180	GATGGCGATCAGGATGAAGCTG	323
TnInsertion-8252	BCG_3780	Unique	TP 8H	AP 3G	TL227	ACAAGTCGCTCTACTCCGACTCCTTC	328
TnInsertion-4793	BCG_2159c	Unique	TP 8H	AP 3H	TL199	CTGGTGGTTGGTTGGTCCGAG	317
TnInsertion-2438	BCG_1153	Unique	TP 8H	AP 4A	TL177	ATCGACTGATGGCTCCCGATG	344
TnInsertion-5442	.	Unique	TP 8H	AP 4B	TL207	CAGGAGTTCCCGAGATCGTCG	365
TnInsertion-551	BCG_0235c	Unique	TP 8H	AP 4C	TL160	CAAACGTGCGCAGGTTGTAGC	312
TnInsertion-1685	.	Unique	TP 8H	AP 4D	TL170	CATACGGACCATGGACGCATTC	318
TnInsertion-6918	.	Unique	TP 8H	AP 4F	TL213	GGTACAGGGACGTAGGCGTTGAG	329
TnInsertion-5266	BCG_2384c	Unique	TP 8H	AP 5A	TL204	GACGATCACCGCTCAAGCTGG	306
TnInsertion-3871	BCG_1845	TPok_unique	TP 8H	AP 5B	TL186	TGATTGGCACCGGAACCATC	357
TnInsertion-3572	BCG_1744c	Unique	TP 8H	AP 5C	TL184	GCGAATACCGGGAATCGATCG	344
TnInsertion-1911	.	Heuristic	TP 8H	AP 5D	TL172	AGGTTGTGCGGCAGTCTGATG	317
TnInsertion-2775	BCG_1316c	Unique	TP 8H	AP 5G	TL179	CAGCACATCGGTATTCACTGAGCC	325
TnInsertion-4030	BCG_1907c	Unique	TP 8H	AP 5H	TL187	CGTCGTCGGGTAGCAGGTAGG	304
TnInsertion-8552	BCG_3888c	Unique	TP 8H	AP 6A	TL229	AATCAGCTCGTCGACGCTGC	308
TnInsertion-1590	BCG_0711c	Unique	TP 8H	AP 6B	TL169	CTTTGGCATAGACGAGGACGGTG	321
TnInsertion-4567	BCG_2076c	Unique	TP 8H	AP 6C	TL196	GTTGCGTAACCGCACGGGAC	312
TnInsertion-261	BCG_0144	Unique	TP 8H	AP 6D	TL159	CGGACGTTGCGTTGCTGATC	354
TnInsertion-1869	BCG_0876c	Unique	TP 8H	AP 6D	TL171	GAGCGTCTTGACCATTGCTAACGC	332
TnInsertion-4332	BCG_1993c	Unique	TP 8H	AP 6H	TL193	GAACAGTTCGTTGTGGCGATAACG	315
TnInsertion-2086	BCG_0974	Unique	TP 8H	AP 7A	TL173	ACCACCAGATCACCGCTCACC	331
TnInsertion-2231	BCG_1044c	Unique	TP 8H	AP 7B	TL175	GATTGCGAAGTTGTTGGTCCAGC	303
TnInsertion-4071	BCG_1917c	Unique	TP 8H	AP 7C	TL188	AAGTTCGGTCTCGTCGAGCTGTG	308
TnInsertion-7095	BCG_3230	Unique	TP 8H	AP 7D	TL215	AACGGCAACCACGCTGGTTC	351
TnInsertion-1026	BCG_0440c	Unique	TP 8H	AP 7E	TL166	GTTTTCGATGGTCATCGTGCTTTG	314
TnInsertion-742	BCG_0333c	Unique	TP 8H	AP 7F	TL162	AACCAGTGCAGCGCACAGC	337
TnInsertion-2924	BCG_1413	TPok_unique	TP 8H	AP 7F	TL181	CATATGACACCGAGATCATTGCCAC	339
TnInsertion-8000	BCG_3591	Heuristic	TP 8H	AP 7H	TL223	AAGTCAAGGGATTTCGCTGACGAC	319
TnInsertion-5280	BCG_2393c	Unique	TP 8H	AP 8A	TL205	GGTGCCGACGTCGTCACATC	360
TnInsertion-5473	BCG_2491	Unique	TP 8H	AP 8B	TL208	GGCGAGGTGTGGGTACACGAC	319
TnInsertion-5795	BCG_2657	Unique	TP 8H	AP 8D	TL210	CACCAGTTCAGGGCATCGGTC	339
TnInsertion-5995	BCG_2748c	Unique	TP 8H	AP 8E	TL211	TTGTGACCTTATTGTGCATCTGCATG	325
TnInsertion-6201	.	Heuristic	TP 8H	AP 8F	TL212	GGTGGGCACGATCCATTCG	371
TnInsertion-950	BCG_0393c	Heuristic	TP 8H	AP 8G	TL164	TGTTGCCGCCGAAGGTCATTAC	369
TnInsertion-868	BCG_0368c	Unique	TP 8H	AP 8H	TL163	GCAACCGGCAGGGTTACTCC	330
TnInsertion-2257	BCG_1058	Unique	TP 8H	AP 9A	TL176	TGCATCTGGACACGGTGTGC	297
TnInsertion-1192	BCG_0498	TPok_unique	TP 8H	AP 9B	TL167	GCTGGACACCGAAACCATGC	308
TnInsertion-3592	BCG_1759c	Unique	TP 8H	AP 9D	TL185	CAGTACCGCCAAGGGGTATGTACAG	340
TnInsertion-2109	BCG_0983c	TPok_unique	TP 8H	AP 9F	TL174	GTTATGACGTGAGTTTCACCACTCGG	324
TnInsertion-5253	BCG_2373	Heuristic	TP 8H	AP 9H	TL203	CGTGCTGCAATTGCGTGAATC	296
TnInsertion-7876	BCG_3551c	Unique	TP 8H	AP 10B	TL221	GCTGCAGCAACGGAGAGATGG	336
TnInsertion-4223	BCG_1955c	Heuristic	TP 8H	AP 10E	TL191	GCATGGTAGGCCGACATCACC	277
TnInsertion-5388	BCG_2454c	Heuristic	TP 8H	AP 10F	TL206	GGCATTCAGTAACGACAGCAGCAG	328
TnInsertion-1406	BCG_0610c	Unique	TP 8H	AP 10H	TL168	GCGTTGTACATTCGGACAATCAAGTG	331
TnInsertion-4398	BCG_2015c	Unique	TP 8H	AP 11A	TL194	GGACCGTGGCAGCTGCTCTC	323
TnInsertion-7921	BCG_3565c	Heuristic	TP 8H	AP 11C	TL222	ATGTCGCCCAGCGACGAATAC	410
TnInsertion-7449	BCG_3384	Unique	TP 8H	AP 11E	TL217	GAAGATGGGGATGCCGTTCAAC	359
TnInsertion-4769	BCG_2146c	Heuristic	TP 8H	AP 11F	TL198	GCGAAAGGCTGGGTCATACCG	340
TnInsertion-4237	BCG_1957c	Unique	TP 8H	AP 11G	TL192	GTTGCCACCACCGACGTTG	319
TnInsertion-2732	.	Heuristic	TP 8H	AP 12A	TL178	AGGCTACGCTTATCCTCGTCGAAAC	336
TnInsertion-4459	BCG_2038c	Unique	TP 8H	AP 12B	TL195	GTAGCGCTCGATGATCCAGCC	323
TnInsertion-7109	BCG_3238	Unique	TP 8H	AP 12C	TL216	GTGCACGGTGATCTCGGACAG	325
TnInsertion-7639	BCG_3442c	Unique	TP 8H	AP 12D	TL219	TCGTAGATCCGGTCGATCACCTC	367
TnInsertion-5598	.	Heuristic	TP 8H	AP 12E	TL209	ACCAGTGCACCCTGTCGTACATG	364
TnInsertion-4813	BCG_2179c	Unique	TP 8H	AP 12G	TL200	GTACAGCCATCCGCCATTGC	320
TnInsertion-7039	.	Unique	TP 8H	AP 12H	TL214	CCGGAGTTCTCTTCTACACTGGTGC	333

## Sheet: Primers_PosConfirmation
TnInsertion-	Number	Primer name	Primer sequence
4430	TL034	otsB1_A_Fw	CTTCTGGGATGCGCTGTTCG
	TL035	otsB1_A_Rev	AGAACCCACGCATGCACGAC
3992	TL036	apa_Fw	GATTGGCGGCACTGGCTATC
	TL037	apa_Rev	GATCCGGTCAGGCCGGTAAG
8721	TL038	BCG_3938c_Fw	ACCAACGCCACAGCCGTAATC
	TL039	BCG_3938c_Rev	TGACTGTGATGCCCATGGGAC
6696 / 6697	TL040	TB22.2_Fw	GTCGTCGGTGATAGCAAAGTTCTGG
	TL041	TB22.2_Rev	CGGCCTGGTACGCAACTACG
2400	TL044	fadA3_Fw	TCGACCAGGTCGATGTCGG
	TL045	fadA3_Rev	GCTGTCATCGTCTCGACTGCC
2101	TL046	pstS3_Fw	TGAAACTCAACCGATTTGGTGCC
	TL047	pstS3_Rev	CGTATGTCGCTAACACGATCGGATAG
4052	TL048	bfrA_Fw	CGCCACGACAGCCTTATATCCC
	TL049	bfrA_Rev	AGCATGGTCATCGTCTGCGATAAC
8601	TL050	bfrB_Fw	CTGACCCAAACGGTCGAGTTG
	TL051	bfrB_Rev	CGAAGTTCTCCAGCTCGAACAGG
3920	TL054	secA2_Fw	AGAATACGACAAGGAAGCTGCCG
	TL055	secA2_Rev	CGCTGCAGTTGCGCGATAC
8675	TL056	BCG_3928_Fw	CTCGTGAGCGACAAGAAGGAAGAC
	TL057	BCG_3928_Rev	CCAACTGCAGCACCAGCATG
853	TL058	BCG_0360_Fw	CGGTGTTCCGAGCATGTCG
	TL059	BCG_0360_Rev	GAAGATCACGATCGGAGAGCAGC
6068	TL060	aldb_Fw	CAGGTTGGCGCTTACCACCTG
	TL061	aldb_Rev	CAACTTCACTCGCCTGCTCGAC
4424	TL062b	otsB1_B_Fw2	CGACCTTACCGACGAAGATGCC
	TL063b	otsB1_B_Rev2	CCGACCAATTTTCGGATTCAATC
8686 / 8687	TL064	BCG_3932_Fw	CTCGCATCGAGTTCGACACCTATTC
	TL065	BCG_3932_Rev	GGCGTCCCTTAGTTGTGACGATC
1516	TL066	BCG_0680c_Fw	AGACTACGTAACAGCTCCAGCTTCTGC
	TL067	BCG_0680c_Rev	TCCCGGGCACTGGTATTCG
4160	TL068	katG_Fw	CACTCCACGTGCTGTACCGC
	TL069	katG_Rev	CTGGAAGAGATCCAGGAGTCATTCAAC
6971	TL070b	nuoG_Fw2	CGAACTGATGGGAATCCAGATCC
	TL071b	nuoG_Rev2	GCTGGAGACCAAATCGAACGG
4434	TL072	fdxA_Fw	GCCACATTGACCGCAGAAAGTG
	TL073	fdxA_Rev	GGCCGTCCCTATGGATTCGAG
8026	TL074	BCG_3602_Fw	CTACGATCGCTACTACGGCGACC
	TL075	BCG_3602_Rev	GAATTCGGGATCCGAGTGCAG
8679	TL076	BCG_3930_Fw	GATCTCGACGCCCTCGATTTC
	TL077b	BCG_3930_Rev2	CAAAGCCCATGGTGATCGCTAG
4293	TL080	BCG_1975_Fw	GAACGGCTGACCTGTGCGAG
	TL081	BCG_1975_Rev	TCCACGGCATACCGGAACG
2784	TL082	pknH_Fw	ACCGGAGCGAATGACTATCGC
	TL083	pknH_Rev	GTTGCGGAGGAGCGCCTTAG
51	TL084	TB39.8_Fw	CGATTTGCTCGGGGTAGTCG
	TL085	TB39.8_Rev	ATACCACTGTAGTAGCCGCAGGCC
3097	TL086	BCG_1496c_Fw	CATCCTTGACCCCGGACATG
	TL087	BCG_1496c_Rev	TGCGTCCGATTCGACCAAAC
8691	TL088	BCG_3933_Fw	CAAGTCGCTGGGCCTGAGTTC
	TL089	BCG_3933_Rev	GATCTGCAGCAGGTCCGGTG
4309	TL090	ribA1_Fw	AGATCGTCTCGCCCGATAATCC
	TL091	ribA1_Rev	CATGCTTGGTGCACAGCCAG
3803	TL092	PE19_Fw	CTTTATCTGCGGCAAGATTTCATCC
	TL093	PE19_Rev	GCAGCATGTTCACGATGTTGC
377	TL094	ptpB_Fw	TCGGCATCTGCGTAGCTGTTC
	TL095	ptpB_Rev	TAACCAATGGCGGGTCCAAC
2875	TL096	fadA4_Fw	CGGTAACCTGAAGGGAAAGAATCTGC
	TL097	fadA4_Rev	CGATCTCGGCTAGCCAGGTCAG
615	TL098	gabD1_Fw	TGTTCGAAACACGGATGAACGAG
	TL099	gabD1_Rev	CCAAGCGGTTCATCGTCCAC
4175	TL100	lppC_Fw	TCGACTGTCACCGTTGCCAC
	TL101	lppC_Rev	CTGAAGCACATCGGATTCTGGC
