# Supplementary material for: Characterization of genome-wide ordered sequence-tagged Mycobacterium mutant libraries by Cartesian Pooling-Coordinate Sequencing
Source: Nat Commun. 2015 May 11;6:7106. doi: 10.1038/ncomms8106 (PMC4432585; doi:10.1038/ncomms8106)
Supplement: Supplementary Data 3 — Galaxy workflows and BioPerl algorithm that were used to deconvolute the mutant positions. [file ncomms8106-s4.zip]

Archive with 7 entries (7 files):
- GalaxyWorkflow3_CreateTnList_FwRevReads.ga
- GalaxyWorkflow4a_Join8Datasets.ga
- GalaxyWorkflow4b_Join12Datasets.ga
- CP-CSeq_BioPerlScript.pl
- GalaxyWorkflow1_ClipIR_TrimLength.ga
- GalaxyWorkflow2a_ForwardReads.ga
- GalaxyWorkflow2b_ReverseReads.ga
