# Supplementary material for: Characterization of genome-wide ordered sequence-tagged Mycobacterium mutant libraries by Cartesian Pooling-Coordinate Sequencing
Source: Nat Commun. 2015 May 11;6:7106. doi: 10.1038/ncomms8106 (PMC4432585; doi:10.1038/ncomms8106)
Supplement: Supplementary Data 3 — Galaxy workflows and BioPerl algorithm that were used to deconvolute the mutant positions. [file ncomms8106-s4.zip › GalaxyWorkflow3_CreateTnList_FwRevReads.ga]

{
    "a_galaxy_workflow": "true", 
    "annotation": "", 
    "format-version": "0.1", 
    "name": "20140114_CreateTnList_CoverageTA_FwRevReads", 
    "steps": {
        "0": {
            "annotation": "Input 'BED file' list of possible transposon insertions - Chromosome (c1), start (c2), stop (c3), coverage on TA (c4)", 
            "id": 0, 
            "input_connections": {}, 
            "inputs": [
                {
                    "description": "Input 'BED file' list of possible transposon insertions - Chromosome (c1), start (c2), stop (c3), coverage on TA (c4)", 
                    "name": "Input_ForwardReads"
                }
            ], 
            "name": "Input dataset", 
            "outputs": [], 
            "position": {
                "left": 198.5, 
                "top": 220
            }, 
            "tool_errors": null, 
            "tool_id": null, 
            "tool_state": "{\"name\": \"Input_ForwardReads\"}", 
            "tool_version": null, 
            "type": "data_input", 
            "user_outputs": []
        }, 
        "1": {
            "annotation": "Input 'BED file' list of possible transposon insertions - Chromosome (c1), start (c2), stop (c3), coverage on TA (c4)", 
            "id": 1, 
            "input_connections": {}, 
            "inputs": [
                {
                    "description": "Input 'BED file' list of possible transposon insertions - Chromosome (c1), start (c2), stop (c3), coverage on TA (c4)", 
                    "name": "Input_ReverseReads"
                }
            ], 
            "name": "Input dataset", 
            "outputs": [], 
            "position": {
                "left": 186.5, 
                "top": 487
            }, 
            "tool_errors": null, 
            "tool_id": null, 
            "tool_state": "{\"name\": \"Input_ReverseReads\"}", 
            "tool_version": null, 
            "type": "data_input", 
            "user_outputs": []
        }, 
        "2": {
            "annotation": "", 
            "id": 2, 
            "input_connections": {
                "input1": {
                    "id": 0, 
                    "output_name": "output"
                }, 
                "input2": {
                    "id": 1, 
                    "output_name": "output"
                }
            }, 
            "inputs": [], 
            "name": "Join two Datasets", 
            "outputs": [
                {
                    "name": "out_file1", 
                    "type": "input"
                }
            ], 
            "position": {
                "left": 445, 
                "top": 317.5
            }, 
            "post_job_actions": {
                "HideDatasetActionout_file1": {
                    "action_arguments": {}, 
                    "action_type": "HideDatasetAction", 
                    "output_name": "out_file1"
                }
            }, 
            "tool_errors": null, 
            "tool_id": "join1", 
            "tool_state": "{\"input2\": \"null\", \"__page__\": 0, \"field1\": \"{\\\"__class__\\\": \\\"UnvalidatedValue\\\", \\\"value\\\": \\\"2\\\"}\", \"partial\": \"\\\"\\\"\", \"field2\": \"{\\\"__class__\\\": \\\"UnvalidatedValue\\\", \\\"value\\\": \\\"2\\\"}\", \"__rerun_remap_job_id__\": null, \"fill_empty_columns\": \"{\\\"fill_empty_columns_switch\\\": \\\"no_fill\\\", \\\"__current_case__\\\": 0}\", \"unmatched\": \"\\\"\\\"\", \"input1\": \"null\", \"chromInfo\": \"\\\"/galaxy/data/chrom/18059.len\\\"\"}", 
            "tool_version": "2.0.2", 
            "type": "tool", 
            "user_outputs": []
        }, 
        "3": {
            "annotation": "", 
            "id": 3, 
            "input_connections": {
                "input": {
                    "id": 2, 
                    "output_name": "out_file1"
                }
            }, 
            "inputs": [], 
            "name": "Compute", 
            "outputs": [
                {
                    "name": "out_file1", 
                    "type": "input"
                }
            ], 
            "position": {
                "left": 665, 
                "top": 317.5
            }, 
            "post_job_actions": {
                "HideDatasetActionout_file1": {
                    "action_arguments": {}, 
                    "action_type": "HideDatasetAction", 
                    "output_name": "out_file1"
                }
            }, 
            "tool_errors": null, 
            "tool_id": "Add_a_column1", 
            "tool_state": "{\"__page__\": 0, \"__rerun_remap_job_id__\": null, \"cond\": \"\\\"c4+c8\\\"\", \"input\": \"null\", \"chromInfo\": \"\\\"/galaxy/data/chrom/18059.len\\\"\", \"round\": \"\\\"yes\\\"\"}", 
            "tool_version": "1.1.0", 
            "type": "tool", 
            "user_outputs": []
        }, 
        "4": {
            "annotation": "", 
            "id": 4, 
            "input_connections": {
                "input": {
                    "id": 3, 
                    "output_name": "out_file1"
                }
            }, 
            "inputs": [], 
            "name": "Add column", 
            "outputs": [
                {
                    "name": "out_file1", 
                    "type": "input"
                }
            ], 
            "position": {
                "left": 885, 
                "top": 317.5
            }, 
            "post_job_actions": {
                "HideDatasetActionout_file1": {
                    "action_arguments": {}, 
                    "action_type": "HideDatasetAction", 
                    "output_name": "out_file1"
                }
            }, 
            "tool_errors": null, 
            "tool_id": "addValue", 
            "tool_state": "{\"__page__\": 0, \"__rerun_remap_job_id__\": null, \"exp\": \"\\\"TnInsertion\\\"\", \"iterate\": \"\\\"yes\\\"\", \"input\": \"null\", \"chromInfo\": \"\\\"/galaxy/data/chrom/18059.len\\\"\"}", 
            "tool_version": "1.0.0", 
            "type": "tool", 
            "user_outputs": []
        }, 
        "5": {
            "annotation": "Output = interval file containing chromosome (c1), Tn start (c2), Tn stop (c3), TnInsertion number (c4), total coverage on TA (Fw and Rev reads starting on TA only) (c5)", 
            "id": 5, 
            "input_connections": {
                "input": {
                    "id": 4, 
                    "output_name": "out_file1"
                }
            }, 
            "inputs": [], 
            "name": "Cut", 
            "outputs": [
                {
                    "name": "out_file1", 
                    "type": "tabular"
                }
            ], 
            "position": {
                "left": 1111, 
                "top": 323.5
            }, 
            "post_job_actions": {
                "ChangeDatatypeActionout_file1": {
                    "action_arguments": {
                        "newtype": "interval"
                    }, 
                    "action_type": "ChangeDatatypeAction", 
                    "output_name": "out_file1"
                }, 
                "RenameDatasetActionout_file1": {
                    "action_arguments": {
                        "newname": "TnList_TotalTAcoverage_x"
                    }, 
                    "action_type": "RenameDatasetAction", 
                    "output_name": "out_file1"
                }
            }, 
            "tool_errors": null, 
            "tool_id": "Cut1", 
            "tool_state": "{\"__page__\": 0, \"__rerun_remap_job_id__\": null, \"delimiter\": \"\\\"T\\\"\", \"columnList\": \"\\\"c1,c2,c3,c10,c9\\\"\", \"input\": \"null\", \"chromInfo\": \"\\\"/galaxy/data/chrom/18059.len\\\"\"}", 
            "tool_version": "1.0.2", 
            "type": "tool", 
            "user_outputs": []
        }, 
        "6": {
            "annotation": "", 
            "id": 6, 
            "input_connections": {
                "input1": {
                    "id": 5, 
                    "output_name": "out_file1"
                }
            }, 
            "inputs": [], 
            "name": "Convert Genomic Intervals To BED", 
            "outputs": [
                {
                    "name": "output1", 
                    "type": "bed"
                }
            ], 
            "position": {
                "left": 1325, 
                "top": 317.5
            }, 
            "post_job_actions": {
                "RenameDatasetActionoutput1": {
                    "action_arguments": {
                        "newname": "TnList_TotalTAcoverage_x_BED"
                    }, 
                    "action_type": "RenameDatasetAction", 
                    "output_name": "output1"
                }
            }, 
            "tool_errors": null, 
            "tool_id": "CONVERTER_interval_to_bed_0", 
            "tool_state": "{\"__page__\": 0, \"__rerun_remap_job_id__\": null, \"input1\": \"null\", \"chromInfo\": \"\\\"/galaxy/data/chrom/18059.len\\\"\"}", 
            "tool_version": "1.0.0", 
            "type": "tool", 
            "user_outputs": []
        }
    }
}
