# Supplementary material for: Characterization of genome-wide ordered sequence-tagged Mycobacterium mutant libraries by Cartesian Pooling-Coordinate Sequencing
Source: Nat Commun. 2015 May 11;6:7106. doi: 10.1038/ncomms8106 (PMC4432585; doi:10.1038/ncomms8106)
Supplement: Supplementary Data 3 — Galaxy workflows and BioPerl algorithm that were used to deconvolute the mutant positions. [file ncomms8106-s4.zip › GalaxyWorkflow4a_Join8Datasets.ga]

{
    "a_galaxy_workflow": "true", 
    "annotation": "Workflow joins start (c2) of TnList with start (c2) of different file containing TA coverage info in c4. Cuts first 7 columns of final file + TA coverage info of all 12 joined datasets", 
    "format-version": "0.1", 
    "name": "140115_Join_8_Datasets_TAcoverage_JoinEnd_Start'", 
    "steps": {
        "0": {
            "annotation": "Input a TnList containing 7 columns (otherwise ajust 'cut columns' at the end) with start and stop in column 2 and 3.", 
            "id": 0, 
            "input_connections": {}, 
            "inputs": [
                {
                    "description": "Input a TnList containing 7 columns (otherwise ajust 'cut columns' at the end) with start and stop in column 2 and 3.", 
                    "name": "Input_TnList"
                }
            ], 
            "name": "Input dataset", 
            "outputs": [], 
            "position": {
                "left": 298.5, 
                "top": 200
            }, 
            "tool_errors": null, 
            "tool_id": null, 
            "tool_state": "{\"name\": \"Input_TnList\"}", 
            "tool_version": null, 
            "type": "data_input", 
            "user_outputs": []
        }, 
        "1": {
            "annotation": "Datasets should contain 4 column: c1, c2 (start), c3 (stop), c4 (TAcoverage)", 
            "id": 1, 
            "input_connections": {}, 
            "inputs": [
                {
                    "description": "Datasets should contain 4 column: c1, c2 (start), c3 (stop), c4 (TAcoverage)", 
                    "name": "Input_Dataset1"
                }
            ], 
            "name": "Input dataset", 
            "outputs": [], 
            "position": {
                "left": 304.5, 
                "top": 286
            }, 
            "tool_errors": null, 
            "tool_id": null, 
            "tool_state": "{\"name\": \"Input_Dataset1\"}", 
            "tool_version": null, 
            "type": "data_input", 
            "user_outputs": []
        }, 
        "2": {
            "annotation": "", 
            "id": 2, 
            "input_connections": {}, 
            "inputs": [
                {
                    "description": "", 
                    "name": "Input_Dataset2"
                }
            ], 
            "name": "Input dataset", 
            "outputs": [], 
            "position": {
                "left": 305.5, 
                "top": 432
            }, 
            "tool_errors": null, 
            "tool_id": null, 
            "tool_state": "{\"name\": \"Input_Dataset2\"}", 
            "tool_version": null, 
            "type": "data_input", 
            "user_outputs": []
        }, 
        "3": {
            "annotation": "", 
            "id": 3, 
            "input_connections": {}, 
            "inputs": [
                {
                    "description": "", 
                    "name": "Input_Dataset3"
                }
            ], 
            "name": "Input dataset", 
            "outputs": [], 
            "position": {
                "left": 311.5, 
                "top": 602
            }, 
            "tool_errors": null, 
            "tool_id": null, 
            "tool_state": "{\"name\": \"Input_Dataset3\"}", 
            "tool_version": null, 
            "type": "data_input", 
            "user_outputs": []
        }, 
        "4": {
            "annotation": "", 
            "id": 4, 
            "input_connections": {}, 
            "inputs": [
                {
                    "description": "", 
                    "name": "Input_Dataset4"
                }
            ], 
            "name": "Input dataset", 
            "outputs": [], 
            "position": {
                "left": 317.5, 
                "top": 771
            }, 
            "tool_errors": null, 
            "tool_id": null, 
            "tool_state": "{\"name\": \"Input_Dataset4\"}", 
            "tool_version": null, 
            "type": "data_input", 
            "user_outputs": []
        }, 
        "5": {
            "annotation": "", 
            "id": 5, 
            "input_connections": {}, 
            "inputs": [
                {
                    "description": "", 
                    "name": "Input_Dataset5"
                }
            ], 
            "name": "Input dataset", 
            "outputs": [], 
            "position": {
                "left": 325.5, 
                "top": 923
            }, 
            "tool_errors": null, 
            "tool_id": null, 
            "tool_state": "{\"name\": \"Input_Dataset5\"}", 
            "tool_version": null, 
            "type": "data_input", 
            "user_outputs": []
        }, 
        "6": {
            "annotation": "", 
            "id": 6, 
            "input_connections": {}, 
            "inputs": [
                {
                    "description": "", 
                    "name": "Input_Dataset6"
                }
            ], 
            "name": "Input dataset", 
            "outputs": [], 
            "position": {
                "left": 329.5, 
                "top": 1083
            }, 
            "tool_errors": null, 
            "tool_id": null, 
            "tool_state": "{\"name\": \"Input_Dataset6\"}", 
            "tool_version": null, 
            "type": "data_input", 
            "user_outputs": []
        }, 
        "7": {
            "annotation": "", 
            "id": 7, 
            "input_connections": {}, 
            "inputs": [
                {
                    "description": "", 
                    "name": "Input_Dataset7"
                }
            ], 
            "name": "Input dataset", 
            "outputs": [], 
            "position": {
                "left": 310.5, 
                "top": 1237
            }, 
            "tool_errors": null, 
            "tool_id": null, 
            "tool_state": "{\"name\": \"Input_Dataset7\"}", 
            "tool_version": null, 
            "type": "data_input", 
            "user_outputs": []
        }, 
        "8": {
            "annotation": "", 
            "id": 8, 
            "input_connections": {}, 
            "inputs": [
                {
                    "description": "", 
                    "name": "Input_Dataset8"
                }
            ], 
            "name": "Input dataset", 
            "outputs": [], 
            "position": {
                "left": 286.5, 
                "top": 1392
            }, 
            "tool_errors": null, 
            "tool_id": null, 
            "tool_state": "{\"name\": \"Input_Dataset8\"}", 
            "tool_version": null, 
            "type": "data_input", 
            "user_outputs": []
        }, 
        "9": {
            "annotation": "", 
            "id": 9, 
            "input_connections": {
                "input1": {
                    "id": 0, 
                    "output_name": "output"
                }, 
                "input2": {
                    "id": 1, 
                    "output_name": "output"
                }
            }, 
            "inputs": [], 
            "name": "Join two Datasets", 
            "outputs": [
                {
                    "name": "out_file1", 
                    "type": "input"
                }
            ], 
            "position": {
                "left": 555, 
                "top": 227
            }, 
            "post_job_actions": {
                "HideDatasetActionout_file1": {
                    "action_arguments": {}, 
                    "action_type": "HideDatasetAction", 
                    "output_name": "out_file1"
                }
            }, 
            "tool_errors": null, 
            "tool_id": "join1", 
            "tool_state": "{\"input2\": \"null\", \"__page__\": 0, \"field1\": \"{\\\"__class__\\\": \\\"UnvalidatedValue\\\", \\\"value\\\": \\\"2\\\"}\", \"partial\": \"\\\"-p\\\"\", \"field2\": \"{\\\"__class__\\\": \\\"UnvalidatedValue\\\", \\\"value\\\": \\\"2\\\"}\", \"__rerun_remap_job_id__\": null, \"fill_empty_columns\": \"{\\\"fill_empty_columns_switch\\\": \\\"fill_empty\\\", \\\"do_fill_empty_columns\\\": {\\\"column_fill_type\\\": \\\"single_fill_value\\\", \\\"fill_value\\\": \\\".\\\", \\\"__current_case__\\\": 0}, \\\"fill_columns_by\\\": \\\"fill_unjoined_only\\\", \\\"__current_case__\\\": 1}\", \"unmatched\": \"\\\"-u\\\"\", \"input1\": \"null\", \"chromInfo\": \"\\\"/galaxy/data/chrom/18059.len\\\"\"}", 
            "tool_version": "2.0.2", 
            "type": "tool", 
            "user_outputs": []
        }, 
        "10": {
            "annotation": "", 
            "id": 10, 
            "input_connections": {
                "input1": {
                    "id": 9, 
                    "output_name": "out_file1"
                }, 
                "input2": {
                    "id": 2, 
                    "output_name": "output"
                }
            }, 
            "inputs": [], 
            "name": "Join two Datasets", 
            "outputs": [
                {
                    "name": "out_file1", 
                    "type": "input"
                }
            ], 
            "position": {
                "left": 548, 
                "top": 429
            }, 
            "post_job_actions": {
                "HideDatasetActionout_file1": {
                    "action_arguments": {}, 
                    "action_type": "HideDatasetAction", 
                    "output_name": "out_file1"
                }
            }, 
            "tool_errors": null, 
            "tool_id": "join1", 
            "tool_state": "{\"input2\": \"null\", \"__page__\": 0, \"field1\": \"{\\\"__class__\\\": \\\"UnvalidatedValue\\\", \\\"value\\\": \\\"2\\\"}\", \"partial\": \"\\\"-p\\\"\", \"field2\": \"{\\\"__class__\\\": \\\"UnvalidatedValue\\\", \\\"value\\\": \\\"2\\\"}\", \"__rerun_remap_job_id__\": null, \"fill_empty_columns\": \"{\\\"fill_empty_columns_switch\\\": \\\"fill_empty\\\", \\\"do_fill_empty_columns\\\": {\\\"column_fill_type\\\": \\\"single_fill_value\\\", \\\"fill_value\\\": \\\".\\\", \\\"__current_case__\\\": 0}, \\\"fill_columns_by\\\": \\\"fill_unjoined_only\\\", \\\"__current_case__\\\": 1}\", \"unmatched\": \"\\\"-u\\\"\", \"input1\": \"null\", \"chromInfo\": \"\\\"/galaxy/data/chrom/18059.len\\\"\"}", 
            "tool_version": "2.0.2", 
            "type": "tool", 
            "user_outputs": []
        }, 
        "11": {
            "annotation": "", 
            "id": 11, 
            "input_connections": {
                "input1": {
                    "id": 10, 
                    "output_name": "out_file1"
                }, 
                "input2": {
                    "id": 3, 
                    "output_name": "output"
                }
            }, 
            "inputs": [], 
            "name": "Join two Datasets", 
            "outputs": [
                {
                    "name": "out_file1", 
                    "type": "input"
                }
            ], 
            "position": {
                "left": 551, 
                "top": 596
            }, 
            "post_job_actions": {
                "HideDatasetActionout_file1": {
                    "action_arguments": {}, 
                    "action_type": "HideDatasetAction", 
                    "output_name": "out_file1"
                }
            }, 
            "tool_errors": null, 
            "tool_id": "join1", 
            "tool_state": "{\"input2\": \"null\", \"__page__\": 0, \"field1\": \"{\\\"__class__\\\": \\\"UnvalidatedValue\\\", \\\"value\\\": \\\"2\\\"}\", \"partial\": \"\\\"-p\\\"\", \"field2\": \"{\\\"__class__\\\": \\\"UnvalidatedValue\\\", \\\"value\\\": \\\"2\\\"}\", \"__rerun_remap_job_id__\": null, \"fill_empty_columns\": \"{\\\"fill_empty_columns_switch\\\": \\\"fill_empty\\\", \\\"do_fill_empty_columns\\\": {\\\"column_fill_type\\\": \\\"single_fill_value\\\", \\\"fill_value\\\": \\\".\\\", \\\"__current_case__\\\": 0}, \\\"fill_columns_by\\\": \\\"fill_unjoined_only\\\", \\\"__current_case__\\\": 1}\", \"unmatched\": \"\\\"-u\\\"\", \"input1\": \"null\", \"chromInfo\": \"\\\"/galaxy/data/chrom/18059.len\\\"\"}", 
            "tool_version": "2.0.2", 
            "type": "tool", 
            "user_outputs": []
        }, 
        "12": {
            "annotation": "", 
            "id": 12, 
            "input_connections": {
                "input1": {
                    "id": 11, 
                    "output_name": "out_file1"
                }, 
                "input2": {
                    "id": 4, 
                    "output_name": "output"
                }
            }, 
            "inputs": [], 
            "name": "Join two Datasets", 
            "outputs": [
                {
                    "name": "out_file1", 
                    "type": "input"
                }
            ], 
            "position": {
                "left": 548, 
                "top": 762
            }, 
            "post_job_actions": {
                "HideDatasetActionout_file1": {
                    "action_arguments": {}, 
                    "action_type": "HideDatasetAction", 
                    "output_name": "out_file1"
                }
            }, 
            "tool_errors": null, 
            "tool_id": "join1", 
            "tool_state": "{\"input2\": \"null\", \"__page__\": 0, \"field1\": \"{\\\"__class__\\\": \\\"UnvalidatedValue\\\", \\\"value\\\": \\\"2\\\"}\", \"partial\": \"\\\"-p\\\"\", \"field2\": \"{\\\"__class__\\\": \\\"UnvalidatedValue\\\", \\\"value\\\": \\\"2\\\"}\", \"__rerun_remap_job_id__\": null, \"fill_empty_columns\": \"{\\\"fill_empty_columns_switch\\\": \\\"fill_empty\\\", \\\"do_fill_empty_columns\\\": {\\\"column_fill_type\\\": \\\"single_fill_value\\\", \\\"fill_value\\\": \\\".\\\", \\\"__current_case__\\\": 0}, \\\"fill_columns_by\\\": \\\"fill_unjoined_only\\\", \\\"__current_case__\\\": 1}\", \"unmatched\": \"\\\"-u\\\"\", \"input1\": \"null\", \"chromInfo\": \"\\\"/galaxy/data/chrom/18059.len\\\"\"}", 
            "tool_version": "2.0.2", 
            "type": "tool", 
            "user_outputs": []
        }, 
        "13": {
            "annotation": "", 
            "id": 13, 
            "input_connections": {
                "input1": {
                    "id": 12, 
                    "output_name": "out_file1"
                }, 
                "input2": {
                    "id": 5, 
                    "output_name": "output"
                }
            }, 
            "inputs": [], 
            "name": "Join two Datasets", 
            "outputs": [
                {
                    "name": "out_file1", 
                    "type": "input"
                }
            ], 
            "position": {
                "left": 544, 
                "top": 923
            }, 
            "post_job_actions": {
                "HideDatasetActionout_file1": {
                    "action_arguments": {}, 
                    "action_type": "HideDatasetAction", 
                    "output_name": "out_file1"
                }
            }, 
            "tool_errors": null, 
            "tool_id": "join1", 
            "tool_state": "{\"input2\": \"null\", \"__page__\": 0, \"field1\": \"{\\\"__class__\\\": \\\"UnvalidatedValue\\\", \\\"value\\\": \\\"2\\\"}\", \"partial\": \"\\\"-p\\\"\", \"field2\": \"{\\\"__class__\\\": \\\"UnvalidatedValue\\\", \\\"value\\\": \\\"2\\\"}\", \"__rerun_remap_job_id__\": null, \"fill_empty_columns\": \"{\\\"fill_empty_columns_switch\\\": \\\"fill_empty\\\", \\\"do_fill_empty_columns\\\": {\\\"column_fill_type\\\": \\\"single_fill_value\\\", \\\"fill_value\\\": \\\".\\\", \\\"__current_case__\\\": 0}, \\\"fill_columns_by\\\": \\\"fill_unjoined_only\\\", \\\"__current_case__\\\": 1}\", \"unmatched\": \"\\\"-u\\\"\", \"input1\": \"null\", \"chromInfo\": \"\\\"/galaxy/data/chrom/18059.len\\\"\"}", 
            "tool_version": "2.0.2", 
            "type": "tool", 
            "user_outputs": []
        }, 
        "14": {
            "annotation": "", 
            "id": 14, 
            "input_connections": {
                "input1": {
                    "id": 13, 
                    "output_name": "out_file1"
                }, 
                "input2": {
                    "id": 6, 
                    "output_name": "output"
                }
            }, 
            "inputs": [], 
            "name": "Join two Datasets", 
            "outputs": [
                {
                    "name": "out_file1", 
                    "type": "input"
                }
            ], 
            "position": {
                "left": 541, 
                "top": 1073
            }, 
            "post_job_actions": {
                "HideDatasetActionout_file1": {
                    "action_arguments": {}, 
                    "action_type": "HideDatasetAction", 
                    "output_name": "out_file1"
                }
            }, 
            "tool_errors": null, 
            "tool_id": "join1", 
            "tool_state": "{\"input2\": \"null\", \"__page__\": 0, \"field1\": \"{\\\"__class__\\\": \\\"UnvalidatedValue\\\", \\\"value\\\": \\\"2\\\"}\", \"partial\": \"\\\"-p\\\"\", \"field2\": \"{\\\"__class__\\\": \\\"UnvalidatedValue\\\", \\\"value\\\": \\\"2\\\"}\", \"__rerun_remap_job_id__\": null, \"fill_empty_columns\": \"{\\\"fill_empty_columns_switch\\\": \\\"fill_empty\\\", \\\"do_fill_empty_columns\\\": {\\\"column_fill_type\\\": \\\"single_fill_value\\\", \\\"fill_value\\\": \\\".\\\", \\\"__current_case__\\\": 0}, \\\"fill_columns_by\\\": \\\"fill_unjoined_only\\\", \\\"__current_case__\\\": 1}\", \"unmatched\": \"\\\"-u\\\"\", \"input1\": \"null\", \"chromInfo\": \"\\\"/galaxy/data/chrom/18059.len\\\"\"}", 
            "tool_version": "2.0.2", 
            "type": "tool", 
            "user_outputs": []
        }, 
        "15": {
            "annotation": "", 
            "id": 15, 
            "input_connections": {
                "input1": {
                    "id": 14, 
                    "output_name": "out_file1"
                }, 
                "input2": {
                    "id": 7, 
                    "output_name": "output"
                }
            }, 
            "inputs": [], 
            "name": "Join two Datasets", 
            "outputs": [
                {
                    "name": "out_file1", 
                    "type": "input"
                }
            ], 
            "position": {
                "left": 535, 
                "top": 1232
            }, 
            "post_job_actions": {
                "HideDatasetActionout_file1": {
                    "action_arguments": {}, 
                    "action_type": "HideDatasetAction", 
                    "output_name": "out_file1"
                }
            }, 
            "tool_errors": null, 
            "tool_id": "join1", 
            "tool_state": "{\"input2\": \"null\", \"__page__\": 0, \"field1\": \"{\\\"__class__\\\": \\\"UnvalidatedValue\\\", \\\"value\\\": \\\"2\\\"}\", \"partial\": \"\\\"-p\\\"\", \"field2\": \"{\\\"__class__\\\": \\\"UnvalidatedValue\\\", \\\"value\\\": \\\"2\\\"}\", \"__rerun_remap_job_id__\": null, \"fill_empty_columns\": \"{\\\"fill_empty_columns_switch\\\": \\\"fill_empty\\\", \\\"do_fill_empty_columns\\\": {\\\"column_fill_type\\\": \\\"single_fill_value\\\", \\\"fill_value\\\": \\\".\\\", \\\"__current_case__\\\": 0}, \\\"fill_columns_by\\\": \\\"fill_unjoined_only\\\", \\\"__current_case__\\\": 1}\", \"unmatched\": \"\\\"-u\\\"\", \"input1\": \"null\", \"chromInfo\": \"\\\"/galaxy/data/chrom/18059.len\\\"\"}", 
            "tool_version": "2.0.2", 
            "type": "tool", 
            "user_outputs": []
        }, 
        "16": {
            "annotation": "", 
            "id": 16, 
            "input_connections": {
                "input1": {
                    "id": 15, 
                    "output_name": "out_file1"
                }, 
                "input2": {
                    "id": 8, 
                    "output_name": "output"
                }
            }, 
            "inputs": [], 
            "name": "Join two Datasets", 
            "outputs": [
                {
                    "name": "out_file1", 
                    "type": "input"
                }
            ], 
            "position": {
                "left": 531, 
                "top": 1396
            }, 
            "post_job_actions": {
                "HideDatasetActionout_file1": {
                    "action_arguments": {}, 
                    "action_type": "HideDatasetAction", 
                    "output_name": "out_file1"
                }
            }, 
            "tool_errors": null, 
            "tool_id": "join1", 
            "tool_state": "{\"input2\": \"null\", \"__page__\": 0, \"field1\": \"{\\\"__class__\\\": \\\"UnvalidatedValue\\\", \\\"value\\\": \\\"2\\\"}\", \"partial\": \"\\\"-p\\\"\", \"field2\": \"{\\\"__class__\\\": \\\"UnvalidatedValue\\\", \\\"value\\\": \\\"2\\\"}\", \"__rerun_remap_job_id__\": null, \"fill_empty_columns\": \"{\\\"fill_empty_columns_switch\\\": \\\"fill_empty\\\", \\\"do_fill_empty_columns\\\": {\\\"column_fill_type\\\": \\\"single_fill_value\\\", \\\"fill_value\\\": \\\".\\\", \\\"__current_case__\\\": 0}, \\\"fill_columns_by\\\": \\\"fill_unjoined_only\\\", \\\"__current_case__\\\": 1}\", \"unmatched\": \"\\\"-u\\\"\", \"input1\": \"null\", \"chromInfo\": \"\\\"/galaxy/data/chrom/18059.len\\\"\"}", 
            "tool_version": "2.0.2", 
            "type": "tool", 
            "user_outputs": []
        }, 
        "17": {
            "annotation": "", 
            "id": 17, 
            "input_connections": {
                "input": {
                    "id": 16, 
                    "output_name": "out_file1"
                }
            }, 
            "inputs": [], 
            "name": "Cut", 
            "outputs": [
                {
                    "name": "out_file1", 
                    "type": "tabular"
                }
            ], 
            "position": {
                "left": 532, 
                "top": 1599
            }, 
            "post_job_actions": {
                "RenameDatasetActionout_file1": {
                    "action_arguments": {
                        "newname": "Date_TnList_TAcoverage_xPA-H"
                    }, 
                    "action_type": "RenameDatasetAction", 
                    "output_name": "out_file1"
                }
            }, 
            "tool_errors": null, 
            "tool_id": "Cut1", 
            "tool_state": "{\"__page__\": 0, \"__rerun_remap_job_id__\": null, \"delimiter\": \"\\\"T\\\"\", \"columnList\": \"\\\"c1,c2,c3,c4,c5,c6,c7,c11,c15,c19,c23,c27,c31,c35,c39\\\"\", \"input\": \"null\", \"chromInfo\": \"\\\"/galaxy/data/chrom/18059.len\\\"\"}", 
            "tool_version": "1.0.2", 
            "type": "tool", 
            "user_outputs": []
        }
    }
}
