# Supplementary material for: Characterization of genome-wide ordered sequence-tagged Mycobacterium mutant libraries by Cartesian Pooling-Coordinate Sequencing
Source: Nat Commun. 2015 May 11;6:7106. doi: 10.1038/ncomms8106 (PMC4432585; doi:10.1038/ncomms8106)
Supplement: Supplementary Data 3 — Galaxy workflows and BioPerl algorithm that were used to deconvolute the mutant positions. [file ncomms8106-s4.zip › CP-CSeq_BioPerlScript.pl]

#!/usr/local/bin/perl -w

use strict;

my $TPfile="TnList_Z.txt";
my $APfile="TnList_XY.txt";

#Threshold below which to remove counts
my $min_threshold=15;

#Other matching thresholds
my $split_threshold=1000;
my $lower_ratio=3;
my $upper_ratio=1.5;

my %TPokhash;
my %APokhash;
my $totalidentifications=0;

open(TP,"<$TPfile");
open(AP,"<$APfile");

#First skip the header lines
$_=<TP>;
$_=<AP>;

my $numok=0;
my $numTPok=0;
my $numunique=0;
my $numAPok=0;

my $numcase1=0;
my $impossible=0;
my $rest=0;

my %stack_unique;
my %stack_TPok;
my %stack_APok;
my %stack_heuristic;

while(<TP>){
  my $line=$_;
  chomp($line);
  my @valsTP=split/\t/,$line;
  my $TnInsertion_TP=$valsTP[3];
  my $Locus_BCG_TP=$valsTP[5];

  $_=<AP>;
  $line=$_;
  chomp($line);
  my @valsAP=split/\t/,$line;
  my $TnInsertion_AP=$valsAP[3];
  my $Locus_BCG_AP=$valsAP[5];
  
  #Sanity check to see if they are the same
  if( ($TnInsertion_TP eq $TnInsertion_AP) &&
       ($Locus_BCG_TP eq $Locus_BCG_AP)){
      #All ok	       
      $numok++;
       }
   else{
      die;
   }
   
   #Now do the calculations
   
   my $TPok=0;
   #First do the TP check
   my @TP1;
   for(my $i=0;$i<12;$i++){
      if(is_integer($valsTP[8+$i])){
	 if($valsTP[8+$i]>$min_threshold){     
           push(@TP1,$valsTP[8+$i])
         }  
      }
   }
   my @TP2;
   for(my $i=0;$i<8;$i++){
      if(is_integer($valsTP[21+$i])){
	 if($valsTP[21+$i]>$min_threshold){     	      
           push(@TP2,$valsTP[21+$i])
         }  
      }
   }
   
   #In the ideal case only one value remains in each array
   if( (scalar(@TP1)==1) &&
       (scalar(@TP2)==1)){
	$TPok=1;
   }
   
   #Same for AP
   my $APok=0;
   #First do the TP check
   my @AP1;
   for(my $i=0;$i<12;$i++){
      if(is_integer($valsAP[8+$i])){
	 if($valsAP[8+$i]>$min_threshold){     
           push(@AP1,$valsAP[8+$i])
         }  
      }
   }
   my @AP2;
   for(my $i=0;$i<8;$i++){
      if(is_integer($valsAP[21+$i])){
	 if($valsAP[21+$i]>$min_threshold){     	      
           push(@AP2,$valsAP[21+$i])
         }  
      }
   }

   if( (scalar(@AP1)==1) &&
       (scalar(@AP2)==1)){
	$APok=1;
   }

   #Count number of cases for which we can impossibly detect the plate
   if( (scalar(@TP1) < 1) or
       (scalar(@TP2) < 1) or
       (scalar(@AP1) < 1) or
       (scalar(@AP2) < 1)){
	$impossible++;       
    }
   elsif($TPok && $APok){
     #A unique identification	

     $totalidentifications++;
     $numunique++;	

     (my $TPid1, my $TPid2, my $APid1, my $APid2)=get_plate_id(\@valsTP,\@valsAP,$TP1[0],$TP2[0],$AP1[0],$AP2[0]);

     print "Unique\t".($TnInsertion_TP)."\t".( $Locus_BCG_AP)."\tTP $TPid1".($TPid2)."\t"."AP $APid1".($APid2)."\n";
     push(@{$stack_unique{$TPid1.$TPid2}{$APid1.$APid2}},"$TnInsertion_TP\t$Locus_BCG_AP");	 
   }
   elsif($TPok){
     $numTPok++;

     my $numpos=0;
     
     #Check if there are not too many AP possibilities
     my @AP1s=sort{$b<=>$a} @AP1;     
     my @AP2s=sort{$b<=>$a} @AP2;
     
     if((scalar(@AP1s)==1) && (scalar(@AP2s)>1)){
	#Check if first element of TP2s is comparable, and the next element is significantly less     
         my $fraction=$AP2s[0]/$AP2s[1];
	 if($AP2s[0]>=$split_threshold){
	   if($fraction > 	$upper_ratio){
		$numpos=1;
                (my $TPid1, my $TPid2, my $APid1, my $APid2)=get_plate_id(\@valsTP,\@valsAP,$TP1[0],$TP2[0],$AP1s[0],$AP2s[0]);

                print "TPok_unique\t".($TnInsertion_TP)."\t".( $Locus_BCG_AP)."\tTP $TPid1".($TPid2)."\t"."AP $APid1".($APid2)."\n";
                push(@{$stack_TPok{$TPid1.$TPid2}{$APid1.$APid2}},"$TnInsertion_TP\t$Locus_BCG_AP");	 
           }
	   else{
	      $numpos=scalar(@AP2s);
              if($numpos < 5){
                 print "TPok_nonunique\t".($TnInsertion_TP)."\t".( $Locus_BCG_AP);
		 for(my $i=0;$i<$numpos;$i++){
		    (my $TPid1, my $TPid2, my $APid1, my $APid2)=get_plate_id(\@valsTP,\@valsAP,$TP1[0],$TP2[0],$AP1s[0],$AP2s[$i]);	 
		     print "\tTP $TPid1".($TPid2)."\t"."AP $APid1".($APid2); 
		 }
		 print "\n";
              }
	   }
         }
	 else{
	   if($fraction > $lower_ratio){	 
	      $numpos=1;
             (my $TPid1, my $TPid2, my $APid1, my $APid2)=get_plate_id(\@valsTP,\@valsAP,$TP1[0],$TP2[0],$AP1s[0],$AP2s[0]);

             print "TPok_unique\t".($TnInsertion_TP)."\t".( $Locus_BCG_AP)."\tTP $TPid1".($TPid2)."\t"."AP $APid1".($APid2)."\n";
             push(@{$stack_TPok{$TPid1.$TPid2}{$APid1.$APid2}},"$TnInsertion_TP\t$Locus_BCG_AP");	 
	      
            }	      
	    else{
		$numpos=scalar(@AP2s);    
                if($numpos < 5){
                  print "TPok_nonunique\t".($TnInsertion_TP)."\t".( $Locus_BCG_AP);
   		  for(my $i=0;$i<$numpos;$i++){
		     (my $TPid1, my $TPid2, my $APid1, my $APid2)=get_plate_id(\@valsTP,\@valsAP,$TP1[0],$TP2[0],$AP1s[0],$AP2s[$i]);	 
		      print "\tTP $TPid1".($TPid2)."\t"."AP $APid1".($APid2); 
		  }
		  print "\n";
                }
	    }
	 }
     }
     elsif((scalar(@AP2s)==1) && (scalar(@AP1s)>1)){
	#Check if first element of TP1s is comparable, and the next element is significantly less     
         my $fraction=$AP1s[0]/$AP1s[1];
	 if($AP1s[0]>=$split_threshold){
	   if($fraction > 	$upper_ratio){
		$numpos=1;
                (my $TPid1, my $TPid2, my $APid1, my $APid2)=get_plate_id(\@valsTP,\@valsAP,$TP1[0],$TP2[0],$AP1s[0],$AP2s[0]);

                print "TPok_unique\t".($TnInsertion_TP)."\t".( $Locus_BCG_AP)."\tTP $TPid1".($TPid2)."\t"."AP $APid1".($APid2)."\n";
                push(@{$stack_TPok{$TPid1.$TPid2}{$APid1.$APid2}},"$TnInsertion_TP\t$Locus_BCG_AP");	 

           }
	   else{
		$numpos=scalar(@AP1s);    
		if($numpos < 5){
                 print "TPok_nonunique\t".($TnInsertion_TP)."\t".( $Locus_BCG_AP);
		 for(my $i=0;$i<$numpos;$i++){
		    (my $TPid1, my $TPid2, my $APid1, my $APid2)=get_plate_id(\@valsTP,\@valsAP,$TP1[0],$TP2[0],$AP1s[$i],$AP2s[0]);	 
		     print "\tTP $TPid1".($TPid2)."\t"."AP $APid1".($APid2); 
		 }
		 print "\n";
              }

	   }
         }
	 else{
	   if($fraction > $lower_ratio){	 
	      $numpos=1;
              (my $TPid1, my $TPid2, my $APid1, my $APid2)=get_plate_id(\@valsTP,\@valsAP,$TP1[0],$TP2[0],$AP1s[0],$AP2s[0]);

              print "TPok_unique\t".($TnInsertion_TP)."\t".( $Locus_BCG_AP)."\tTP $TPid1".($TPid2)."\t"."AP $APid1".($APid2)."\n";
              push(@{$stack_TPok{$TPid1.$TPid2}{$APid1.$APid2}},"$TnInsertion_TP\t$Locus_BCG_AP");	 

            }	      
	    else{
		$numpos=scalar(@AP1s);    
                if($numpos < 5){
                 print "TPok_nonunique\t".($TnInsertion_TP)."\t".( $Locus_BCG_AP);
		 for(my $i=0;$i<$numpos;$i++){
		    (my $TPid1, my $TPid2, my $APid1, my $APid2)=get_plate_id(\@valsTP,\@valsAP,$TP1[0],$TP2[0],$AP1s[$i],$AP2s[0]);	 
		     print "\tTP $TPid1".($TPid2)."\t"."AP $APid1".($APid2); 
		 }
		 print "\n";
              }

	    }
	 }
    }
     elsif((scalar(@AP1s)>1) && (scalar(@AP2s)>1)){
         my $fraction1=$AP1s[0]/$AP1s[1];
         my $fraction2=$AP2s[0]/$AP2s[1];
         my $pass1=0;
	 my $pass2=0;
	 if($AP1s[0]>=$split_threshold){
	   if($fraction1 > $upper_ratio){
		$pass1=1;   
           }
         }
	 else{
	   if($fraction1 > $lower_ratio){	 
	      $pass1=1;
            }	      
	 }
	 if($AP2s[0]>=$split_threshold){
	   if($fraction2 > $upper_ratio){
		$pass2=1;   
           }
         }
	 else{
	   if($fraction2 > $lower_ratio){	 
	      $pass2=1;
            }	      
	 }
         if($pass1 && $pass2){
	    $numpos=1;
            (my $TPid1, my $TPid2, my $APid1, my $APid2)=get_plate_id(\@valsTP,\@valsAP,$TP1[0],$TP2[0],$AP1s[0],$AP2s[0]);

            print "TPok_unique\t".($TnInsertion_TP)."\t".( $Locus_BCG_AP)."\tTP $TPid1".($TPid2)."\t"."AP $APid1".($APid2)."\n";
            push(@{$stack_TPok{$TPid1.$TPid2}{$APid1.$APid2}},"$TnInsertion_TP\t$Locus_BCG_AP");	 

	 }
	 else{
	    $numpos=scalar(@AP1s)*scalar(@AP2s);	 
	 }
    }
    else{
	die "Other case ".(scalar(@AP1s))." ".(scalar(@AP2s))." "."\n";     
    }
     if(defined($TPokhash{$numpos})){
	 $TPokhash{$numpos}=$TPokhash{$numpos}+1;     
     }
     else{
	 $TPokhash{$numpos}=1;     
     }
     if($numpos < 5){
	$totalidentifications++;     
     }
   }
   elsif($APok){
     $numAPok++;
     
     my $numpos=0;
     
     #Check if there are not too many TP possibilities
     my @TP1s=sort{$b<=>$a} @TP1;     
     my @TP2s=sort{$b<=>$a} @TP2;
     
     if((scalar(@TP1s)==1) && (scalar(@TP2s)>1)){
	#Check if first element of TP2s is comparable, and the next element is significantly less     
         my $fraction=$TP2s[0]/$TP2s[1];
	 if($TP2s[0]>=$split_threshold){
	   if($fraction > 	$upper_ratio){
		$numpos=1;
		(my $TPid1, my $TPid2, my $APid1, my $APid2)=get_plate_id(\@valsTP,\@valsAP,$TP1s[0],$TP2s[0],$AP1[0],$AP2[0]);

                print "APok_unique\t".($TnInsertion_TP)."\t".( $Locus_BCG_AP)."\tTP $TPid1".($TPid2)."\t"."AP $APid1".($APid2)."\n";
		push(@{$stack_APok{$TPid1.$TPid2}{$APid1.$APid2}},"$TnInsertion_TP\t$Locus_BCG_AP");	 
           }
	   else{
	      $numpos=scalar(@TP2s);
               if($numpos < 5){
                 print "APok_nonunique\t".($TnInsertion_TP)."\t".( $Locus_BCG_AP);
		 for(my $i=0;$i<$numpos;$i++){
		    (my $TPid1, my $TPid2, my $APid1, my $APid2)=get_plate_id(\@valsTP,\@valsAP,$TP1s[0],$TP2s[$i],$AP1[0],$AP2[0]);	 
		     print "\tTP $TPid1".($TPid2)."\t"."AP $APid1".($APid2); 
		 }
		 print "\n";
              }	      
	   }
         }
	 else{
	   if($fraction > $lower_ratio){	 
	      $numpos=1;
	      (my $TPid1, my $TPid2, my $APid1, my $APid2)=get_plate_id(\@valsTP,\@valsAP,$TP1s[0],$TP2s[0],$AP1[0],$AP2[0]);

              print "APok_unique\t".($TnInsertion_TP)."\t".( $Locus_BCG_AP)."\tTP $TPid1".($TPid2)."\t"."AP $APid1".($APid2)."\n";
	      push(@{$stack_APok{$TPid1.$TPid2}{$APid1.$APid2}},"$TnInsertion_TP\t$Locus_BCG_AP");	 

            }	      
	    else{
		$numpos=scalar(@TP2s);    
               if($numpos < 5){
                 print "APok_nonunique\t".($TnInsertion_TP)."\t".( $Locus_BCG_AP);
		 for(my $i=0;$i<$numpos;$i++){
		    (my $TPid1, my $TPid2, my $APid1, my $APid2)=get_plate_id(\@valsTP,\@valsAP,$TP1s[0],$TP2s[$i],$AP1[0],$AP2[0]);	 
		     print "\tTP $TPid1".($TPid2)."\t"."AP $APid1".($APid2); 
		 }
		 print "\n";
              }	      

	    }
	 }
     }
     elsif((scalar(@TP2s)==1) && (scalar(@TP1s)>1)){
	#Check if first element of TP1s is comparable, and the next element is significantly less     
         my $fraction=$TP1s[0]/$TP1s[1];
	 if($TP1s[0]>=$split_threshold){
	   if($fraction > 	$upper_ratio){
		$numpos=1;
		(my $TPid1, my $TPid2, my $APid1, my $APid2)=get_plate_id(\@valsTP,\@valsAP,$TP1s[0],$TP2s[0],$AP1[0],$AP2[0]);

                print "APok_unique\t".($TnInsertion_TP)."\t".( $Locus_BCG_AP)."\tTP $TPid1".($TPid2)."\t"."AP $APid1".($APid2)."\n";
		push(@{$stack_APok{$TPid1.$TPid2}{$APid1.$APid2}},"$TnInsertion_TP\t$Locus_BCG_AP");	 

           }
	   else{
		$numpos=scalar(@TP1s);
               if($numpos < 5){
                 print "APok_nonunique\t".($TnInsertion_TP)."\t".( $Locus_BCG_AP);
		 for(my $i=0;$i<$numpos;$i++){
		    (my $TPid1, my $TPid2, my $APid1, my $APid2)=get_plate_id(\@valsTP,\@valsAP,$TP1s[$i],$TP2s[0],$AP1[0],$AP2[0]);	 
		     print "\tTP $TPid1".($TPid2)."\t"."AP $APid1".($APid2); 
		 }
		 print "\n";
              }	      
		
	   }
         }
	 else{
	   if($fraction > $lower_ratio){	 
	      $numpos=1;
      		(my $TPid1, my $TPid2, my $APid1, my $APid2)=get_plate_id(\@valsTP,\@valsAP,$TP1s[0],$TP2s[0],$AP1[0],$AP2[0]);

                print "APok_unique\t".($TnInsertion_TP)."\t".( $Locus_BCG_AP)."\tTP $TPid1".($TPid2)."\t"."AP $APid1".($APid2)."\n";
		push(@{$stack_APok{$TPid1.$TPid2}{$APid1.$APid2}},"$TnInsertion_TP\t$Locus_BCG_AP");	 

            }	      
	    else{
		$numpos=scalar(@TP1s); 
               if($numpos < 5){
                 print "APok_nonunique\t".($TnInsertion_TP)."\t".( $Locus_BCG_AP);
		 for(my $i=0;$i<$numpos;$i++){
		    (my $TPid1, my $TPid2, my $APid1, my $APid2)=get_plate_id(\@valsTP,\@valsAP,$TP1s[$i],$TP2s[0],$AP1[0],$AP2[0]);	 
		     print "\tTP $TPid1".($TPid2)."\t"."AP $APid1".($APid2); 
		 }
		 print "\n";
              }	      
		
	    }
	 }
    }
     elsif((scalar(@TP1s)>1) && (scalar(@TP2s)>1)){
         my $fraction1=$TP1s[0]/$TP1s[1];
         my $fraction2=$TP2s[0]/$TP2s[1];
         my $pass1=0;
	 my $pass2=0;
	 if($TP1s[0]>=$split_threshold){
	   if($fraction1 > $upper_ratio){
		$pass1=1;   
           }
         }
	 else{
	   if($fraction1 > $lower_ratio){	 
	      $pass1=1;
            }	      
	 }
	 if($TP2s[0]>=$split_threshold){
	   if($fraction2 > $upper_ratio){
		$pass2=1;   
           }
         }
	 else{
	   if($fraction2 > $lower_ratio){	 
	      $pass2=1;
            }	      
	 }
         if($pass1 && $pass2){
	    $numpos=1;
           (my $TPid1, my $TPid2, my $APid1, my $APid2)=get_plate_id(\@valsTP,\@valsAP,$TP1s[0],$TP2s[0],$AP1[0],$AP2[0]);

           print "APok_unique\t".($TnInsertion_TP)."\t".( $Locus_BCG_AP)."\tTP $TPid1".($TPid2)."\t"."AP $APid1".($APid2)."\n";
	   push(@{$stack_APok{$TPid1.$TPid2}{$APid1.$APid2}},"$TnInsertion_TP\t$Locus_BCG_AP");	 

	 }
	 else{
	    $numpos=scalar(@TP1s)*scalar(@TP2s);	 
	 }
    }
    else{
	die "Other case ".(scalar(@TP1s))." ".(scalar(@TP2s))." "."\n";     
    }
     if(defined($APokhash{$numpos})){
	 $APokhash{$numpos}=$APokhash{$numpos}+1;     
     }
     else{
	 $APokhash{$numpos}=1;     
     }
     if($numpos < 5){
	$totalidentifications++;     
     }
   }   
   else{
     #We need some heuristics
     my @TP1s=sort{$b<=>$a} @TP1;     
     my @TP2s=sort{$b<=>$a} @TP2;
     
     if((scalar(@TP1s)==1) && (scalar(@TP2s)>1)){
         my $fraction=$TP2s[0]/$TP2s[1];
	 if($TP2s[0]>=$split_threshold){
	   if($fraction > 	$upper_ratio){
		$TPok=1;   
           }
         }
	 else{
	   if($fraction > $lower_ratio){	 
	      $TPok=1;
            }	      
	 }
     }
     elsif((scalar(@TP2s)==1) && (scalar(@TP1s)>1)){
         my $fraction=$TP1s[0]/$TP1s[1];
	 if($TP1s[0]>=$split_threshold){
	   if($fraction > 	$upper_ratio){
		$TPok=1;   
           }
         }
	 else{
	   if($fraction > $lower_ratio){	 
	      $TPok=1;
            }	      
	 }
    }
     elsif((scalar(@TP1s)>1) && (scalar(@TP2s)>1)){
         my $fraction1=$TP1s[0]/$TP1s[1];
         my $fraction2=$TP2s[0]/$TP2s[1];
         my $pass1=0;
	 my $pass2=0;
	 if($TP1s[0]>=$split_threshold){
	   if($fraction1 > $upper_ratio){
		$pass1=1;   
           }
         }
	 else{
	   if($fraction1 > $lower_ratio){	 
	      $pass1=1;
            }	      
	 }
	 if($TP2s[0]>=$split_threshold){
	   if($fraction2 > $upper_ratio){
		$pass2=1;   
           }
         }
	 else{
	   if($fraction2 > $lower_ratio){	 
	      $pass2=1;
            }	      
	 }
         if($pass1 && $pass2){
	    $TPok=1;	 
	 }
    }

     
     my @AP1s=sort{$b<=>$a} @AP1;     
     my @AP2s=sort{$b<=>$a} @AP2;
     
     if((scalar(@AP1s)==1) && (scalar(@AP2s)>1)){
	#Check if first element of TP2s is comparable, and the next element is significantly less     
         my $fraction=$AP2s[0]/$AP2s[1];
	 if($AP2s[0]>=$split_threshold){
	   if($fraction > 	$upper_ratio){
		$APok=1;   
           }
         }
	 else{
	   if($fraction > $lower_ratio){	 
	      $APok=1;
            }	      
	 }
     }
     elsif((scalar(@AP2s)==1) && (scalar(@AP1s)>1)){
	#Check if first element of TP1s is comparable, and the next element is significantly less     
         my $fraction=$AP1s[0]/$AP1s[1];
	 if($AP1s[0]>=$split_threshold){
	   if($fraction > 	$upper_ratio){
		$APok=1;   
           }
         }
	 else{
	   if($fraction > $lower_ratio){	 
	      $APok=1;
            }	      
	 }
    }
     elsif((scalar(@AP1s)>1) && (scalar(@AP2s)>1)){
         my $fraction1=$AP1s[0]/$AP1s[1];
         my $fraction2=$AP2s[0]/$AP2s[1];
         my $pass1=0;
	 my $pass2=0;
	 if($AP1s[0]>=$split_threshold){
	   if($fraction1 > $upper_ratio){
		$pass1=1;   
           }
         }
	 else{
	   if($fraction1 > $lower_ratio){	 
	      $pass1=1;
            }	      
	 }
	 if($AP2s[0]>=$split_threshold){
	   if($fraction2 > $upper_ratio){
		$pass2=1;   
           }
         }
	 else{
	   if($fraction2 > $lower_ratio){	 
	      $pass2=1;
            }	      
	 }
         if($pass1 && $pass2){
	    $APok=1;	 
	 }
    }
	
     if($TPok and $APok){
       $numcase1++;
       $totalidentifications++;
       (my $TPid1, my $TPid2, my $APid1, my $APid2)=get_plate_id(\@valsTP,\@valsAP,$TP1s[0],$TP2s[0],$AP1s[0],$AP2s[0]);

       print "Heuristic\t".($TnInsertion_TP)."\t".( $Locus_BCG_AP)."\tTP $TPid1".($TPid2)."\t"."AP $APid1".($APid2)."\n";
       push(@{$stack_heuristic{$TPid1.$TPid2}{$APid1.$APid2}},"$TnInsertion_TP\t$Locus_BCG_AP");	 

     }
     
   }
   
}
close TP;
close AP;

print "$numok good lines\n";
print "$numTPok cases with TP ok\n";
print "$numAPok cases with AP ok\n";
print "$numunique unique identifications\n";
print "$numcase1 case 1 identifications\n";
print "$impossible impossible cases\n";
print "$totalidentifications total identifications\n";

#foreach my $key(sort {$a<=>$b} keys %TPokhash){
#  my $val=$TPokhash{$key};
#  print "$key -> $val\n";  
#}

#Print all unique identifications to file
open(OUT,">uniquesnew.txt");
foreach my $key1 (keys %stack_unique){
  foreach my $key2 (keys %{$stack_unique{$key1}}){
      my $numvals=scalar(@{$stack_unique{$key1}{$key2}});
      if($numvals==1){
	my $TnI=${$stack_unique{$key1}{$key2}}[0];      
	print OUT "$TnI\tTP: $key1\tAP: $key2\tUNIQUE\n";
      }	      
      else{
	 for(my $i=0;$i<$numvals;$i++){
	   my $TnI=${$stack_unique{$key1}{$key2}}[$i];      
	   print OUT "$TnI\tTP: $key1\tAP: $key2\tMAPS with $numvals\n";
        }
      }
  }
}
close OUT;


sub is_integer {
   defined $_[0] && $_[0] =~ /^[+-]?\d+$/;
}

sub get_plate_id{
   (my $vTP,my $vAP, my $TP1,my $TP2,my $AP1,my $AP2)=@_;
   my @valsTP=@{$vTP};
   my @valsAP=@{$vAP};
   
   my @letters=("A","B","C","D","E","F","G","H");

   my $TPid1;
   my $TPid2;
   my $APid1;
   my $APid2;

   #Write out this identification
   for(my $i=0;$i<12;$i++){
   if($valsTP[8+$i] eq $TP1){
         $TPid1=1+$i;
         last;
       }
   }
   for(my $i=0;$i<8;$i++){
      if($valsTP[21+$i] eq $TP2){
         $TPid2=$letters[$i];
      }
   }
   for(my $i=0;$i<12;$i++){
      if($valsAP[8+$i] eq $AP1){
        $APid1=1+$i;
	last;
     }
   }
   for(my $i=0;$i<8;$i++){
     if($valsAP[21+$i] eq $AP2){
        $APid2=$letters[$i];
     }
  }
  return(($TPid1,$TPid2,$APid1,$APid2));
}
