# Supplementary material for: Characterization of genome-wide ordered sequence-tagged Mycobacterium mutant libraries by Cartesian Pooling-Coordinate Sequencing
Source: Nat Commun. 2015 May 11;6:7106. doi: 10.1038/ncomms8106 (PMC4432585; doi:10.1038/ncomms8106)
Supplement: Supplementary Data 3 — Galaxy workflows and BioPerl algorithm that were used to deconvolute the mutant positions. [file ncomms8106-s4.zip › GalaxyWorkflow2b_ReverseReads.ga]

{
    "a_galaxy_workflow": "true", 
    "annotation": "", 
    "format-version": "0.1", 
    "name": "20140113_Import_Calculate coverage around TA positions with aligned reads - ReverseReads_Update20150118", 
    "steps": {
        "0": {
            "annotation": "Input = SAM file\n\nSAM file generated:\n- FASTQ file trimmed < 100 bp, otherwise adjust filtersettings in step 4 !\n- FASTQ file mapped to BCG pasteur reference genome (Bowtie2)\n- unmapped reads were removed", 
            "id": 0, 
            "input_connections": {}, 
            "inputs": [
                {
                    "description": "Input = SAM file\n\nSAM file generated:\n- FASTQ file trimmed < 100 bp, otherwise adjust filtersettings in step 4 !\n- FASTQ file mapped to BCG pasteur reference genome (Bowtie2)\n- unmapped reads were removed", 
                    "name": "Input Dataset"
                }
            ], 
            "name": "Input dataset", 
            "outputs": [], 
            "position": {
                "left": 181.89930772781372, 
                "top": 244.90279054641724
            }, 
            "tool_errors": null, 
            "tool_id": null, 
            "tool_state": "{\"name\": \"Input Dataset\"}", 
            "tool_version": null, 
            "type": "data_input", 
            "user_outputs": []
        }, 
        "1": {
            "annotation": "Remove superfluous columns\n\nKeep columns:\n- Flag (reads mapped to sense or antisense strand - 0 or 16)\n- Startposition of read in genome\n- CIGAR string (contains e.g. read length info)", 
            "id": 1, 
            "input_connections": {
                "input": {
                    "id": 0, 
                    "output_name": "output"
                }
            }, 
            "inputs": [], 
            "name": "Cut", 
            "outputs": [
                {
                    "name": "out_file1", 
                    "type": "tabular"
                }
            ], 
            "position": {
                "left": 288.895836353302, 
                "top": 486.8993420600891
            }, 
            "post_job_actions": {
                "HideDatasetActionout_file1": {
                    "action_arguments": {}, 
                    "action_type": "HideDatasetAction", 
                    "output_name": "out_file1"
                }
            }, 
            "tool_errors": null, 
            "tool_id": "Cut1", 
            "tool_state": "{\"__page__\": 0, \"__rerun_remap_job_id__\": null, \"delimiter\": \"\\\"T\\\"\", \"columnList\": \"\\\"c2,c4,c6\\\"\", \"input\": \"null\", \"chromInfo\": \"\\\"/mnt/galaxydb/files/014/dataset_14782.dat\\\"\"}", 
            "tool_version": "1.0.2", 
            "type": "tool", 
            "user_outputs": []
        }, 
        "2": {
            "annotation": "Remove last character of CIGAR string (-M; remaining characters = read length)", 
            "id": 2, 
            "input_connections": {
                "input1": {
                    "id": 1, 
                    "output_name": "out_file1"
                }
            }, 
            "inputs": [], 
            "name": "Trim", 
            "outputs": [
                {
                    "name": "out_file1", 
                    "type": "input"
                }
            ], 
            "position": {
                "left": 548.8958592414856, 
                "top": 450.8923840522766
            }, 
            "post_job_actions": {
                "HideDatasetActionout_file1": {
                    "action_arguments": {}, 
                    "action_type": "HideDatasetAction", 
                    "output_name": "out_file1"
                }
            }, 
            "tool_errors": null, 
            "tool_id": "trimmer", 
            "tool_state": "{\"__page__\": 0, \"input1\": \"null\", \"end\": \"\\\"-1\\\"\", \"fastq\": \"\\\"\\\"\", \"ignore\": \"null\", \"start\": \"\\\"1\\\"\", \"__rerun_remap_job_id__\": null, \"chromInfo\": \"\\\"/mnt/galaxydb/files/014/dataset_14782.dat\\\"\", \"col\": \"\\\"3\\\"\"}", 
            "tool_version": "0.0.1", 
            "type": "tool", 
            "user_outputs": []
        }, 
        "3": {
            "annotation": "Filter Data: remove rows containing a 'read length' (c3) of >2 characters\n\nThis step is necessary if non-standard CIGAR strings were present (standard = 35M); otherwise subsequent tools may generate an error", 
            "id": 3, 
            "input_connections": {
                "input": {
                    "id": 2, 
                    "output_name": "out_file1"
                }
            }, 
            "inputs": [], 
            "name": "Filter", 
            "outputs": [
                {
                    "name": "out_file1", 
                    "type": "input"
                }
            ], 
            "position": {
                "left": 697.8889164924622, 
                "top": 298.89586305618286
            }, 
            "post_job_actions": {
                "HideDatasetActionout_file1": {
                    "action_arguments": {}, 
                    "action_type": "HideDatasetAction", 
                    "output_name": "out_file1"
                }
            }, 
            "tool_errors": null, 
            "tool_id": "Filter1", 
            "tool_state": "{\"input\": \"null\", \"__rerun_remap_job_id__\": null, \"header_lines\": \"\\\"1\\\"\", \"cond\": \"\\\"len(c3)==2\\\"\", \"__page__\": 0}", 
            "tool_version": "1.1.0", 
            "type": "tool", 
            "user_outputs": []
        }, 
        "4": {
            "annotation": "Filter data on Flag = 0\n\n=> keep reads mapped to (+) strand (start with 'TA')", 
            "id": 4, 
            "input_connections": {
                "input": {
                    "id": 3, 
                    "output_name": "out_file1"
                }
            }, 
            "inputs": [], 
            "name": "Filter", 
            "outputs": [
                {
                    "name": "out_file1", 
                    "type": "input"
                }
            ], 
            "position": {
                "left": 918.8958439826965, 
                "top": 369.90279054641724
            }, 
            "post_job_actions": {
                "HideDatasetActionout_file1": {
                    "action_arguments": {}, 
                    "action_type": "HideDatasetAction", 
                    "output_name": "out_file1"
                }
            }, 
            "tool_errors": null, 
            "tool_id": "Filter1", 
            "tool_state": "{\"__page__\": 0, \"__rerun_remap_job_id__\": null, \"cond\": \"\\\"c1==0\\\"\", \"input\": \"null\", \"header_lines\": \"\\\"0\\\"\", \"chromInfo\": \"\\\"/mnt/galaxydb/files/014/dataset_14782.dat\\\"\"}", 
            "tool_version": "1.1.0", 
            "type": "tool", 
            "user_outputs": []
        }, 
        "5": {
            "annotation": "(+) reads\n\nGroup by position of 'TA' in genome and count prevalence of these positions\n\n=> this equals the coverage at TA positions in the genome, but only when the read starts at the TA", 
            "id": 5, 
            "input_connections": {
                "input1": {
                    "id": 4, 
                    "output_name": "out_file1"
                }
            }, 
            "inputs": [], 
            "name": "Group", 
            "outputs": [
                {
                    "name": "out_file1", 
                    "type": "tabular"
                }
            ], 
            "position": {
                "left": 1195.041718006134, 
                "top": 539.0521130561829
            }, 
            "post_job_actions": {
                "HideDatasetActionout_file1": {
                    "action_arguments": {}, 
                    "action_type": "HideDatasetAction", 
                    "output_name": "out_file1"
                }
            }, 
            "tool_errors": null, 
            "tool_id": "Grouping1", 
            "tool_state": "{\"operations\": \"[{\\\"opcol\\\": {\\\"__class__\\\": \\\"UnvalidatedValue\\\", \\\"value\\\": \\\"1\\\"}, \\\"__index__\\\": 0, \\\"optype\\\": \\\"length\\\", \\\"opround\\\": \\\"no\\\"}]\", \"__page__\": 0, \"input1\": \"null\", \"ignorelines\": \"null\", \"groupcol\": \"{\\\"__class__\\\": \\\"UnvalidatedValue\\\", \\\"value\\\": \\\"2\\\"}\", \"__rerun_remap_job_id__\": null, \"ignorecase\": \"\\\"False\\\"\"}", 
            "tool_version": "2.1.0", 
            "type": "tool", 
            "user_outputs": []
        }, 
        "6": {
            "annotation": "", 
            "id": 6, 
            "input_connections": {
                "input": {
                    "id": 5, 
                    "output_name": "out_file1"
                }
            }, 
            "inputs": [], 
            "name": "Sort", 
            "outputs": [
                {
                    "name": "out_file1", 
                    "type": "input"
                }
            ], 
            "position": {
                "left": 1434.902801990509, 
                "top": 333.89586305618286
            }, 
            "post_job_actions": {
                "HideDatasetActionout_file1": {
                    "action_arguments": {}, 
                    "action_type": "HideDatasetAction", 
                    "output_name": "out_file1"
                }
            }, 
            "tool_errors": null, 
            "tool_id": "sort1", 
            "tool_state": "{\"__page__\": 0, \"style\": \"\\\"num\\\"\", \"column\": \"{\\\"__class__\\\": \\\"UnvalidatedValue\\\", \\\"value\\\": \\\"1\\\"}\", \"__rerun_remap_job_id__\": null, \"order\": \"\\\"ASC\\\"\", \"input\": \"null\", \"column_set\": \"[]\"}", 
            "tool_version": "1.0.3", 
            "type": "tool", 
            "user_outputs": []
        }, 
        "7": {
            "annotation": "", 
            "id": 7, 
            "input_connections": {
                "input": {
                    "id": 6, 
                    "output_name": "out_file1"
                }
            }, 
            "inputs": [], 
            "name": "Add column", 
            "outputs": [
                {
                    "name": "out_file1", 
                    "type": "input"
                }
            ], 
            "position": {
                "left": 1670.8924260139465, 
                "top": 384.90279054641724
            }, 
            "post_job_actions": {
                "HideDatasetActionout_file1": {
                    "action_arguments": {}, 
                    "action_type": "HideDatasetAction", 
                    "output_name": "out_file1"
                }
            }, 
            "tool_errors": null, 
            "tool_id": "addValue", 
            "tool_state": "{\"__page__\": 0, \"input\": \"null\", \"__rerun_remap_job_id__\": null, \"exp\": \"\\\"Chromosome\\\"\", \"iterate\": \"\\\"no\\\"\"}", 
            "tool_version": "1.0.0", 
            "type": "tool", 
            "user_outputs": []
        }, 
        "8": {
            "annotation": "", 
            "id": 8, 
            "input_connections": {
                "input": {
                    "id": 7, 
                    "output_name": "out_file1"
                }
            }, 
            "inputs": [], 
            "name": "Compute", 
            "outputs": [
                {
                    "name": "out_file1", 
                    "type": "input"
                }
            ], 
            "position": {
                "left": 1706.899384021759, 
                "top": 518.8958630561829
            }, 
            "post_job_actions": {
                "HideDatasetActionout_file1": {
                    "action_arguments": {}, 
                    "action_type": "HideDatasetAction", 
                    "output_name": "out_file1"
                }
            }, 
            "tool_errors": null, 
            "tool_id": "toolshed.g2.bx.psu.edu/repos/devteam/column_maker/Add_a_column1/1.1.0", 
            "tool_state": "{\"input\": \"null\", \"__rerun_remap_job_id__\": null, \"cond\": \"\\\"c1+1\\\"\", \"round\": \"\\\"yes\\\"\", \"__page__\": 0}", 
            "tool_version": "1.1.0", 
            "type": "tool", 
            "user_outputs": []
        }, 
        "9": {
            "annotation": "", 
            "id": 9, 
            "input_connections": {
                "input": {
                    "id": 8, 
                    "output_name": "out_file1"
                }
            }, 
            "inputs": [], 
            "name": "Cut", 
            "outputs": [
                {
                    "name": "out_file1", 
                    "type": "tabular"
                }
            ], 
            "position": {
                "left": 1722.8890080451965, 
                "top": 666.8993420600891
            }, 
            "post_job_actions": {
                "ChangeDatatypeActionout_file1": {
                    "action_arguments": {
                        "newtype": "bed"
                    }, 
                    "action_type": "ChangeDatatypeAction", 
                    "output_name": "out_file1"
                }, 
                "ColumnSetActionout_file1": {
                    "action_arguments": {
                        "chromCol": "c1", 
                        "endCol": "c3", 
                        "nameCol": "", 
                        "startCol": "c2", 
                        "strandCol": ""
                    }, 
                    "action_type": "ColumnSetAction", 
                    "output_name": "out_file1"
                }, 
                "RenameDatasetActionout_file1": {
                    "action_arguments": {
                        "newname": " TA_ReverseReads_x"
                    }, 
                    "action_type": "RenameDatasetAction", 
                    "output_name": "out_file1"
                }
            }, 
            "tool_errors": null, 
            "tool_id": "Cut1", 
            "tool_state": "{\"columnList\": \"\\\"c3,c1,c4,c2\\\"\", \"input\": \"null\", \"delimiter\": \"\\\"T\\\"\", \"__rerun_remap_job_id__\": null, \"__page__\": 0}", 
            "tool_version": "1.0.2", 
            "type": "tool", 
            "user_outputs": []
        }
    }, 
    "uuid": "bfacdfef-a9ce-4738-8d07-10cdb630bf84"
}
